# Supplementary material for: Distribution and Functional Analysis of Isocitrate Dehydrogenases across Kinetoplastids
Source: Genome Biol Evol. 2024 Mar 6;16(3):evae042. doi: 10.1093/gbe/evae042 (PMC10946238; doi:10.1093/gbe/evae042)
Supplement: evae042_Supplementary_Data [file evae042_supplementary_data.zip]

Archive with 7 entries (7 files):
- Data S1.txt
- Data S2.txt
- Data S3.txt
- Data S4.txt
- Fig S1 R1.tif
- Suppl Tables all.xlsx
- Supplementary information legends.docx
