# Supplementary material for: Distribution and Functional Analysis of Isocitrate Dehydrogenases across Kinetoplastids
Source: Genome Biol Evol. 2024 Mar 6;16(3):evae042. doi: 10.1093/gbe/evae042 (PMC10946238; doi:10.1093/gbe/evae042)
Supplement: evae042_Supplementary_Data [file evae042_supplementary_data.zip › Data S1.txt]

A

(BSAL_52270-t42_1-p1:0.0688295,(PCON_0004980.mRNA-p1:0.0869484,(((((((((BSAL_42915-t42_1-p1:0.221969,PCON_0069740.mRNA-p1:0.10132)0.73/57:0.0277939,(((Tb927.8.3690:0.0880415,Tvivax_TvY486_0803090:0.0722516)0.83/76:0.0331597,(Tcruzi_TcYC6_0063070-RA-p1:0.0740535,Trangeli_TRSC58_06174-t26_1-p1:0.0988404)0.97/94:0.0374562)0.75/50:0.0253667,Ttheileri_TM35_000251330-t36_1-p1:0.103053)0.69/70:0.0497961)0.57/63:0.106004,(((((((EMON_000150000.1:0.0742528,Phertigi_KAG5495230.1:0.0432747)1.0/97:0.0878849,(((Lguyanensis_M4147_000699800.1:0.004818,(LbrM.33.2.002820.1-p1:0.0019845,Lperuviana_LN609230.1_range_1125293_1126570:0.0047815)1.0/95:0.0076808)1.0/86:0.0105631,Lnaiffi_LNCL223_332790:0.0107443)1.0/97:0.0546886,(((((((Larabica_LARLEM1108_330031500.1-p1:0.0076924,Lgerbilli_LGELEM452_330034900.1-p1:0.0048577)0.39/81:0.0025533,Lturanica_LTULEM423_330034600.1-p1:0.0163044)1.0/94:0.0108204,Ltropica_LTRL590_330034000.1-p1:0.016673)0.91/63:0.0049004,LmjF.33.2550:0.0078665)1.0/81:0.0117339,Ldonovani_LdCL_330033900-t42_1-p1:0.0162031)0.99/74:0.0094472,LmxM.32.2550.1-p1:0.0385416)0.99/94:0.0358769,((Lenriettii_LENLEM3045_330034300.1-p1:0.0235164,((Lorientalis_KAG5469184.1:0.0019579,L_sp_Ghana_KAG5494450.1:0.0047207)0.28/82:0.0020241,L_sp_Namibia_KAG5493688.1:0.0101808)0.57/59:0.0044923)1.0/99:0.0405356,Lmartiniquensis_LMARLEM2494_330033400.1-p1:0.0418173)1.0/80:0.0216243)0.54/22:0.0064121)0.98/52:0.0281491)0.96/64:0.0321305,Nesmeraldas_JAECZO010000014.1_range_52783_54060:0.074892)0.98/64:0.0545098,(CFAC1_230030700.1-p1:0.0398831,(((rna_LpyrH10_07_2190-p1:0.0940356,rna_Lsey_0015_0160-1-p1:0.08319)0.99/63:0.0230631,((Cexpoeki_OESE01000221.1_range_980485_981753:0.0312044,Cbombi_OESO01000097.1_range_152721_153995:0.0408424)0.88/38:0.0142899,(Lpassim_AHIJ01001112.1_range_166761_165487:0.0463443,Cthermophila_scaffold581_len53722_cov49_single_range_42323_41055:0.0510624)0.6/33:0.0151536)0.44/26:0.0132074)0.95/56:0.0251648,Cbrevicula_6_range_284254_282977:0.0356606)0.88/42:0.0176229)0.99/54:0.0430333)0.98/75:0.243464,(Hmuscarum_AUXJ01006357.1_range_2202_898:0.219338,(Htarakana_option1_scaffold270_len113147_cov0_range_25982_27301:0.11328,Hsamuelpessoai_2127_range_74235_75554:0.108551)0.99/84:0.0896789)0.98/82:0.0751271)0.38/11:0.043159,(Bayalai_rna_Baya_063_0060-1-p1-CDS1:0.261576,(Spodlipaevi_scaffold337_len8090_cov0_range_5439_6749:0.201679,Jdrosophilae_scaffold907_len91105_cov0_range_31819_30563:0.269813)0.55/22:0.0544276)0.47/23:0.0355683)0.68/28:0.0622747,(Adeanei_CAD2215408.1:0.269966,(Wcollosoma_664_length_489703_250743..252011:0.0066808,Wrigidus_Sld_613_length_703502_range_256277_257539:0.0118213)1.0/77:0.197152)0.37/13:0.0504643)1.0/100:3.32277)0.44/5:0.105387,((Bnonstop_IDH:0.176709,Omodryi_scaffold181_len23958_cov0_single_range_13507_14894:0.11949)0.94/80:0.0841149,((Phytomonas_EM1_CCW65237.1:0.0199328,Pserpens_AIHY01000449.1_range_4685_5995:0.0189019)1.0/89:0.058897,Phytomonas_Hart1_CCW71405.1:0.153195)0.99/90:0.187862)0.68/16:0.0352263)0.18/2:0.0160493,((((((((((EMON_000068500.1:0.0273285,Phertigi_KAG5488370.1:0.0214392)1.0/87:0.0155725,Nesmeraldas_JAECZO010000073.1_range_90683_92002:0.0523976)0.55/45:0.0063505,(((Lenriettii_LENLEM3045_100008700.1-p1:0.0261934,L_sp_Namibia_KAG5506252.1:0.0150499)0.91/86:0.0070186,(Lorientalis_KAG5485620.1:0.0017997,L_sp_Ghana_KAG5510685.1:0.0017872)0.98/100:0.0080293)1.0/97:0.0300246,Lmartiniquensis_LMARLEM2494_100008200.1-p1:0.0591522)0.87/90:0.0261937)0.62/55:0.0072678,((((Lguyanensis_M4147_000114600.1:0.0018027,LbrM.10.2.000310.1-p1:0.0018298)0.35/92:0.002031,Lperuviana_LN609240.1_range_120235_121542:0.0069166)1.0/99:0.013693,Lnaiffi_LNCL223_100310:0.0054879)1.0/99:0.0416254,((((Larabica_LARLEM1108_100008100.1-p1:0.0018557,Lturanica_LTULEM423_100008200.1-p1:0.0044578)0.11/12:0.0018062,(LmxM.10.0290.1-p1:0.0126468,Ltropica_LTRL590_000023700.1-p1:0.0074311)0.87/66:0.0043859)0.05/0:0.0017397,(Ldonovani_LdCL_100008400-t42_1-p1:0.0018315,LmjF.10.0290:0.0097501)0.11/1:0.0018199)0.11/2:0.0018716,Lgerbilli_LGELEM452_100008300.1-p1:0.0044215)1.0/99:0.0368887)0.63/47:0.0070418)0.77/85:0.0243025,Lpassim_AHIJ01002015.1_range_24098_22788:0.0280163)0.27/10:0.0046176,((CFAC1_040009000.1-p1:0.0204431,Cbrevicula_50_range_99448_98144:0.0239645)0.9/45:0.0148583,((rna_LpyrH10_22_0470-p1:0.0352433,(rna_Lsey_0061_0040-1-p1:0.0676981,Cbombi_OESO01000182.1_range_103618_102311:0.0180924)0.61/31:0.0083021)0.75/27:0.0085353,Cexpoeki_OESE01000201.1_range_410086_411393:0.0368525)0.67/18:0.0076332)0.25/3:0.0043656)0.77/42:0.0174993,Cthermophila_scaffold127_len59859_cov50_range_27367_26060:0.0165899)0.77/79:0.0547261,(((Adeanei_CAD2222926.1:0.0894108,Hmuscarum_AUXJ01000688.1_range_93_1412:0.0455735)0.93/40:0.0221772,(Htarakana_option1_scaffold98_len31913_cov0_single_range_500_1813:0.04508,Hsamuelpessoai_2073_range_89935_91254:0.0230865)0.79/40:0.0098987)0.98/60:0.0322086,Spodlipaevi_scaffold23_len49290_cov0_single_range_30032_31351:0.0947616)0.28/7:0.0133207)0.66/4:0.0232689,(Wcollosoma_584_length_106142_range_33895_32591:0.0065104,Wrigidus_Sld_572_length_193924_range_98350_99654:0.002359)1.0/100:0.0878878)0.34/1:0.0220176,Bayalai_rna_Baya_030_0270-1-p1-CDS1:0.113372)0.49/9:0.0239771)0.3/10:0.0281949,Jdrosophilae_scaffold335_len23793_cov0_single_range_7757_9067:0.171675)0.56/21:0.0810023,Vingenoplastis_VFSE01000262.1_range_17854_19149:0.139423)0.99/52:0.397778,Tb927.11.900:0.248385)0.62/34:0.0612574,(Tcruzi_TcYC6_0074780-RA-p1:0.109311,Ttheileri_TM35_000052070-t36_1-p1:0.0836176)0.7/40:0.0236544)0.66/44:0.067092)0.01/1:0.0688295);

B

>BSAL_52270-t42_1-p1
------------------------------------------CF-CTLLKYRNLPVMSQ-
KIKVTG----TVVELD--GDEMTRIIWQLIKDQLILPF---L--EVPIEYYDLGMEYR--
DKT--DDQVTIDAANAIIKHGVGIKCATITPDEDRVKEFNLKKMWKSPNGTIRNILGGTV
FREPIIC---KNIPRLVTTWDKPIVIGRHAHGDQYKATDLVVQKAGRFEMRFVPAD----
-------GSEVETHTVFDF-PEG-GVMMGMYN----------TDSSIFDFATSCFEFALA
KKWPLY-LSTKNTILKKYDGRFRDIFAKLYKEK--YE------AAYKENGI---------
----------WYEHRLIDDMVAY------AMKSDGGYVWACKNYDGDVQSDSVAQGFGSL
GLMTSVLLSPDGRTVEAEAAHGTVTRHYRQHQKGQETSTNSIASIF---AWTRGLAHRGK
LDGNDALIRFANVLEQVVIATVESGFMTKDLAICIKGMNGVARADYLTTEDFISKVAEEL
RKALEASK-------L
>BSAL_42915-t42_1-p1
MLRR------------ASGIQT----------VAATR-----AF-ATSQTL-----MAK-
RIDVSN----PIIDMD--GDEMTRIIWADIKEKLILPN---V--NLPIKYFDLSVQSR--
DLT--EDKITEQAAEAILAHNVGIKCATITPDEARVKEFNLKKMWKSPNGTIRNILNGTV
FREPIII---KNIPRIVPHWKSPIIVGRHAFGDQYKATDAVF-GKGKLELVFTPAD----
-------GSEVKRMEVYKF-PGE-GVGLAMYN----------TRESIEAFATACFEYALL
KRFPLI-LSTKNTILKKYDGMFLDSFASLYETK--YK------AKFEQIKI---------
----------YYEHRLIDDQVAQ------ALKGPGGFVWACKNYDGDVQSDIVAQGFGSL
GLMTSVLMCPDGKTIESEAAHGTVTRHYREHQKGKETSTNSVASIF---AWSRGLAQRGK
LDNNSELVDFALKLEQSTIRAIENGHMTKDLALCIHGASGLKREHYETTTGFLDSVAAEL
TKTLSH----------
>Bnonstop_IDH
MMSK----------------------------------------------------VAR-
KIKVSN----PVVDMD--GDEMARIIWQLIKDKLILPY---L--DIPIQYFDLSVTNR--
DAT--NDHVTVDAAKAIQACHVGIKCATITPDEARVEEFKLKKMWKSPNGTIRNILGGTV
FREPIII---GNIPRIVPQWDEPIIVGRHAFGDQYKATDAKL-PAGKLQMIHTPSD----
------PSKPPQVFDVYEF-DGDGGVALCMYN----------TAESIHGFAKSCFTYALQ
RKLPLV-LTTKNTILKQYDGMFLQTFQHMYETE--YK------SAFDANHL---------
----------TYTHRLIDDQVAQ------MIKGHGGFVWACKNYDGDVQSDIVAQGFGSL
GLMTSVLICPDGKTIETEAAHGTVTRHYRQHQQHKPTSTNSVASIY---AWTRGLIHRGE
LDNNQELVKFAQTLESAVVKTIESGHMTKDLALCVKGNDKITEKDYETTEGFIDSVANEL
AKVVHES---------
>EMON_000068500.1
MFRR------------ATSASVAS--------LVPVR-----TF-CSTSVCL-----HK-
RIKVKN----EVVDMD--GDEMTRIIWSLIKEKLILPY---V--DVPINYFDLSVTNR--
DAT--NDKVTVDAAEAIKRCNVGIKCATITPDEARVEEFNLKKMWKSPNGTIRNILGGTV
FREPIII---SNIPRIVPQWKEPIVVGRHAFGDQYKATDAVL-KPGKLQLVHTPAD----
-------GSAPTTLEVYDF-KGE-GVGMAMYN----------TRESIEGFATSCFQYALM
RKYPLV-LTTKNTILKKYDGMFLQTFQRMYDEQ--YR------ADFEKAGI---------
----------TYNHRLIDDQVAQ------MIKGEGGFVWACKNYDGDVQSDIVAQGFGSL
GLMTSVLMCPDGKTIEAEAAHGTVTRHYRQYQQGRETSTNSVASIY---AWTRGLAHRGK
LDGNSDLVKFSETLEKVVIKTIEDGHMTKDLALCVHGSSGIKRDQYETTEQFLDSVDAAL
KKVMSA----------
>EMON_000150000.1
----------------------------------MGE---PITF------------ANG-
RLVVPNNPIIPFIEGDGIGKDITEVAHQVFDAAVAKAYGTT----RKISWLEVLAGEKAF
EKK--NSWLPDETIEAFKNYFVGIKGPLATPVGEGI---------RSLNVVLRRELDLFV
CQRPVRWFMGVGSPIHHPEWVD-MVVFRENTEDIYSGIEFA-------------------
-------QGTSEAARFAEFLEKEMGVKATRFPLTSAYGVKPISVEGSERLVRAAVKYAID
HHLPSVTLVHKGNIMKFTEGGFKKWSYALVERE--FAGSAFTMMQYEAMKT----KSGKE
AADKALREATESGKVVIKDCICDAFLQNTILRPSDYSVVATMNLNGDYISDQLAALVGGI
GIAPGANINYETGHAIFEATHGTAPDIAGQGKANPSSLILSGAMMFDYIGWS--------
--------EVSVRIINALEMVFQSNQATGDLARQMKGA------KSLSTADFGQQIIKKI
NGDGV-----------
>Lguyanensis_M4147_000114600.1
MFRR------------VSAASASS--------LVAVR-----AF-SSTNVCL-----GK-
RIKVKN----EVVDMD--GDEMTRIIWSLIKEKLILPY---V--DVPINYFDLSVTHR--
DAT--NDKVTVDAAEAIMKCNVGIKCATITPDESRVTEFNLKKMWKSPNGTIRNILGGTV
FREPIIV---SNIPRIVKHWKEPIVVGRHAFGDQYKATDTIY-KPGKLQLVHTPAD----
-------GSAPTTLDVYDF-KSE-GVGMAMYN----------TKKSIEGFAKSCFQYALM
RKYPLV-LTTKNTILKKYDGVFLQTFQRMYEEQ--YK------SDFEKAGI---------
----------TYNHRLIDDQVAQ------MIKGEGGFVWACKNYDGDVQSDIVAQGFGSL
GLMTSVLMCPDGKTIEAEAAHGTVTRHYRQHQQGKETSTNSIASIY---AWTRGLAHRGK
LDGNCDLVKFSDMLEKVVIKTVEDGHMTKDLALCVHGSSGVKREQYETTEEFLNSVDAAL
KKAMCA----------
>Lguyanensis_M4147_000699800.1
----------------------------------MAE---SISF------------VKG-
ELVVPTHPIIPYIEGEGIGKEITEVAHRVFDAAVAKEYGAT----RKISWVEVLAGEKAF
EKK--GTWLPAETIEAFDKYHIGMKGPLGTPVGEGI---------RSLNVVLRRELDLFV
CQRPVRWFTGVGSPIRHPEWVD-MVVFRENTEDIYSGIEWA-------------------
-------EGTPEVAKFADFLQKEMGVTMVRFPETSAYGVKPVSVEGSERLVRAAVRYAID
HHLPSVTLVHKGNIMKYTEGGFKKWGYALAERE--FPEAVFTMTQYDTIKT----KSGKE
AAETALREATDSGKVVIKDCICDSFLQNTILRPLDYSVIATTNLNGDYVSDQLAALVGGI
GISPGANINYTTGHAIFEATHGTAPDIAGQGKANPSSLILSGAMMFDYMGWS--------
--------EVSARIVNALEMVFQANMATRDLARQMVGA------KSLSTADFGDAIIRKI
NGEGE-----------
>Lnaiffi_LNCL223_100310
MFRR------------VSAASASS--------LVAVR-----AF-SSTNVCL-----GK-
RIKVKN----EVVDMD--GDEMTRIIWSLIKEKLILPY---V--DVPINYFDLSVTHR--
DAT--NDKVTIDAAEAIMKCNVGIKCATITPDESRVTEFNLKKMWKSPNGTIRNILGGTV
FREPIIV---SNIPRIIKHWKEPIVVGRHAFGDQYKATDAIY-KPGKLQLVHTPAD----
-------GSAPTTLDVYDF-KSE-GVGMAMYN----------TKKSIEGFAKSCFQYALM
RKYPLV-LTTKNTILKKYDGVFLQTFQRMYEEQ--YK------ADFEKAGI---------
----------TYNHRLIDDQVAQ------MIKGEGGFVWACKNYDGDVQSDIVAQGFGSL
GLMTSVLMCPDGKTIEAEAAHGTVTRHYRQHQQGKETSTNSIASIY---AWTRGLAHRGK
LDGNSDLVKFSEMLEKVVIKTVENGHMTKDLALCVHGSSGVKREQYETTEEFLNSVDAAL
KKAMCA----------
>Lnaiffi_LNCL223_332790
----------------------------------MAE---SISF------------VKG-
ELVVPTHPIIPYIEGEGIGKEITEVAHRVFDAAVAKEYGAT----RKISWVEVLAGEKAF
EKK--GTWLPAETIEAFDKYHIGMKGPLGTPVGEGI---------RSLNVVLRRELDLFV
CQRPVRWFTGVGSPIRHPEWVD-MVVFRENTEDIYSGIEWA-------------------
-------EGTPEAAKFADFLHKEMGVATVRFPETSAYGVKPVSVEGSERLVRAAVRYAID
HHLPSVTLVHKGNIMKYTEGGFKKWGYALAERE--FPEAVFTMTQYDAIKA----KSGKE
AAETALREATESGKVVIKDCICDSFLQNTILRPLDYSVIATTNLNGDYVSDQLAALVGGI
GISPGANINYTTGHAIFEATHGTAPDIAGQGKANPSSLILSGAMMFDYMGWS--------
--------EVSARIVNALEMVFQANMATRDLARQMVGA------KPLSTADFGEAIIRKI
NGEGE-----------
>Phytomonas_EM1_CCW65237.1
---------------------------------------------------M----DRK-
RILVKN----EVVEMD--GDEMARIMWSLIKQKLILPY---L--DIPINYFDLSIQNR--
DAT--DDRVTVEAAEAIKRCHVGIKCATITPDEARVKEFGLKKMWKSPNGTIRNILNGTV
FREPIVI---SNIPRLVPHWENPIVVARHAYGDQYAATDSKF-GPGKLQLVHIPAD----
-------GGAPTVLNVFEF-KGD-GVGLAMYN----------TKASIEGFAKSCFEYAIM
RKLPVI-MTTKNTILKSYDGMFLETFQSVFNEG--YK------TEFDRLGI---------
----------TYEHRLIDDQVAQ------VLKGNGGILWACKNYDGDVESDIVAQGFGSL
GLMTSVLMSPDGKTIEAEAAHGTVTRHYRNHQKGELTSTNSVASIF---AWTRALTHRGR
LDGIDELVRFSQTLENVVIKAIEEGHMTKDLALCIHGSKNLKKEHYETTEDFIENVAKAL
EKVVSY----------
>Phytomonas_Hart1_CCW71405.1
MLRR------------LFGGSLAT--------TVTAG-----SF-STTARLM----DRP-
RIPVAN----AVVEMD--GDEMARIMWGLIKQKLILPY---V--DLPIHYFDLGIQNR--
DAT--NDEVTVAAAKAIQDCQVGVKCATITPDEARVAEFGLKKMWKSPNGTIRNVLNGTV
FREPIVI---SNIPRLVPHWGRPIVVARHAYGDQYAAQDAKF-GPGKLQLVHLPAD----
-------GGEPTVLDVFNF-QGD-GVGLAMYN----------TQASIEGFAKSCFEYAIL
RQLSVI-LTTKNTILKRYDGMFLETFQGVFDQT--YK------AAFAKLGI---------
----------GYEHRLIDDQVAQ------VLKGSGNILWACKNYDGDVESDIVAQGFGSL
GLMTSVLMTPDGKILEAEAAHGTVTRHYRNHQKGEPTSTNSVASIF---AWTRALAHRGR
LDGSDALVNFAQTLEKVVIRVIEEGHMTKDLALCVHGSKNLKAKHYESTEGFIESVAKAL
DKAMAS----------
>Adeanei_CAD2215408.1
----------------------------------MGD---IIRI------------QDG-
KLIVPDEVIIPFIEGDGVGKEISLETQKIIDAAVAKAY-PN----RKIHWREVLAGEKGQ
AQC--GSYLPDETLEVLRSHLVSIKGPLGTPVGGGM---------RSINVTLRQTLDLYV
CQRPVRHFRGVSSPVLHPEQVD-MVVFRENTEDIYSGIEWQ-------------------
-------QGTPEAEKFYRFLSEEMGVTKVRFPTTSAFGVKPVSIEGTERLVRAAIEHALA
HQLPSVTLVHKGNIMKFTEGGFRNWGYALAERE--FGDKTFCWTTYEAVKK----EKGKA
EAEKLLAEAKANKKLIIKDCIADAFLQNILLKPKDYSVVATLNLNGDYVSDALAAMVGGI
GIAPGANINYQTGHALFEATHGTAPDIAGEGKANPTSLLLSAVMLCDYLGWT--------
--------KVGEAVFGALEKCFGEGKATADLSSQMANG------TPLSTSAFAQAVIDNL
----------------
>Adeanei_CAD2222926.1
MFRR------------VSAAAVGV--------SIASR-----AL-HTTSSTL----APK-
RIKVKN----EVVDMD--GDEMTRIIWALIKEKLILPY---V--DVPINYFDLSVTNR--
DAT--DDKVTVQAAEAVKKCNVGIKCATITPDEARVEEFKLKKMWKSPNGTIRNILGGTV
FREPIII---SNIPRIVPQWKQPIVVGRHAFGDQYKATDATF-GPGKLQLVHTPAN----
-------GGKPQVLDVFDY-PADGGVGMAMYN----------TKESIEGFAHSCFQFAIL
RKFPLV-LSTKNTILKKYDGMFLQTFQNIYEQE--YK------AEFEKLGL---------
----------SYNHRLIDDQVAQ------MIKGEGGFVWACKNYDGDVQSDIVAQGFGSL
GLMTSVLMCPDGKTIEAEAAHGTVTRHYRFHQQGKETSTNSVASIF---AWTRGLAHRGK
LDGNSDLVNFANTLEKVVVQVIEQGHMTKDLALCIHGNDGLKREHYETTEKFLDSVDEGL
KKTLA-----------
>Bayalai_rna_Baya_030_0270-1-p1-CDS1
MFRR------------ITAVTAGT--------GMAAR-----SF-CVTTPAF----DRK-
RIKVTQ----PVVDMD--GDEMTRIIWSLIKEKLILPY---V--DVPIDYYDLSVQNR--
DAT--NDQVTVKAAEAVLRCNVGIKCATITPDEARVKEFSLKKMWKSPNGTIRNILGGTV
FREPIII---SNIPRIVPQWKEPIVVGRHAFGDQYKATDAVF-GPGKLQLVHTPP-----
-------GGKPTVLDVFEY-EGEGGVGMAMYN----------TKESIVGFAKSCFQYALL
RKYPLV-LSTKNTILKKYDGMFLQTFQEMYERE--YK------AEFDKLGL---------
----------TYTHRLIDDQVAQ------MIKGEGGFVWACKNYDGDVQSDIVAQGFGSL
GLMTSVLMCPDGKTIEAEAAHGTVTRHYRQHQQGKQTSTNSVASIY---AWTRGLSHRGK
LDGNDELVQFAHKLEQVVVHTIEEGHMTKDLALCVHGSAGLKPDHYESTEQFLDSVANAM
NKAMNS----------
>Bayalai_rna_Baya_063_0060-1-p1-CDS1
----------------------------------MGE---VITF------------VDG-
KLRVPNEPIIPFIEGDGIGPEVTAATQAILNAAIKMAY-PS----RSVHWKEVLAGGKAF
EAV--GEWLPQTTIHALETHLVGIKGPLTTPVGKGI---------RSINVALRQQLDLYV
CLRPVRWFSGVGSPLRHPEQVD-MTVFRENTEDIYAGIEWM-------------------
-------QGTPEAERFGAFL-REMGVTNVRFPSTSSYGVKPVSIEGSERLVRASIKYAIE
HHLPSVTLVHKGNIMKFTEGGFVTWGYALAERE--FASCVFTMQQYNKMKE----KQGKA
AADAAWSRAEGEGKVIIKDCIADAFLQNTLLHPEEYSVIATLNLNGDYISDQLAAMVGGI
GIAPGANINYMTGHAVFEATHGTAPDIAGQGKANPCSLLLSGVMLFDYLGWN--------
--------EVGKLVLTALEKLFADGRATGDLARLMDSG------KTLTTKEFTEAVIAAL
----------------
>CFAC1_040009000.1-p1
MFRR------------ISAASASS--------VVAAR-----AF-SSTSVCL-----DK-
RIKVKN----EVVDMD--GDEMTRIIWTLIKEKLILPY---V--DVPINYFDLSVTHR--
DAT--NDKVTVDAAEAIKKCNVGIKCATITPDEARVKEFNLKQMWKSPNGTIRNILGGTV
FREPIII---SNIPRIVPQWKEPIVVGRHAFGDQYKASDAVF-GPGKLQLVHTPAD----
-------GSAPTVMDVYDY-KGE-GVGMAMYN----------TKESIEGFATSCFQYALN
RKFPLV-LTTKNTILKKYDGMFLKIFQKMYDEQ--YK------AEFEKAGI---------
----------DYNHRLIDDQVAQ------MIKGEGGFVWACKNYDGDVQSDIVAQGFGSL
GLMTSVLMCPDGKTIEAEAAHGTVTRHYRQHQQGKETSTNSVASIY---AWTRGLAHRGK
LDGNSDLVKFSETLEKVVVRTIEEGHMTKDLALCVHGSKGVKREQYETTEQFLDSVDAAL
KKAMSA----------
>CFAC1_230030700.1-p1
----------------------------------MAD---IITF------------SKG-
KLVVPANPIIPFIEGDGIGKEITAAAQRVFDAAVAKAYGDA----RKVQWLEVLAGEKSF
QTK--GSWLPDETLEAFSKYSIGLKGPLTTPVGEGI---------RSLNVVLRRQLDLFV
CQRPVRWFTGVGSPIRHPEWVD-MVVFRENTEDIYSGIEWA-------------------
-------QGSPEAQKFADFLQTEMGVTQVRFPATSAYGVKPVSVEGSERLVRAAIQYAVD
HHLPSVTLVHKGNIMKYTEGGFKKWGYALAERE--FADTTFTMAQYDALKQ----KSGKE
AAESALRAATENGKVIVKDCICDAFLQNTILRPLDYSVVATMNLNGDYISDQLAALVGGI
GIAPGANINYATGHAIFEATHGTAPDIAGEGKANPSSLILSGAMMFDYMGWS--------
--------EVSVRIVNALEMVFQSNMATGDLARQMTGA------KTLSTDDFADAIIKKI
NGDGA-----------
>Larabica_LARLEM1108_100008100.1-p1
MFRR------------VSAASASS--------FVAAR-----SF-SSTNVYL-----DK-
RIKVKN----EVVDMD--GDEMTRIIWSFIKEKLILPY---V--DVPINYFDLSVTNR--
DAT--NDKVTVEAAEAIKKCNVGIKCATITPDEARVKEFNLKKMWKSPNGTIRNILGGTV
FREPIIV---SNIPRIVPQWHNPIVVGRHAFGDQYKATDAVL-KPGKLQLVHTPAD----
-------GSAPTTLDVYDF-KGE-GVGLAMYN----------TKESIEGFAKSCFQYALM
RKYPLV-LTTKNTILKKYDGMFLQTFQRMYDEQ--YK------ADFEKAGI---------
----------TYNHRLIDDQVAQ------MIKGEGGFVWACKNYDGDVQSDIVAQGFGSL
GLMTSVLMCPDGKTIEAEAAHGTVTRHYRQHQQGKETSTNSVASIY---AWTRGLAHRGK
LDGNSDLVKFSETLERVVVKAIEDGHMTKDLALCVYGSSGVKREHYETTEQFLDSVDAAL
KRAMSA----------
>Larabica_LARLEM1108_330031500.1-p1
----------------------------------MAE---SISF------------AKG-
ALVVPSCPIIPYIEGDGIGKEITEVAHRVFDAAVAKEYGTT----RKISWLEVLAGEKAF
EQK--GIWLPEETIEAFDKHRIGMKGPLKTPVGEGI---------RSLNVVLRHRLDLFV
CQRPVRWFTGVGSPIRHPEWVD-MVVFRENTEDIYCGIEWG-------------------
-------QGTPEAAKFADFLTKEMGVTTVRFPETSAYGVKPVSLEGSERLVRAAVQYAID
HHLPSVTLVHKGNIMKFTEGCFQKWGYALAERE--FPDAAFTMTQYNAIKE----KSGKE
AAETALREAMDSGKVVIKDCICDAFLQNTILRPLDYSVIATMNLNGDYVSDQLAALVGGI
GIAPGANINYVTGHAIFEATHGTAPDIAGQGKANPSSLILSGAMMFDYMGWS--------
--------EVSARIINALEMVFQANMATVDLARQMTGA------RALSTAEFAEAIIKKI
NGDEA-----------
>LbrM.10.2.000310.1-p1
MFRR------------VSAASASS--------LVAVR-----AF-SSTNVCL-----GK-
RIKVKN----EVVDMD--GDEMTRIIWSLIKEKLILPY---V--DVPINYFDLSVTHR--
DAT--NDKVTVDAAEAIMKCNVGIKCATITPDESRVTEFNLKKMWKSPNGTIRNILGGTV
FREPIIV---SNIPRIVKHWKEPIVVGRHAFGDQYKATDTIY-KPGKLQLVHTPAD----
-------GSAPTTLDVYDF-KSE-GVGMAMYN----------TKKSIEGFAKSCFQYALM
RKYPLV-LTTKNTILKKYDGVFLQTFQRMYEEQ--YK------SDFEKAGI---------
----------TYNHRLIDDQVAQ------MIKGEGGFVWACKNYDGDVQSDIVAQGFGSL
GLMTSVLMCPDGKTIEAEAAHGTVTRHYRQHQQGKETSTNSIASIY---AWTRGLAHRGK
LDGNCDLVKFSDMLEKVVIKTVEDGHMTKDLALCVHGSSGVKREQYETTEEFLNSVDAAL
KKAMCA----------
>LbrM.33.2.002820.1-p1
----------------------------------MAE---SISF------------VKG-
ELVVPTHPIIPYIEGEGIGKEITEVAHRVFDAAVAKEYGAT----RKISWVEVLAGEKAF
EKK--GTWLPAETIEAFDKYHVGMKGPLGTPVGEGI---------RSLNVVLRRELDLFV
CQRPVRWFTGVGSPIRHPEWVD-MVVFRENTEDIYSGIEWA-------------------
-------EGTPEVAKFADFLQKEMGVTMVRFPETSAYGVKPVSVEGSERLVRAAVRYAID
HHLPSVTLVHKGNIMKYTEGGFKKWGYALAERE--FPEAVFTMTQYDAIKT----KSGKE
AAETALREATDSGKVVIKDCICDSFLQNTILRPLDYSVIATTNLNGDYVSDQLAALVGGI
GISPGANINYTTGHAIFEATHGTAPDIAGQGKANPSSLILSGAMMFDYMGWS--------
--------EVSARIVNALEMVFQANMATSDLARQMVGA------KSLSTADFGDAIIRKI
NGEGE-----------
>Ldonovani_LdCL_100008400-t42_1-p1
MFRR------------VSAASASS--------LVAAR-----SF-SSTNVYL-----DK-
RIKVKN----EVVDMD--GDEMTRIIWSFIKEKLILPY---V--DVPINYFDLSVTNR--
DAT--NDKVTVEAAEAIKKCNVGIKCATITPDEARVKEFNLKKMWKSPNGTIRNILGGTV
FREPIIV---SNIPRIVPQWHNPIVVGRHAFGDQYKATDAVL-KPGKLQLVHTPAD----
-------GSAPTTLDVYDF-KGE-GVGLAMYN----------TKESIEGFAKSCFQYALM
RKYPLV-LTTKNTILKKYDGMFLQTFQRMYDEQ--YK------ADFEKAGI---------
----------TYNHRLIDDQVAQ------MIKGEGGFVWACKNYDGDVQSDIVAQGFGSL
GLMTSVLMCPDGKTIEAEAAHGTVTRHYRQHQQGKETSTNSVASIY---AWTRGLAHRGK
LDGNSDLVKFSETLERVVVKAIEDGHMTKDLALCVYGSSGVKREHYETTEQFLDSVDAAL
KKAMSA----------
>Ldonovani_LdCL_330033900-t42_1-p1
----------------------------------MAE---SIAF------------AKG-
ALVVPSCPIIPYIEGDGIGKEITEVAHRVFDAAVAKEYGTT----RRISWLEVLAGEKAF
EQK--GTWLPEETIEAFDKHRIGMKGPLTTPVGEGI---------RSLNVVLRHRLDLFV
CQRPVRWFTGVGSPIRHPEWVD-MVVFRENTEDIYSGIEWD-------------------
-------QGTPEAAKFADFLKKEMGVTTVRFPETSAYGVKPVSLEGSERLVRAAVQYAID
HHLPSVTLVHKGNIMKFTEGGFKKWGYALAERE--FPGAIFTMTQYDAIKE----KSGKE
AAETALREAMDSGKVVIKDCICDAFLQNTILRPLDYSVIATMNLNGDYVSDQLAALVGGI
GIAPGANINYVTGHAIFEATHGTAPDIAGQGKANPSSLILSGAMMFDYMGWS--------
--------EVSARIINALEMVFQANMATVDLARQMAGA------RALSTAEFGEAIIKKI
NGDEV-----------
>Lenriettii_LENLEM3045_100008700.1-p1
MFRR------------ASVASASL--------LAATR-----AF-STTPVAL-----HK-
RIKVKN----EVVDMD--GDEMTRIIWSLIKEKLILPY---V--DIPIHYFDLSVTHR--
DAT--SDKVTIDAAEAIKKCNVGIKCATITPDEARVKEFNLKKMWKSPNGTIRNILGGTV
FREPIII---GNIPRIVSHWKEPIVVGRHAFGDQYKATDAIL-KPGKLQLVHTPAD----
-------GSEPTTLEVYDF-KSE-GVGMAMYN----------TKESIEGFATSCFQYALM
RKYPLV-LTTKNTILKKYDGMFLQTFQRLYDEQ--YK------AEFERVGI---------
----------TYNHRLIDDQVAQ------MIKGEGGFVWACKNYDGDVQSDIVAQGFGSL
GLMTSVLMCPDGKTIEAEAAHGTVTRHYRQHQQGKETSTNSVASIY---AWTRGLAHRGR
LDGNSELVKFSETLEKVVINTIESGHMTKDLALCIHGFSGIKRDHYETTEEFLDSVEAAL
KKAMSA----------
>Lenriettii_LENLEM3045_330034300.1-p1
----------------------------------MAE---VISF------------ERG-
ALVVPSYPIIPFIEGDGIGQEITEVAHRVFDAAVTKEYGAS----RQISWLEVLAGEKAF
DQK--GTWLPEETIEAFKKYRIGMKGPLTTPVGDGI---------RSLNVVLRRQLDLFV
CQRPVRWFTGVGSPIRHPEWVD-MVVFRENTEDIYSGIEWA-------------------
-------QGTPEAAKFAAFLQKEMGVTAVRFPETSAYGVKSVSVEGSERLVRAAVQYTIE
HHLPSVTLVHKGNIMKYTEGGFKKWGYDVAERE--FPEAVFTMKQYDTIKA----KSGKD
AAETALREATESGKVVIKDCICDAFLQNTILRPLDYSVIATLNLNGDYVSDQLAALVGGI
GIAPGANINYATGHAIFEATHGTAPDIAGQGKANPSSLILSGAMMFDYLGWS--------
--------EVSARIINSLEMVFQANMATGDLARQMTGA------KSLSTTEFGEEIIKKI
NGDGA-----------
>Lgerbilli_LGELEM452_100008300.1-p1
MFRR------------VSAASASS--------LVAAR-----SF-SSTNVYL-----DK-
RIKVKN----EVVDMD--GDEMTRIIWSFIKEKLILPY---V--DVPINYFDLSVTNR--
DAT--NDKVTVEAAEAIKKCNVGIKCATITPDEARVKEFNLKKMWKSPNGTIRNILGGTV
FREPIIV---SNIPRIVPQWHNPIVVGRHAFGDQYKATDAVL-KPGKLQLVHTPAD----
-------GSAPTTLDVYDF-KDE-GVGLAMYN----------TKESIEGFAKSCFQYALM
RKYPLV-LTTKNTILKKYDGMFLQTFQRMYDEQ--YK------ADFEKAGI---------
----------TYNHRLIDDQVAQ------MIKGEGGFVWACKNYDGDVQSDIVAQGFGSL
GLMTSVLMCPDGKTIEAEAAHGTVTRHYRQHQQGKETSTNSVASIY---AWTRGLAHRGK
LDGNSDLVKFSETLERVVVKAIEDGHMTKDLALCVYGSSGVKREHYETTEQFLDSVDAAL
KKAMSA----------
>Lgerbilli_LGELEM452_330034900.1-p1
----------------------------------MAE---SISF------------AKG-
ALVVPCCPIIPYIEGDGIGKEITEVAHRVFDAAVAKEYGTT----RKISWLEVLAGEKAF
EQK--GIWLPEETIEAFDKHRIGMKGPLKTPVGEGI---------RSLNVVLRHRLDLFV
CQRPVRWFTGVGSPIRHPEWVD-MVVFRENTEDIYCGIEWG-------------------
-------QGTPEAAKFADFLTKEMGVTTVRFPETSAYGVKPVSLEGSERLVRAAVQYAID
HHLPSVTLVHKGNIMKFTEGCFQKWGYALAERE--FPDAAFTMTQYDAIKE----KSGKE
AAETALREAMDSGKVVIKDCICDAFLQNTILRPLDYSVIATMNLNGDYVSDQLAALVGGI
GIAPGANINYVTGHAIFEATHGTAPDIAGQGKANPSSLILSGAMMFDYMGWS--------
--------EVSARIINALEMVFQANMATVDLARQMTGA------RALSTAEFGEAIIKKI
NGDEA-----------
>LmjF.10.0290:mRNA-p1
MFRH------------VSAASASS--------LVAAR-----SF-SSTNVYL-----DK-
RIKVKN----EVVDMD--GDEMTRIIWSFIKEKLILPY---V--DVPINYFDLSVTNR--
DAT--NDKVTVEAAEAVKKCNVGIKCATITPDEARVKEFNLKKMWKSPNGTIRNILGGTV
FREPIIV---SNIPRIVPQWHNPIVVGRHAFGDQYKATDAVL-KPGKLQLVHTPAD----
-------GSAPTTLDVYDF-KGE-GVGLAMYN----------TKESIEGFAKSCFQYALM
RKYPLV-LTTKNTILKKYDGMFLQTFQRMYDEQ--YK------ADFEKAGI---------
----------TYNHRLIDDQVAQ------MIKGEGGFVWACKNYDGDVQSDIVAQGFGSL
GLMTSVLMCPDGKTIEAEAAHGTVTRHYRQHQQGKETSTNSVASIY---AWTRGLAHRGK
LDGNSDLVKFSETLERVVVKAIEDGHMTKDLALCVYGSSGVKREHYETTEQFLDSVDTAL
KKAMSA----------
>LmjF.33.2550:mRNA-p1
----------------------------------MAE---SISF------------AKG-
ALVVPSCPIIPYIEGDGIGKEITEVAHRVFDAAVAKEYGTT----RKISWLEVLAGEKAF
EQK--GSWLPEETIEAFDKHRIGMKGPLTTPVGEGI---------RSLNVVLRHRLDLFV
CQRPVRWFTGVGSPIRHPEWVD-MVVFRENTEDIYSGIEWG-------------------
-------QGTPEAAKFADFLTKEMGVTTVRFPETSAYGVKPVSLEGSERLVRAAVQYAID
HHLPSVTLVHKGNIMKFTEGCFKKWGYALAERE--FPDAAFTMTQYDAIKE----KGGKE
AAETALREAMDSGKVVIKDCICDAFLQNTILRPLDYSVIATMNLNGDYVSDQLAALVGGI
GIAPGANINYVTGHAIFEATHGTAPDIAGQGKANPSSLILSGAMMFDYMGWS--------
--------EVSARIINALEMVFQANMATVDLARQMTGA------RALSTAEFGEAIIKKI
NGDEA-----------
>Lmartiniquensis_LMARLEM2494_100008200.1-p1
MLRR------------ISAASACS--------LAATR-----AF-SGTSVCL-----QK-
RIKVRN----EVVDMD--GDEMTRIIWSLIKEKLILPY---V--DLPINYFDLSVTHR--
DAT--NDKVTIDAAEAIKRCHVGIKCATITPDEARVKEFNLKQMWKSPNGTIRNILGGTV
FREPIII---SNIPRIVTQWKEPIVVGRHAFGDQYRATDAVF-KPGTLRLVHTPAD----
-------GSEPTTLEVFDF-KSE-GVGMAMYN----------TKESIEGFATSCFQYALM
RKYPLV-LTTKNTILKRYDGMFLQTFQRLYEEK--YR------ADFEKVGI---------
----------TYCHRLIDDQVAQ------MIKGEGGFVWACKNYDGDVQSDIVAQGFGSL
GLMTSVLMCPDGKTIEAEAAHGTVTRHYRQHQQGKETSTNSVASIY---AWTRGLAHRGK
LDGNSELVQFAETLEKVVIKTIENGHMTKDLALCVHGPSGVKREQYETTEGFLDSVEAAL
KKAMHA----------
>Lmartiniquensis_LMARLEM2494_330033400.1-p1
----------------------------------MGE---SITF------------EKG-
MLVTPSHPIIPYIEGDGIGKEITEVAHRVFDAAVTKEYGAS----RQISWLEVLAGEKAF
EQK--GTWLPAETIEAFDKYRIGMKGPLATPVGEGI---------RSLNVVLRRQLDLFV
CQRPVRWFTGVGSPIRHPEWVD-MVVFRENTEDIYSGIEWA-------------------
-------QGTPEAAKFADFLQKEMGVTTVRFPETSAYGVKPVSLEGSERLVRAAVQYAID
HHLPSVTLVHKGNIMKYTEGGFKKWGYSLAERE--FPGAVFTMMQYDAIRA----KSGKE
AAEAALREATESGKVVVKDCICDAFLQNTILRPLDYSVIATLNLNGDYVSDQLAALVGGI
GIAPGANINYATGHAIFEATHGTAPDIAGQCKANPSSLILSGAMMFDYMGWS--------
--------EVSARIINSLEMVFQANMATGDLARQMTGA------KTLSTAEFGEELIKKI
KGDGA-----------
>LmxM.10.0290.1-p1
MFRR------------VTAASASS--------LVAAR-----SF-SSTNVCL-----DK-
RIKVKN----EVVDMD--GDEMTRIIWSFIKEKLILPY---V--DVPINYFDLSVTNR--
DAT--NDKVTAEAAEAIKKCNVGIKCATITPDEARVKEFNLKKMWKSPNGTIRNILGGTV
FREPIIV---SNIPRIVPQWHNPIVVGRHAFGDQYRATDAVL-KPGKLQLVHTPAD----
-------GSAPTTLDVYDF-KGD-GVGLAMYN----------TKESIEGFAKSCFQYALM
RKYPLV-LTTKNTILKQYDGMFLQTFQRMYDEQ--YK------ADFEKAGI---------
----------TYNHRLIDDQVAQ------MIKGEGGFVWACKNYDGDVQSDIVAQGFGSL
GLMTSVLMCPDGKTIEAEAAHGTVTRHYRQHQQGKETSTNSVASIY---AWTRGLAHRGK
LDGNSDLVKFSETLERVVVKAIEDGHMTKDLALCVYGSSGVKREHYETTEQFLDSVDAAL
KQAMGA----------
>LmxM.32.2550.1-p1
----------------------------------MAE---PICF------------AKG-
ALVVPNCPIIPYIEGDGIGKEITKVAHRVFDAAVAKEYGTT----RTISWLEVLAGEKAF
EQK--GTWLPEETIEAFDKHHVGMKGPLTTPVGEGI---------RSLNVVLRRRLDLFV
CQRPVRWFTGVGSPIRHPEWVD-MVVFRENTEDIYSGVEWG-------------------
-------QGTPESAKFADFLKKEMGVTTVRFPETSAYGVKPVSLEGSERLVRAAVQYAID
HHLPSVTLVHKGNIMKFTEGAFKKWGYALAERE--FPEDVFTMTQYDAIKE----KGGRE
AAETALREAMNSGKVVIKDCICDAFLQNTILRPLDYSVIATMNLNGDYVSDQLAALVGGI
GIAPGANINYVTGHAIFEATHGTAPDIAGQGKANPSSLILSGAMMFDYMGWS--------
--------EVSARIINALEMVFQANMATVDLARQMTGA------KVLSTAEFGEAIIKKI
NGDEV-----------
>Lorientalis_KAG5485620.1
MLRR------------ASVASASK--------LAATR-----TF-STTPVAL-----HK-
RIKVKN----EIVDMD--GDEMTRIIWSLIKEKLILPY---V--DIPIHYFDLSVTHR--
DAT--DDKVTIDAAEAIKKCNVGIKCATITPDEARVKEFNLKKMWKSPNGTIRNILGGTV
FREPIII---GNIPRIVSQWKEPIVVGRHAFGDQYKATDAIF-KPGKLQLVHTPAD----
-------GSEPTTLEVYDF-KSE-GVGMAMYN----------TKESIEGFATSCFQYALM
RKYPLV-LTTKNTILKKYDGMFLQTFQRLYDEQ--YK------ADFEKVGI---------
----------TYNHRLIDDQVAQ------MIKGEGGFVWACKNYDGDVQSDIVAQGFGSL
GLMTSVLMCPDGKTIEAEAAHGTVTRHYRQHQQGKETSTNSVASIY---AWTRGLAHRGR
LDGNSELVKFSETLEKVVIKTIESGHMTKDLALCVHGSSGVKRDQYETTEEFLDSVEAAL
KKAMNA----------
>Lorientalis_KAG5469184.1
----------------------------------MAE---AISF------------EKG-
ALVVPSHPIIPFIEGDGIGKEITEVAHRVFDAAVTKEYGAS----RQISWLEVLAGEKAF
DQK--GTWLPEETIEAFNKYRIGMKGPLTTPVGEGI---------RSLNVVLRRQLDLFV
CQRPVRWFTGVGSPIRHPEWVD-MVVFRENTEDIYSGIEWA-------------------
-------QGTPEAAKFAAFLQKEMGVTAVRFPETSAYGVKPVSVEGSERLVRAAVQYAVE
HHLPSVTLVHKGNIMKYTEGGFKKWGYDVAERE--FPEAVFTMTQYDTIKA----KSGKD
AAETALREATESGKVVIKDCICDAFLQNTILRPLDYSVIATLNLNGDYVSDQLAALVGGI
GIAPGANINYATGHAIFEATHGTAPDIAGQGKANPSSLILSGAMMFDYLGWS--------
--------EVSARIINSLEMVFQANMATGDLARQMTGA------KSLSTTEFGEEIIKKI
NGDGA-----------
>rna_LpyrH10_07_2190-p1
----------------------------------MAD---IITF------------SDG-
KLAVPSHPTIPYIEGDGIGKEITAAARRIFDAAVVKAYGDA----RKVSWMEVLAGQKAF
DAK--GTWLPDETIESFGKYRVGLKGPLTTPVGEGI---------RSLNVVLRRRLDLFV
CVRPVRWFTGVGSPMKHPEWVD-MVVFRENTEDIYSGIEWA-------------------
-------QGSPEAQKFTQFLVKEMGVKEVRFPATSAYGVKPVSVEGSERLVRAAIQFAVD
HHLPSVTLVHKGNIMKFTEGGFKKWGYALAERE--FADAVFTATQYDALKE----KSGKE
AADAAMRAATDSGKVIIKDCICDAFLQNTVLRPLDYSVIATMNLNGDYISDQLAALVGGI
GISPGGNINYTTGHAIFEATHGTAPDIAGQGTANPSSLILSGAMMFDYMGWS--------
--------EVFAHIINAMEMVFQSNMATGDLTRQMQGA------KTLSTEEFADAIIKKI
NGDGA-----------
>rna_LpyrH10_22_0470-p1
MLRR------------ISAASASC--------IFAAR-----AL-STTNVCL-----DK-
RIKVKN----EVVDMD--GDEMTRIIWSLIKEKLILPY---V--DVPINYFDLSVTHR--
DAT--ADKVTVDAAEAIKRCNVGIKCATITPDEARVKEFNLHNMWKSPNGTIRNILGGTV
FREPIII---SNIPRIVPQWREPIVVGRHAFGDQYKATDAVF-GPGKLQLVHTPAD----
-------GSAPTVMDVYDF-KGE-GVGMAMYN----------TKESIEGFATSCFQYALM
RKYPLV-LTTKNTILKKYDGMFLKTFQKMYETQ--YK------AEFEKAGI---------
----------DYHHRLIDDQVAQ------MIKGEGGFVWACKNYDGDVQSDIVAQGFGSL
GLMTSVLMCPDGKTIEAEAAHGTVTRHYRQHQQGKETSTNSVASIY---AWTRGLAHRGK
LDGNSDLVKFCETLEKVVIRTIEGGHMTKDLALCVHGAKGLKREHYETTEQFLDSVDAAL
KKAMSA----------
>rna_Lsey_0015_0160-1-p1
----------------------------------MAD---IITF------------SGD-
KLVVPTHPTIPYIEGDGIGKEITAAAQRVFDAAVAKAYGGT----RKVTWMEVLAGQKAF
DTK--GTWLPDETIEAFDKYSIGLKGPLTTPVGEGI---------RSLNVVLRRRLDLFA
CVRPVRWFTGVGTPIKHPEWVD-MVVFRENTEDIYSGIEWA-------------------
-------QGSPEALKFSKLMEKEMGVTQVRFPATSAYGVKPVSVEGSERLVRAAIQFAID
HSLPSVTLVHKGNIMKFTEGGFKKWGYALAERE--FAGSVFTMMQYDALKE----KSGKE
AADAAMRAATENGKVIVKDCICDAFLQNTILRPLDYSVVATMNLNGDYISDQLAALVGGI
GIAPGANINYSTGHAIFEATHGTAPDIAGEGKANPSSLILSGAMMFDYMGWS--------
--------EVSGRVINAMEMVFQSNRATGDLARQMVSA------KTLSTDDFADAIVKVI
NGDGV-----------
>rna_Lsey_0061_0040-1-p1
MLRR------------ISAASASS--------IVAAR-----AL-STTNVCL-----GK-
RIKVKN----EVVDMD--GDEMTRIIWALIKEKLVLPY---V--DVPINYFDLSVTHR--
DAT--DDKVTVDAAEAIKKCNVGIKCATITPDEARVEEFHLKKMWKSPNGTIRNILGGTV
FREPIII---SNIPRIVPQWKEPIIVGRHAFGDQYKATDVTF-GPGKLQLVHTPAD----
-------GSAPTVLDVYDY-KGE-GVGMAMYN----------TKKSIEGFAKSCFQYALE
RKYPLV-LTTKNTILKQYDGMFLKTFQEMYERE--YR------AQFEAAGI---------
----------DYVHRLIDDEVAQ------MIKGEGGFVWACKNYDGDVQSDIVAQGFGSL
GLMTSVLMCPDGKTIEAEAAHGTVTRHYRQHQQGKETSTNSVASIY---AWTRGLAHRGK
LDGNSDLVKFCETLEKVVVKTIEDGHMTKDLALCVHGAKGLKRNQYETTEKFLDSVDAAL
KTAMNT----------
>L_sp_Ghana_KAG5510685.1
MLRR------------ASVASASK--------LAATR-----TF-STTPVAL-----HK-
RIKVKN----EIVDMD--GDEMTRIIWSLIKEKLILPY---V--DIPIHYFDLSVTHR--
DAT--DDKVTIDAAEAIKKCNVGIKCATITPDEARVKEFNLKKMWKSPNGTIRNILGGTV
FREPIII---GNIPRIVSQWKEPIVVGRHAFGDQYKATDAIF-KPGKLQLVHTPAD----
-------GSEPTTLEVYDF-KSE-GVGMAMYN----------TKESIEGFATSCFQYALM
RKYPLV-LTTKNTILKKYDGMFLQTFQRLYDEQ--YK------ADFEKVGI---------
----------TYNHRLIDDQVAQ------MIKGEGGFVWACKNYDGDVQSDIVAQGFGSL
GLMTSVLMCPDGKTIEAEAAHGTVTRHYRQHQQGKETSTNSVASIY---AWTRGLAHRGR
LDGNSELVKFSETLEKVVIKTIESGHMTKDLALCVHGSSGVKRDQYETTEEFLDSVEAAL
KKAMNA----------
>L_sp_Ghana_KAG5494450.1
----------------------------------MAE---AISF------------EKG-
ALVVPSHPIIPFIEGDGIGKEITEVAHRVFDAAVTKEYGAS----RQISWLEVLAGEKAF
DQK--GTWLPEETIEAFNKYRIGMKGPLTTPVGEGI---------RSLNVVLRRQLDLFV
CQRPVRWFTGVGSPIRHPEWVD-MVVFRENTEDIYSGIEWA-------------------
-------QGTPEAAKFAAFLQKEMGVTAVRFPETSAYGVKPVSVEGSERLVRAAVQYAVE
HHLPSVTLVHKGNIMKYTEGGFKKWGYDVAERE--FPEAVFTMTQYDTIKA----KSGKD
AAETALREATESGKVVIKDCICDAFLQNTILRPLDYSVIATLNLNGDYVSDQLAALVGGI
GIAPGANINYATGHAIFEATHGTAPDIAGQGKANPSSLILSGAMMFDYLGWS--------
--------EVSARIINSLEMVFQANMATGDLARQMTGA------KSLSTIEFGEEIIKKI
NGDGA-----------
>L_sp_Namibia_KAG5506252.1
MFRR------------ASIASASL--------LAATR-----TF-STTPVSL-----HK-
RIKVKN----EVVDMD--GDEMTRIIWSLIKEKLILPY---V--DLPIHYFDLSVTHR--
DAT--DDKVTIDAAEAIKKCNVGIKCATITPDEARVKEFNLKKMWKSPNGTIRNILGGTV
FREPIII---GNIPRIVSQWKEPIVVGRHAFGDQYKATDAIF-KPGKLQLVHTPAD----
-------GSEPTTLEVYDF-KSE-GVGMAMYN----------TKESIEGFAISCFQYALM
RKYPLV-LTTKNTILKKYDGMFLQTFQRLYDEQ--YK------ADFEKVGI---------
----------TYNHRLIDDQVAQ------MIKGEGGFVWACKNYDGDVQSDIVAQGFGSL
GLMTSVLMCPDGKTIEAEAAHGTVTRHYRQHQQGKETSTNSVASIY---AWTRGLAHRGR
LDGNSELVEFSETLEKVVINTIESGHMTKDLALCVHGSSGVKRDQYETTEEFLGSVEAAL
KNAMNA----------
>L_sp_Namibia_KAG5493688.1
----------------------------------MTE---AISF------------EKG-
ALVVPSHPIIPFIEGDGIGKEITEVAHRVFDAAVTKEYGVS----RQISWLEVLAGEKAF
DQK--GTWLPEETIEAFNKYRIGMKGPLTTPVGEGI---------RSLNVVLRRHLDLFV
CQRPVRWFTGVGSPIRHPEWVD-MVVFRENTEDIYSGIEWA-------------------
-------QGTPEAAKFAAFLQKEMGVTAVRFPETSAYGVKPVSVEGSERLVRAAVQYAVE
HHLPSVTLVHKGNIMKYTEGGFKKWGYEVAERE--FPEAVFTMTQYDTIKA----KSGKD
AAETALREATESGKVVIKDCICDAFLQNTILRPLDYSVIATLNLNGDYVSDQLAALVGGI
GIAPGANINYATGHAIFEATHGTAPDIAGQGKANPSSLILSGAMMFDYLGWS--------
--------EVSARIINSLEMVFQANMATGDLARQMTGA------KSLSTTEFGEEIIKKI
NGDGA-----------
>Ltropica_LTRL590_330034000.1-p1
----------------------------------MAE---SISF------------AKG-
ALVVPSCPIIPYIEGDRIGKEITEVAHRVFDAAVAKEYGTT----RKISWLEVLAGEKAF
EQK--GTWLPEETIEAFDKHRIGMKGPLTTPVGEGI---------RSLNVVLRHRLDLFV
CQRPVRWFTGVGSPIRHPEWVD-MVVFRENTEDIYSGIEWG-------------------
-------QGTPEAAKFADFLTKEMGVTTVRFPETSAYGVKPVSLEGSERLVRAAVQYAID
HHLPSVTLVHKGNIMKFTEGCFQKWGYALAERE--FPGAAFTMKQYDAIKE----KSGKE
AAETALREAMDSGKVVIKDCICDAFLQNTILRPLDYSVIATTNLNGDYVSDQLAALVGGI
GIAPGANINYVTGHAIFEATHGTAPDIAGQGKANPSSLILSGAMMFDYMGWS--------
--------EVSARIINALEMVFQANMATVDLARQMTGA------RALSTTEFGEAIIKKI
NGDEV-----------
>Ltropica_LTRL590_000023700.1-p1
MLRS------------VSAASASS--------LVTAR-----SF-SSTNVYL-----DK-
RIKVKN----EVVDMD--GDEMTRIIWSFIKEKLILPY---V--DVPINYFDLSVTNR--
DAT--NDKVTVEAAEAIKKCNVGIKCATITPDEARVKEFNLKKMWKSPNGTIRNILGGTV
FREPIIV---SNIPRIVPQWHNPIVVGRHAFGDQYKATDAVL-KPGKLQLVHTPAD----
-------GSAPTTLDVYDF-KGD-GVGLAMYN----------TKESIEGFAKSCFQYALM
RKYPLV-LTTKNTILKKYDGMFLQTFQRMYDEQ--YK------ADFEKAGI---------
----------TYNHRLIDDQVAQ------MIKGEGGFVWACKNYDGDVQSDIVAQGFGSL
GLMTSVLMCPDGKTIEAEAAHGTVTRHYRQHQQGKETSTNSVASIY---AWTRGLAHRGK
LDGNSDLVKFSETLERVVVKAIEDGHMTKDLALCVYGSSGVKREHYETTEQFLDSVDAAL
KKAMSA----------
>Lturanica_LTULEM423_100008200.1-p1
MFRR------------VSAASASS--------LVAAR-----PF-SSTNVYL-----DK-
RIKVKN----EVVDMD--GDEMTRIIWSFIKEKLILPY---V--DVPINYFDLSVTNR--
DAT--NDKVTVEAAEAIKKCNVGIKCATITPDEARVKEFNLKKMWKSPNGTIRNILGGTV
FREPIIV---SNIPRIVPQWHNPIVVGRHAFGDQYKATDAVL-KPGKLQLVHTPAD----
-------GSAPTTLDVYDF-QGE-GVGLAMYN----------TKESIEGFAKSCFQYALM
RKYPLV-LTTKNTILKKYDGMFLQTFQRMYDEQ--YK------ADFEKAGI---------
----------TYNHRLIDDQVAQ------MIKGEGGFVWACKNYDGDVQSDIVAQGFGSL
GLMTSVLMCPDGKTIEAEAAHGTVTRHYRQHQQGKETSTNSVASIY---AWTRGLAHRGK
LDGNSDLVKFSETLERVVVKAIEDGHMTKDLALCVYGSSGVKREHYETTEQFLDSVDAAL
KKAMSA----------
>Lturanica_LTULEM423_330034600.1-p1
----------------------------------MAE---SISF------------AKG-
ALVVPSCPIIPYIEGDGIGKDITEVAHRVFDAAVAKEYGTT----RKISWLEVLAGEKAF
DQK--GVWLPEETIEAFDKHRIGMKGPLKTPVGEGI---------RSLNVVLRHRLDLFV
CQRPVRWFTGVGSPIRHPEWVD-MVVFRENTEDIYCGIEWA-------------------
-------QGTPEAAKFADFLTKEMGVTTVRFPETSAYGVKPVSLEGSERLVRAAVQYAID
HHLPSVTLVHKGNIMKFTEGCFRKWGYALAERE--FPDAAFTMTQYDAIKE----KSGKE
AAETALREAMDSGKVVIKDCICDAFLQNTILRPLDYSVIATMNLNGDYVSDQLAALVGGI
GIAPGANINYVTGHAIFEATHGTAPDIAGQGKANPSSLILSGAMMFDYMGWS--------
--------EVSARIINALEMVFQANMATVDLARQMTGA------RALSTAEFGEAIIKKI
NGDEA-----------
>PCON_0004980.mRNA-p1
--------------------------------------------------------MPQ-
KIQVTG----TVVELD--GDEMTRVIWKMIKDELIHPF---V--DVPIEYYDLGMEHR--
DAT--NDQVTIDAANAILKHNVGIKCATITPDEARVKEFNLKEMWKSPNGTIRNILGGTV
FREPIIC---KNIPRLVTTWEKPIVIGRHAFGDQYKATDLTIDQPGTFEIRFIPAD----
-------GSEPKVHKVFDY-KQG-GVLMGMYN----------TDESIADFAKSCFEYALS
KQWPLY-LSTKNTILKKYDGRFRDIFARMYAEK--YE------ALFKAAGI---------
----------WYEHRLIDDMVAY------AMKSEGGYVWACKNYDGDVQSDSVAQGFGSL
GLMTSVLLCPDGKTVEAEAAHGTVTRHYRQHQKGEETSTNPIASIF---AWTRGLSHRGK
LDGNERLMHFATLMESVVISTVEAGFMTKDLAICIKGMKGVTRADYLNTEEFLKKLGEEM
RKAMDTAK-------L
>PCON_0069740.mRNA-p1
MFRR------------VCNSSAMAAAAV--SAVPLAR-----SF-STTVPLQ----VPQ-
RIKVTN----KVADLD--GDEMTRIIWKSIKEKLVLPF---V--DIPIDYYDLSIQNR--
DAT--NDKVTEQAAEAILRCNVGIKCATITPDEARVKEFNLKKMWKSPNGTIRNILGGTV
FREPIII---KNIPRIIPHWKEPIIVGRHAFGDQYKALDGKF-GPGKLELVHTPP-----
-------GGTPQVMEVFEY-KGE-GVGLAMYN----------TKESIEDFATSCFEFALL
RKYPLV-LSTKNTILKKYDGMFLETFARLYETK--YK------AQFDSLKL---------
----------SYQHRLIDDEVAQ------MIKGNGGFVWACKNYDGDVQSDIVAQGFGSL
GLMTSVLICPDGKTMEAEAAHGTVTRHYREHQKGKETSTNSVASIF---AWSRGLAHRGK
LDGNSALVEFAEALETSTIRTIEAGHMTKDLAICIHGQDKLKREHYETTEGFVDSVAAEL
HATLKK----------
>Phertigi_KAG5495230.1
----------------------------------MGE---AITF------------VKG-
TLVVPNHPIIPYIEGDGIGRDITAVAHRVFDAAVAKEYGAT----RKISWVEVLAGEKAF
EKE--KSWLPEETLEAFKNYLVGIKGPLATPVGDGI---------RSLNVVLRRQLDLFV
CQRPVRWFTGVGSPIHHPEWVD-MVVFRENTEDIYSGIEFA-------------------
-------QGTSEAARFGEFLEKEMGSKAVRFPRTTAYGVKPISVEGSERLVRAAVKYAID
HHLPSVTLVHKGNIMKFTEGGFKKWGYALAERE--FPDSVFTMVQYEAIKT----KSGKE
AADKALRESTESGKVVIKDCICDAFMQNTILHPSDYSVIATMNLNGDYVSDQLAALVGGI
GIAPGANINYETGHAIFEATHGTAPDIAGQGKANPSSLILSGAMMFDYIGWS--------
--------EVSARIINALEMVFQSNQATGDLARQMKGA------KSLSTAEFGEEIIKKI
NGDGV-----------
>Phertigi_KAG5488370.1
MFRR------------VSTASVGA--------LVAAR-----TF-SSTNVCL-----HK-
RIKVKN----EVVDMD--GDEMTRIIWSLIKEKLILPY---V--DVPINYFDLSVTHR--
DAT--NDKVTVDAAEAIKRCNVGIKCATITPDEARVKEFNLKKMWKSPNGTIRNILGGTV
FREPIII---SNIPRIVPQWKEPIVVGRHAFGDQYKATDAVL-KPGKLQLVHIPAD----
-------GSAPTTLEVYDF-KGE-GVGMAMYN----------TKESIEGFATSCFQYALM
RKFPLV-LTTKNTILKKYDGMFLQTFQRMYDEQ--YK------ADFDKAGI---------
----------TYNHRLIDDQVAQ------MIKGEGGFVWACKNYDGDVQSDIVAQGFGSL
GLMTSVLMCPDGKTIEAEAAHGTVTRHYRQYQQGKETSTNSVASIY---AWTRGLAHRGK
LDGNSDLVKFSETLERVVIKTIEDGHMTKDLALCVHGSSGVKRDQYETTEQFLDSVDAAL
QKVMNA----------
>Tb927.8.3690:mRNA-p1
MFRR------------VACAASSVNA------GALTP-----RFVSTTRP------SLG-
RIKVSG----TVVDMD--GDEMTRIIWALIKEKLILPH---V--DVPIEYYDLSITSR--
DAS--NDKVTEQAAEAIQRHNVGIKCATITPDEARVKEFNLKKMWKSPNGTIRNILGGTV
FREPIIV---KNVPRVVPQWSEPIIVGRHAYGDQYKATESLF-PPGRLELVHTPAN----
-------GGSPQVLEVFNF-KGE-GVGLAMYN----------TRESVEAFAESCFEYAIM
RRYPLV-LSTKNTILKKYDGLFLETFQRMYDTK--YR------EQFERLNL---------
----------TYVHRLIDDQVAQ------MIKGNGGFVWACKNYDGDVQSDIVAQGFGSL
GLMTSVLLCPDGKTIESEAAHGTVTRHYREHQKGKETSTNSVASIF---AWTRGLAHRGK
LDGNAPLVEFASSLERATIKTIEGGHMTKDLALCVHGAAALQRSHYETTEVFIDSVAEEL
ARSVKG----------
>Tb927.11.900:mRNA-p1
---------------------------------------------------------MN-
KISATG----VLVELD--GDEMTRVIWKKIKETLIFPF---V--NVPIEYYDLSMENR--
DKT--EDRVTVEAAYAIKKHGVGVKCATITPDEARVKEFNLKKMWRSPNGTIRTILGGTV
FREPIIC---SNVPRLVTTWKKPVVIGRHAFGDQYSATDAVVKEPGTFEMRFIPAN----
-------GGEPKVYKVFDY-KSG-GVMMGMYN----------TDDSIRDFARSCFEFALA
RKWPLY-LSTKNTILKHYDGRFKDIFAEMYKAL--YE------TKFKTCGI---------
----------FYEHRLIDDMVAH------CMRSEGGYVWACKNYDGDVQSDSLAQGFGSL
GMMTSILMTPDGKTVEVEAAHGTVTRHYRDYQKGKETSTNPVASIF---AWTRALAHRAR
VDNNNTLLEFTQRLEDVIIATIEAGAMTEDLAICIKGEKNVVRADYLNTDEFIDAVSQRL
KVAMQKSK-------V
>Tcruzi_TcYC6_0074780-RA-p1
--------------------------------------------------------MMQ-
KIKVAG----TVVELD--GDEMTRVIWKMIKEELIFPF---L--DVPIEYYDLGMENR--
DKT--DDQVTVDAAHAIKKHGVGVKCATITPDEARVREFNLKQMWKSPNGTIRNILGGTV
FREPIMC---KNVPRLVTTWKHPIVIGRHAFGDQYRATDLVVNGPGTFEIHFVPES----
-------GGAAQVQKVFDF-KSG-GVLMGMYN----------TDESIKDFAKSCFEYALS
KKWPLY-LSTKNTILKRYDGRFKDIFAEMYKAS--YE------ADYKKAGI---------
----------WYEHRLIDDMVAY------AMKSEGGYVWACKNYDGDVQSDSVAQGFGSL
GLMTSVLMSPDGRTVEAEAAHGTVTRHYRQHQKGEETSTNPVASIF---AWTRGLMHRGK
LDQNEKLVQFSMLLEKVVVSTIEAGFMTKDLAICIKGMNHVTRSDYLNTQEFIHKLADEM
RKAYERSK-------I
>Tcruzi_TcYC6_0063070-RA-p1
MFRR------------VACRVP---------FTAAAV-----CYMSTTRP------RLE-
RIKVSG----KVVDMD--GDEMTRIIWSLIKEKLILPY---V--DVPIEYYDLSITNR--
DAT--NDKVTEQAAEAILRHNVGIKCATITPDEARVKEFNLKKMWKSPNGTIRNIVGGTV
FREPIII---KNIPRVVPQWREPIIVGRHAFGDQYAATDAVF-PAGRLELVHTPP-----
-------GGSPQVLDVYTF-KGE-GVGLAMYN----------TLESIEAFAVSCFEYALL
RKFPLV-LSTKNTILKKYDGLFLETFQRLYDNK--YK------DQFEQLKL---------
----------TYSHRLIDDQVAQ------MIKGNGGFVWACKNYDGDVQSDIVAQGFGSL
GLMTSVLLRPDGKTIEAEAAHGTVTRHYREYQKGKETSTNSVASIF---AWTRGLSHRGK
LDGNPALTNFAAALELAVIRTIEAGRMTKDLAICIYGQEKLQRSHYETTHEFLESVAAEL
ARTWRS----------
>Trangeli_TRSC58_06174-t26_1-p1
MLRR------------VACRASVA-------FSAAAA-----CYMSTTCR------RLE-
RIKVTG----KVVDMD--GDEMARIIWSLIKEKLIFPY---V--DVPIDYYDLSVTNR--
DAT--NDKVTFQAAEAILRHNVGIKCATITPDEARVKEFNLKKMWKSPNGTIRNILGGTV
FREPILI---KNVPRVVPHWREPIIVGRHAFGDQYSATDAVF-PPGRLELVHTPP-----
-------GGTPTVREVFNF-KGE-GIGLAMYN----------TRENIEKFAESCFEFALM
RKYPLV-LSTKNTILKKYDGMFLDIFQRIYDTQ--YK------GQFEQLKL---------
----------TFFHRLIDDQVAQ------MIKGHGGFVWACKNYDGDIQSDVVAQGFGSL
GLMTSVLLCSDGKTIEAEAAHGTVTRHYREYQKGKETSTNSIASIF---AWTHGLAQRGK
LDGNAALVDFAAALELAVIRTVEAGHMTKDLALCIYGQEKLQRSHYETTEGFIESVAAEL
VRACKI----------
>Ttheileri_TM35_000052070-t36_1-p1
--------------------------------------------------------MPE-
KIKVSG----TVVELD--GDEMTRVIWKLIKDELIFPF---L--DVPIEYYDLGMENR--
DRT--NDQVTIDAAHAIQKYGVGVKCATITPDEARVKEFKLKEMWKSPNGTIRNILGGTV
FREPIMC---SNIPRLVTTWKKPIVIGRHAFGDQYRATDLVVNKPGTFEIRFIPAA----
-------GGEPEVHKVYDF-KSG-GVIMGMYN----------TDESIKDFAKSCFEFALV
KKWPLY-LSTKNTILKRYDGRFKDIFADLYEKI--YE------EKFKANNI---------
----------WYEHRLIDDMVAY------AMKSEGGYVWACKNYDGDVQSDSVAQGFGSL
GLMTSVLMSPDGQTIEAEAAHGTVTRHYRQHQKGEETSTNPVASIF---AWTRGLLHRGK
LDNNDRLMKFAALLEQVVISTIESGFMTKDLAICIKGMSNVKRADYLNTQEFINKLAAEM
KKSFEKSK-------I
>Ttheileri_TM35_000251330-t36_1-p1
MFRRLVRATPSNAL--VATAAAAAASSSLPFTCMTTR-----RNMSTTRP------SLE-
RIKVTG----KVVDMD--GDEMTRIIWALIKEKLILPY---V--DVPIEYYDLSITSR--
DAT--NDKITEQAAEAILRYNVGIKCATITPDEARVKEFNLKKMWKSPNGTIRNILGGTV
FREPIII---KNIPRVVPQWENPIIVGRHAFGDQYKATDAVF-PPGKLELVHTPTA----
-------GGPPTVLEVYEF-KGE-GVGLAMYN----------TRESVEAFATSCFEYAIM
RKYPLI-LTTKNTILKKYDGLFLDTFQRLYETK--YQ------PQFEQLKL---------
----------TYAHRLIDDQVAQ------TLKGTGGFVWACKNYDGDVQSDIVAQGFGSL
GLMTSVLLCPGGRTIEAEAAHGTVTRHYREHQKGKETSTNSIASIF---AWTRGLAHRGK
LDANTALLDFSATLERAVVRTVEAGHMTKDLALCVHGQ-NLQREHYETTEGFLDSVADEL
ARTLKA----------
>Tvivax_TvY486_0803090:mRNA-p1
MLRR------------AAVAASCTRG------AGLQQ-----PF-STTRP------CLE-
RIKVTG----KVVDMD--GDEMTRIIWALIKEKLILPY---V--DVPIEYYDLSVTNR--
DAT--NDKVTEQAADAILRHNVGIKCATITPDEARVKEFNLKKMWKSPNGTIRNILGGTV
FREPIIV---KNIPRVVPQWSEPIIVGRHAYGDQYRAVDAVF-PPGRLELVHTPSG----
-------GGSPQVLEVFNF-KGE-GVALSMYN----------TRESIESFAISCFEYAIL
RRYPLV-LSTKNTILKKYDGMFLETFQRLYDST--YR------PQFERLKL---------
----------TYVHRLIDDQVAQ------MIKGSGGFVWACKNYDGDVQSDVVAQGFGSL
GLMTSVLLCPDGKTIESEAAHGTVTRHYREHQKGKETSTNSVASIF---AWTRGLAHRGK
LDGNTPLVDFAATLEKAVTGTIESGHMTKDLALCVHGPQNLQRSHYETTEGFIDSVAAEL
ARAVSS----------
>Tvivax_TvY486_1100750:mRNA-p1
MLRR------------AAVAASCTRG------AGLQQ-----PF-STTRL------CLE-
RIKVTG----KVVDMD--GDEMTRIIWALIKEKLILPY---V--DVPIEYYDLSVTNR--
DAT--NDKVTEQAADAILRHNVGIKCATITPDEARVKEFNLKKMWKSPNGTIRNILGGTV
FREPIIV---KNIPRVVPQWSEPIIVGRHAYGDQYRAVDAVF-PPGRLELVHTPSG----
-------GGSPQVLEVFNF-KGE-GVALSMYN----------TRESIESFAISCFEYAIL
RRYPLV-LSTKNTILKKYDGMFLETFQRLYDST--YR------PQFERLKL---------
----------TYVHRLIDDQVAQ------MIKGSGGFVWACKNYDGDVQSDVVAQGFGSL
GLMTSVLLCPDGKTIESEAAHGTVTRHYREHQKGKETSTNSVASIF---AWTRGLAHRGK
LDGNTPLVDFAATLEKAVTTTIESGHMTKDLALCVHGPQNLQRSHYETTEGFIDSV----
----------------
>Wcollosoma_584_length_106142_range_33895_32591
MMRR------------VSSAAAMTVAA-----ASAVR-----LF-STTSPCL------G-
RIKVKN----EVVDMD--GDEMTRIIWDLIKKKLIFPY---V--DVPINYFDLSVTNR--
DAT--ADKVTVEAAEAIKKCNVGIKCATITPDEARVKEFRLKKMWKSPNGTIRNILGGTV
FREPIII---SNIPRIVPQWNEPIIVGRHAFGDQYKATDAKF-GPGKLELVHRPAD----
-------GSAPQVLEVYEY-KGE-GVGVAMYN----------TKESIEGFAKSCFQYALM
RHYPLV-LSTKNTILKQYDGMFLQTFQKMYETE--YK------AEFDKLGL---------
----------TYSHRLIDDQVAQ------MIKGEGGFVWACKNYDGDVQSDIVAQGFGSL
GLMTSVLMCPDGKTIEAEAAHGTVTRHYRQHQQGKETSTNSVASIY---AWTRGLAHRGK
LDGNDELVKFASVLEKVTVSVIEQGHMTKDLALCVHGKD-LKREHYETTEQFLDTVSNAL
AKALN-----------
>Wcollosoma_664_length_489703_250743..252011
M--------------------------------SGAC---ITCD------------ANG-
TLVVPDEPIIPYIEGDGIGPEVTAATQAIVNAAVAKAYGGR----RRIHWLEVMAGEKSF
RQT--GEWLPQATLDAFTKYLVGLKGPLTTPVGGGI---------RSLNVALRQTLDLYV
CLRPVRYFSGIGSPLVHPEWVD-MVIFRENTEDIYAGIEWE-------------------
-------QGSPEAHKFAAFLRSEMRVTKVRFPETSAFGVKPVSIEGTERLVRAAIEYAIE
HRRPTVTLVHKGNIMKYTEGGFKRWGYALAERE--FAEKTFTMATYDVIAA----AEGKP
KAAAALAEAKSAGKVIVNDCIADAFLQNTLLKPRDYSVIATLNLNGDYVSDQLAAMVGGI
GIAPGANINNKTGHAIFEATHGTAPDIAGQGKANPCSLVLSAVLLLNHLGWP--------
--------EVGALVEAALEKCFQRGVATGDLTALMPHAT-----QTLSTSAFAGEVIKNL
----------------
>Wrigidus_Sld_572_length_193924_range_98350_99654
MMRR------------VSSAAAMTAAA-----APAVR-----LF-STTSPCL------G-
RIKVKN----EVVDMD--GDEMTRIIWDLIKKKLILPY---V--DVPINYFDLSVTNR--
DAT--ADKVTVEAAEAIKKCNVGIKCATITPDEARVKEFQLKKMWKSPNGTIRNILGGTV
FREPIII---SNIPRIIPQWNEPIIVGRHAFGDQYKATDAKF-GPGKLELVHRPAD----
-------GSAPQVLEVYEY-KGE-GVGVAMYN----------TKESIEGFAKSCFQYALM
RHYPLV-LSTKNTILKQYDGMFLQTFQKMYETE--YK------AEFDKLGL---------
----------TYSHRLIDDQVAQ------MIKGEGGFVWACKNYDGDVQSDIVAQGFGSL
GLMTSVLMCPDGKTIEAEAAHGTVTRHYRQHQQGKETSTNSVASIY---AWTRGLAHRGK
LDGNDELVKFASVLEKVTVSVIEQGHMTKDLALCVHGKD-LKREHYETTEQFLDTVSNAL
AKALN-----------
>Wrigidus_Sld_613_length_703502_range_256277_257539
M--------------------------------SGAC---ITCD------------ANG-
TLVVPDEPIIPYIEGDGIGPEVTAATQAIVNAAVAKAYGGR----RCIHWLEVMAGEKSF
RQT--GEWLPQATLDAFTKYLVGLKGPLTTPVGGGI---------RSLNVALRQTLDLYV
CLRPVRYFSGIGSPLVHPEWVD-MVIFRENTEDIYAGIEWE-------------------
-------QGSPEANKFAAFLRSEMHVTKVRFPETSAFGVKPVSIEGTERLVRAAIEYAIE
HRRPSVTLVHKGNIMKYTEGGFKRWGYALAERE--FAEKTFTMATYDVIAA----AEGKP
KAAAALAEAKAAGKVIVNDCIADAFLQNTLLKPRDYSVIATLNLNGDYVSDQLAAMVGGI
GIAPGANINNKTGHAIFEATHGTAPDIAGQGKANPCSLVLSAVLLLNHLGWP--------
--------EVGALVEASLEKCFQRGVATGDLTALMPHAT-----QTLSTSAFAGEVIKNL
----------------
>Lperuviana_LN609230.1_range_1125293_1126570
----------------------------------MAE---SISF------------VKG-
ELVVPTHPIIPYIEGEGIGKEITEVAHRVFDAAVAKEYGAT----RKISWVEVLAGEKAF
EKK--GTCLPAETIEAFDKYHVGMKGPLGTPVGEGI---------RSLNVVLRRELDLFV
CQRPVRWFTGVGSPIRHPEWVD-MVVFRENTEDIYSGIEWA-------------------
-------EGTPEVAKFADFLQKEMGVTMVRFPETSAYGVKPVSVEGSERLVRAAVRYAID
HHLPSVTLVHKGNIMKYTEGGFKKWGYALAERE--FPEAVFTMTQYDAIKT----KSGKE
AAETALREATDSGKVVIKDCICDSFLQNTILRPLDYSVIATTNLNGDYVSDQLAALVGGI
GISPGANINYTTGHAIFEATHGTAPDIAGQGKANPSSLILSGAMMFDYMGWS--------
--------EVSARIVNALEMVFQANMATSDLARQMVGA------KSLSTADFGDAIIRKI
NGEGE-----------
>Lperuviana_LN609240.1_range_120235_121542
MFRR------------VSAASASS--------LVAVR-----AF-SSTNVCL-----GK-
RIKVKN----EVVDMD--GDEMTRIIWSLIKEKLILPY---V--DVPINYFDLSVTHR--
DAT--NDKVTVDAAEAIMKCNVGIKCATITPDESRVTEFNLKKMWKSPNGTIRNILGGTV
FREPIIV---SNIPRIVKHWKEPIVVGRHAFGDQYKATDTIY-KPGKLQLVHTPAD----
-------GSAPTTLDVYDF-KSE-GVGMAMYN----------TKKSIEGFAKSCFQYALM
RKYPLV-LTTKNTILKKYDGVFLQTFQRMYEEQ--YK------SDFEKAGI---------
----------TYNHRLIDDQVAQ------MIKGEGGFVWACKNYDGDVQSDIVAQGFGSL
GLMTSVLMCPDGKTIEAEAAHGTVTRHYRQHQQGKETSTNSIASIY---AWTRGLAHRGK
LDGNCDLVKFSNMLEKVVIKTVEDGHMTKDLALCVHGSSGVKREQYETTEEFLNSVGAAL
KKAMSA----------
>Nesmeraldas_JAECZO010000014.1_range_52783_54060
----------------------------------MSE---SISF------------DKG-
ALVVPNCPVIPYIEGDGIGKEITAVAHRVFDAAVAKAYGGS----RQVSWKEVLAGEKAF
ETK--GTWLPEETIEAFETYRVGIKGPLATPVGEGI---------RSLNVVLRRRLDLYV
CQRPVRWFTGVGSPIHHPEWVD-MVVFRENTEDIYSGIEWA-------------------
-------QGSAEAAKFGEFLRTEMGVTAVRFPETSAYGVKPVSVDGSERLVRAAVHYAVE
HHLPSVTLVHKGNIMKYTEGGFKKWGYAVAERE--FPDAVFTMAQYDAIQA----KSGKE
AAAAALREATESGKVIVKDCICDAFLQNTILRPLDYSVIATMNLNGDYVSDQLAALVGGI
GIAPGANINYATGHAIFEATHGTAPDIAGQGKANPSSLILSGAMMFDYMGWS--------
--------EVSVRIINALEMVFQANMATGDLARQMTGA------RSLSTADFGDAIIKRI
NGDAE-----------
>Nesmeraldas_JAECZO010000073.1_range_90683_92002
MFRR------------VSAVSAGSAVV----AAVAGR-----GF-SSTSVCL-----DK-
RIKVRN----PVVDMD--GDEMTRIIWALIKEKLILPY---V--DVPIDYFDLSVTHR--
DAT--GDKVTIDAAEAIKKCNVGIKCATITPDEARVEEFGLKKMWKSPNGTIRNILGGTV
FREPIII---SNIPRIVPQWKEPIVVGRHAFGDQYKATDAVF-KPGKLQLVHTPAD----
-------GSAPTTMEVFDF-KGE-GVGMAMYN----------TKESIEGFATSCFQYALQ
RRYPLV-LTTKNTILKKYDGMFLQTFQRIYDEQ--YK------GDFEKAGI---------
----------TYNHRLIDDQVAQ------MIKGEGGFVWACKNYDGDVQSDIVAQGFGSL
GLMTSVLMCPDGKTIEAEAAHGTVTRHYRQHQQGKETSTNSVASIY---AWTRGLAHRGK
LDGNSDLVKFCETLEKVVIRTIEEGHMTKDLALCVHGSSGVKRDQYETTEQFLDSVDAAL
KKAMSA----------
>Cexpoeki_OESE01000201.1_range_410086_411393
MLRR------------VAAASARS--------FIAAR-----AL-STTSVCL-----DK-
RIKVKN----EIVDMD--GDEMTRIIWSLIKEKLILPY---V--DVPINYFDLSVTHR--
DAT--NDKVTVDAAEAIKKCNVGIKCATITPDEARVKEFKLKQMWKSPNGTIRNILGGTV
FREPIII---SNVPRIVPQWKEPIVVGRHAFGDQYKASDAVF-GPGKLQLVHTPAD----
-------GSAPTVIDVFDY-KGE-GVGMAMYN----------TKESIEGFATSCFQYALM
RKMPLV-LTTKNTILKKYDGMFLKTFQKMYEEQ--YK------ADFEKAGI---------
----------DYNHRLIDDQVAQ------MIKGEGGFVWACKNYDGDVQSDIVAQGFGSL
GLMTSVLMCPDGKTIEAEAAHGTVTRHYRQHQQGKETSTNSVASIY---AWTRGLAHRGK
LDGNSDLVKFCETLEKVVVKTIEDGHMTKDLALCVHGSKGLKRDQYETTEEFLDSVDAAL
KRAMNA----------
>Cexpoeki_OESE01000221.1_range_980485_981753
----------------------------------MAD---IITF------------VKG-
KLEVPTHPTIPYIEGDGIGREITAAAQRVFDAAVAKAYGGT----RKVSWMEVLAGQKAF
DSK--GTWLPDETIEAFEKYSIGLKGPLTTPVGEGI---------RSLNVVLRRRLDLFV
CQRPVRWFTGVGSPVKHPEWVD-MVVFRENTEDIYSGIEWA-------------------
-------QGSPEAQKFSEFLQKEMGVTQVRFPDTSAYGVKPVSVEGSERLVRAAIQYAID
HHLPSVTLVHKGNIMKFTEGGFKKWGYALAERE--FPDTVFTMAQYDALKE----KSGKE
AAELAMRTATENGKVIVKDCICDAFLQNTILRPLDYSVIATMNLNGDYISDQLAALVGGI
GIAPGANINYATGHAIFEATHGTAPDIAGEGKANPSSLILSGAMMFDYMGWS--------
--------EVSVRIVNALEMVFQSNMATGDLSRQMTGA------KTLSTDDFADAIIRKI
NGE-------------
>Cbombi_OESO01000182.1_range_103618_102311
MLRR------------VSAASASA--------VLAAR-----SF-SSTNVWL-----NK-
RIKVKN----EVVDMD--GDEMTRIIWALIKEKLILPY---V--DVPINYFDLSVTHR--
DAT--SDKVTVDAAEAIKKCNVGIKCATITPDEARVKEFKLKKMWKSPNGTIRNILGGTV
FREPIII---SNIPRIVPQWKEPIVVGRHAFGDQYKATDAAF-GPGKLQLVHTPAD----
-------GGAPTVMDVYDY-KGE-GVGMAMYN----------TKESIEGFATSCFQYALM
RKYPLV-LTTKNTILKKYDGMFLKTFQQMYEEK--YK------AEFEKAGI---------
----------DYNHRLIDDQVAQ------MIKGEGGFVWACKNYDGDVQSDIVAQGFGSL
GLMTSVLMCPDGKTIEAEAAHGTVTRHYRQHQQGKETSTNSVASIY---AWTRGLAHRGK
LDGNSDLVKFCETLEKVVIKTIEDGHMTKDLALCVHGAKGLKREQYETTEQFLDSVDAAL
KKAMSA----------
>Cbombi_OESO01000097.1_range_152721_153995
----------------------------------MAD---IITF------------SKG-
KLAVPMHPTIPFIEGDGIGKEISAAAQRVFDAAVAKAYGGA----RKVSWLEVLAGQKAF
DAK--GTWLPDETIEAFEKYSIGLKGPLTTPVGEGI---------RSLNVVLRRRLDLFV
CQRPVRWFTGVGSPIKHPEWVD-MVVFRENTEDIYSGIEWA-------------------
-------QGSPEAQKFSDFLQKEMGVTQVRFPDTSSYGVKPVSVEGSERLVRAAIQFAID
HHLPSVTLVHKGNIMKFTEGGFKKWGYQLAERE--FAASVFTMAQYEALKE----KSGKE
AAESAMRAATENGKVIVKDCICDAFLQNTILRPLDYSVIATMNLNGDYISDQLAALVGGI
GIAPGANINYATGHAIFEATHGTAPDIAGQGKANPSSLILSGAMMFDYMGWS--------
--------EVSVRITNALEMVFQSNMATGDLSRQMTGA------KTLSTDEFADAIIAKI
NGIQ------------
>Lpassim_AHIJ01001112.1_range_166761_165487
----------------------------------MAD---IIAF------------SKG-
KLVVPTHPTIPFIEGDGIGKEITAAAQRVFDAAVAKAYGDA----RKVSWMEVLAGQKAF
DAK--GTWLPDETVEAFEKYSIGLKGPLTTPVGEGI---------RSLNVVLRRRLDLFV
CQRPVRWFTGVGTPIKHPEWVD-MVVFRENTEDIYTGIEWA-------------------
-------QGSPEAAKFTDFLQKEMGVTQIRFPGSSAYGVKPVSVEGSERLVRAAIQFAID
HHLPSVTLVHKGNIMKYTEGGFKKWGYALAERE--FADTTFTMAQYEALKE----KSGTE
AADAALRAATENGKVIIKDCICDAFLQNTILRPLDYSVVATMNLNGDYISDQLAALVGGI
GIAPGANINYATGHAIFEATHGTAPDIAGQGKANPSSLILSGAMMFDYMGWS--------
--------DVSVRIVNALEMVFQSNMATGDLARQMTLA------KTLSTDEFADAIIRKI
NGDGV-----------
>Lpassim_AHIJ01002015.1_range_24098_22788
MFRR------------VSAASVSA--------LVAAR-----CL-STTNVCL-----NKQ
RIKVKN----EVVDMD--GDEMTRIIWSLIKEKLILPY---V--DVPINYFDLSVTHR--
DAT--NDKVTVDAAEAIKKCNVGIKCATITPDEARVKEFKLKKMWKSPNGTIRNILGGTV
FREPIII---SNIPRIVPQWKEPIVVGRHAFGDQYKATDAVF-GPGKLQLVHTPAD----
-------GSAPTVLDVFEY-KGE-GVGMAMYN----------TKESIEGFATSCFQYALM
RKYPLV-LTTKNTILKKYDGMFLKTFQKMYEEK--YK------ADFEKAGI---------
----------SYTHRLIDDQVAQ------MIKGEGGFVWACKNYDGDVQSDIVAQGFGSL
GLMTSVLMCPDGKTIEAEAAHGTVTRHYRQYQQGKETSTNSVASIY---AWTRGLAHRGK
LDGNSDLVKFSQTLEKVVIKTIEDGHMTKDLALCVHGAKGLKREQYETTEQFLDSIDAAL
KKAMNA----------
>Hmuscarum_AUXJ01000688.1_range_93_1412
MFRR------------ISAVAPTT--------VAAVAG-AKCSF-STTGACL----DRQ-
RIKVAN----EVVDMD--GDEMTRIIWSLIKDKLILPY---V--DVPINYFDLSVTNR--
DAT--NDKVTVEAAEAIKKCNVGIKCATITPDEARVEEFKLKKMWKSPNGTIRNILGGTV
FREPIII---SNIPRIVPQWKQPIVVGRHAYGDQYKATDATF-GPGKLQLVHTPAD----
-------GGKPQVLDVFDY-PSE-GVGLAMYN----------TKESIEGFARSCFQYAIM
RKFPLV-LSTKNTILKKYDGMFLQTFQRMYEAE--YK------AEFEKLGI---------
----------DYNHRLIDDQVAQ------MIKGEGGFVWACKNYDGDVQSDIVAQGFGSL
GLMTSVLMCPDGKTIEAEAAHGTVTRHYRQHQQGKETSTNSVASIY---AWTRGLAHRGK
LDNNSELVKFAETLEKVVIKTIEDGSMTKDLALCIYGNAGLKREHYETTEGFLDSVAKAM
EKAMAI----------
>Hmuscarum_AUXJ01006357.1_range_2202_898
M---------------------------------STDTSCRISM-----------GPNG-
ALVVPDTPIIPFVEGDGIGKEITAAAIQVFDAAVAKAYGEK----RKIQWKEVYAGEKAM
ELAPGDGLLPAATLDAFRAYLVGIKGPLMTPVGGGA---------RSLNVALRQELDLYV
CQRPVRYFPGVGSPLRHPEWVD-MVVFRENTEDIYAGIEWE-------------------
-------VGTPEAITFRQFLTEKMGVKKVRFPESSSFGVKPVSREGTERLVRAAIEYAVE
HRLPSVTIVHKGNIMKFTEGGFKRWGYALAEEDPVLSAKVFTMNQYAAIRA---GEGGAA
AADAALEKATAEGKVIIKDCIADAFLQNTLLRPRDYSVIATLNLNGDYVSDQLAAMVGGI
GIAPGANINYASGHAIFEATHGTAPDIAGKQLANPSSLLLSGVMMLEYLGWG--------
--------EAGAKIVAAIEALFREGKATGDLTALMDRGAG-EI-QTMKTNEFAQAVIARL
----------------
>Pserpens_AIHY01000449.1_range_4685_5995
MLRR------------LFNGTLTT--------AITTR-----CF-SATNYQM----DRK-
RIIVKN----EVVEMD--GDEMARIMWSLIKEKLILPY---L--DIPINYFDLSIQNR--
DAT--DDRVTVEAAEAIKRCHVGIKCATITPDEARVKEFSLKKMWKSPNGTIRNILNGTV
FREPIVI---SNIPRLVPHWEHPIVVARHAYGDQYAATDSKF-GPGKLQLVHVPAD----
-------GGAPTVLNVFEF-KGD-GVGLAMYN----------TKASIEGFAKSCFEYAIM
RKLPVI-MTTKNTILKSYDGMFLETFQLVFNEG--YK------TEFDRLGI---------
----------TYEHRLIDDQVAQ------VLKGNGGILWACKNYDGDVESDIVAQGFGSL
GLMTSVLMSPDGKTIEAEAAHGTVTRHYRNHQKGESTSTNSVASIF---AWTRALAHRGR
LDDIDELVKFSQTLENVVIKAIEEGHMTKDLALCIHGSKNLKKEHYESTEDFIESVAKAL
EKVVLS----------
>Spodlipaevi_scaffold23_len49290_cov0_single_range_30032_31351
MFRR------------ATSTAVLATTA-----FAVSR-----NF-ATTAPCS----APK-
RIAVKN----EVVDMD--GDEMTRIIWALIKEKLILPY---V--DVPIKYFDLSVQHR--
DAT--DDKVTIEAAEAVKKCNVGIKCATITPDEARVEEFNLKKMWKSPNGTIRNILGGTV
FREPIII---SNIPRIVPQWKEPIIVGRHAFGDQYKATDVVF-GPGKLQLVHTPTN----
-------GGKATVLDVYEY-KGE-GVGMAMYN----------TKESIEGFAQSCFQYAIG
RKYPLV-LSTKNTILKKYDGMFLQTFQKMYDEV--YK------PEFEKLGL---------
----------TYSHRLIDDQVAQ------MIKGEGGFVWACKNYDGDVQSDIVAQGFGSL
GLMTSVLMCPDGKTIEAEAAHGTVTRHYRQYQKGKETSTNSVASIY---AWTRGLSHRGR
LDGNSDLVKFAETLEKVVVRSIEEGHMTKDLALCIHGNNGLKREHYETTEQFLDSVAAAM
QKQMST----------
>Spodlipaevi_scaffold337_len8090_cov0_range_5439_6749
M---------------------------------GGE---KISF------------ENG-
ILRVPDEPIIPFIEGDGVGKEVMATAQQVFNAAIAKAY-PH----RRVHWMEVLAGEKAH
RQT--QSWLPEETMEAFQTFLVGIKGPLLTPVGGGI---------RSLNVALRQQLDLFV
CLRPVRWFKGVGSPLRHPELVN-MTIFRENTEDIYAGIEWE-------------------
-------QGTPEAKKFCNFLSTEMRVSKVRFPATSSFGVKPVSIEGTERLVRAAVEYAIQ
HKLPSVTLVHKGNIMKCTEGGFKRWGYALVERE--FSDKVFTMEEYKCIEA----KVGKP
AADAALRAAKEGGKVILKDCIADAFLQNTLLHSRDYSVVATMNLNGDYISDQLAAMVGGI
GIAPGANINYNSGHAIFEATHGTAPDIAGQNRANPSSLLLSGVMMFDYLGWP--------
--------KVGEYIIAAMEKLFQEGRATSDLTAFMHNP------HPLSTSAFAKAVIDCI
NNDSRLLSKRHLTSSL
>Jdrosophilae_scaffold907_len91105_cov0_range_31819_30563
----------------------------------MGE---RITF------------KAG-
RLIVPDHPIIPFIEGDGIGKEITTAAHAVFGAAVAKAY-PN----RQIHWKEVYAGEKSF
NMT--KSWLPEETMQAFSTYLVGMKGPLTTPVGGGM---------RSLNVALRQQLDLYV
CLRPVRYFKGVGSPIKHPEQVN-MTIFRENTEDIYAGIEWK-------------------
-------SGTPECDRVIKFLMDEMKVKSIRFPGTSSIGVKPVSTEGSERLVRAAVEYAIQ
HHFPSVTLVHKGNIMKFTEGGFKLTGYKLAEEE--FGDRVFTVPQYERIKA----EKGKA
AADAAWKEASAAGKVIVKDCICDAFLQNTLLKPLDYSVVATMNLNGDYVSDQLAAMVGGI
GIAPGANMNYASGHAIFEATHGTAPDIAGQELANPCSLLLSGVMLFEYLGWN--------
--------AVGELITKAMEKLFHDGKATSDLAALMPNG------QPLSTSKFTDELIKAL
----------------
>Jdrosophilae_scaffold335_len23793_cov0_single_range_7757_9067
MLRR------------LSHTPSTWMA---------TR-----SICTPTLALY----AHK-
RIAVKN----AVVDMD--GDEMTRIIWNLIKTKLILPY---V--DVPIEYFDLSVQNR--
DAT--NDAITVAAAEAVKRCNVGIKCATITPDEARVEEFKLKKMWKSPNGTIRNILGGTV
FREPIII---KNIPRLVPHWTAPVIVGRHAFGDQYKATDLCF-GPGKLQLVHTPAH----
-------GGAPEVHDVFTYPEGG-GVGMAMYN----------TQESIDGFAKSCFEYALL
RGYPLV-LSTKNTILKQYDGTFLKTFQRMYEEE--YR------TAFDERGL---------
----------SYTHRLIDDQVAQ------LIKGNGGFVWACKNYDGDVQSDIVAQGFGSL
GLMTSVLLCPDGKTIEAEAAHGTVTRHYRQHQQGKETSTNSVASIY---AWTRGLAHRGK
LDGNTELVRFAETLEEVVVRTIEDGHMTKDLALCIRPANELKREHYESTEDFLESVNAAL
AKSMKC----------
>Htarakana_option1_scaffold270_len113147_cov0_range_25982_27301
----------------------------------MSHGGSAITV-----------DGAG-
HLCVPNEPIIPFIEGDGIGKEVTMAAIRVFDAAVAKAYPDGS---RRVHWKEVLAGEKAF
KTTPEHTWLPEETMQAFREYLVGMKGPLATPVGGGI---------RSLNVALRQELDLYV
CQRPVRYFTGVGSPLKHPEWVD-MVVFRENTEDIYAGIEWD-------------------
-------AGTPEAHKFRDFLTKEMRVTKVRFPDSSSFGVKPVSREGTERLVRAAIEHAVE
HKRPSVTLVHKGNIMKYTEGGFKKWGYALAENDADLAPKCFTMNTYERIARDAGAAGGKA
AADAALEAAQRAGKVIIQDCIADAFLQNTLLKPKSYSVIATLNLNGDYVSDQLAAMVGGI
GIAPGANINYRTGHAIFEATHGTAPDIAGQQKANPCSLLLSGVMMFDYLGWH--------
--------EVGQRVVAAMERLFAEGKATGDLTALMVPANGAEP-TTLSTDAFTQALVDHL
----------------
>Htarakana_option1_scaffold98_len31913_cov0_single_range_500_1813
MFRR------------LSTTSLTS--------AASVA-----CF-STTSACL----DRQ-
RIKVKN----EVVDMD--GDEMTRIIWALIKEKLILPY---V--DVPINYFDLSVTHR--
DAT--DDKVTTQAAEAVKKCNVGIKCATITPDEARVKEFNLKKMWKSPNGTIRNILGGTV
FREPIII---SNVPRIVPQWKEPIVVGRHAFGDQYKATDAVF-GPGKLQLVHTPAD----
-------GGKPQVLDVFDY-PTSGGVGMAMYN----------TKESIEGFARSCFQYAIM
RKYPLV-LSTKNTILKMYDGMFLQTFQEMYEKE--YK------AEFEKLGI---------
----------DYTHRLIDDQVAQ------MIKGEGGFVWACKNYDGDVQSDIVAQGFGSL
GLMTSVLMCPDGKTIEAEAAHGTVTRHYRQHQQGKETSTNSVASIY---AWTRGLAHRGK
LDGNSDLVKFAETLEKVVIRTIEEGHMTKDLALCIHGNAGLKREQYETTEGFLDSVAKAM
EKAMAV----------
>Vingenoplastis_VFSE01000262.1_range_17854_19149
MLHR-----------RLFAATCTA--------SAC-------AY-RGVATA-----PGS-
KIKVAN----PVVEMD--GDEMTRIIWALIKEKLVLPY---V--DVPIQYFDLSVQNR--
DAT--NDVVTVEAAEAIKKTNVGIKCATITPDEARVKEFSLKKMWKSPNGTIRNILGGTV
FREPIII---SNVPRIVPQWKSPIIVGRHAFGDQYKATEVKVPGPGKLQLVFVPEK----
--------GEAQVQEVFDF-KGP-GVGMAMYN----------TDESIEGFARSCFEYALL
RKYPLV-LSTKNTILKQYDGTFLLTFQRLYETE--YK------AAFDKAGL---------
----------TYDHRLIDDQVAQ------MIKGEGGFVWACKNYDGDVQSDIVAQGFGSL
GLMTSVLVCPDGKTIEAEAAHGTVTRHYRNHQQGKETSTNPVASIY---AWTRGLAHRGK
LDGNEDLIRFCTTLEDVVVKTIEQGHMTKDLAMCIHGNK-MERHHYESTEQFMETLGNQL
KNCVA-----------
>Cbrevicula_50_range_99448_98144
MFRR------------VSAASASS--------ALAAR-----AF-SSTSVCL-----DK-
RIKVKN----EVVDMD--GDEMTRIIWALIKEKLILPY---V--DVPINYFDLSVTHR--
DAT--DDKVTVDAAEAIKKCNVGIKCATITPDEARVKEFQLKKMWKSPNGTIRNILGGTV
FREPIII---SNIPRIVPQWKEPIVVGRHAFGDQYKATDAVY-GPGKLQLVHTPAD----
-------GSAPTVTDVFDY-KGE-GVGMAMYN----------TKESIEGFATSCFQYALN
RKMPLV-LTTKNTILKKYDGMFLKTFQKMYEEQ--YK------ADFEKAGI---------
----------DYNHRLIDDQVAQ------MIKGEGGFVWACKNYDGDVQSDIVAQGFGSL
GLMTSVLMCPDGKTIEAEAAHGTVTRHYRQHQQGKETSTNSVASIY---AWTRGLAHRGK
LDGNSDLVKFSETLEKVVVRTIEEGHMTKDLALCVHGSKGLKRESYETTEQFLDSVDAAL
KKAMSS----------
>Cbrevicula_6_range_284254_282977
----------------------------------MAD---IISF------------SKG-
KLVVPTHPTIPFIEGDGIGKEITAAAQRVFDAAVAKAYGDA----RKVSWLEVFAGEKAF
QSK--GSWLPDETIEAFEKYSVGLKGPLTTPVGDGI---------RSLNVVLRRRLDLFV
CQRPVRWFTGVGSPIRHPEWVD-MVVFRENTEDIYSGIEWA-------------------
-------QGSPEAQKFSEFLEKEMGVTQVRFPATSAYGVKPISVEGSERLVRAAIQFAVD
HHLPSVTLVHKGNIMKFTEGGFKKWGYALAERD--FADQTFTMAQYDALKE----KSGKE
AADSALRTATENGKVIVKDCICDAFLQNTILRPLDYSVIATMNLNGDYVSDQLAALVGGI
GIAPGANINYATGHAIFEATHGTAPDIAGQGKANPSSLILSGAMMFDYMGWS--------
--------EVSARIVNALEMVFQSNMATGDLARQMTGA------KTLSTDDFADAIVKKI
NGDAA-----------
>Cthermophila_scaffold127_len59859_cov50_range_27367_26060
MFRR------------VSAVSATS--------VAAAR-----AF-SSTNVCL-----DK-
RIKVKN----EVVDMD--GDEMTRIIWSLIKEKLILPY---V--DVPINYFDLSVTHR--
DAT--NDKVTVDAAEAIKKCNVGIKCATITPDEARVKEFNLKKMWKSPNGTIRNILGGTV
FREPIII---SNIPRIVPQWKEPIVVGRHAFGDQYKATDAVF-GPGKLQLVHTPAD----
-------GSAPTVTDVYDY-KGE-GVGMAMYN----------TKESIEGFATSCFQYALM
RKFPLV-LTTKNTILKKYDGMFLKTFQQMYEEQ--YK------AEFEKAGI---------
----------DYNHRLIDDQVAQ------MIKGEGGFVWACKNYDGDVQSDIVAQGFGSL
GLMTSVLMCPDGKTIEAEAAHGTVTRHYRQHQQGKETSTNSVASIY---AWTRGLAHRGK
LDGNSDLVKFAETLEKVVIKTIEDGHMTKDLALCIHGNKGLKREHYETTEQFLESVNAAL
KKAMNA----------
>Cthermophila_scaffold581_len53722_cov49_single_range_42323_41055
----------------------------------MAD---IITF------------AKG-
KLEVPAYPTIPYIEGDGIGKEITAAAQRVFDAAVAKAYGDA----RKVTWLEVLAGQKAF
DAK--GTWLPDETIDAFDKYSIGLKGPLTTPVGEGI---------RSLNVVLRRRLDLFV
CQRPVRWFTGVGSPIRHPEWVD-MVVFRENTEDIYSGIEWA-------------------
-------QGSPEAQKFSDFLEKEMGVTQVRFPGSSAYGVKPVSVEGSERLVRAAIQYALD
HHLPSVTLVHKGNIMKFTEGGFKKWGYALAERE--FAETTFTMPQYEALKE----KSGKE
AADAAMRAATENGKVIIKDCICDAFLQNTILHPLDYSVIATMNLNGDYVSDQLAALVGGI
GIAPGANINYATGHAIFEATHGTAPDIAGQGKANPSSLILSGAMMFDYMGWS--------
--------EVSVRINNALEMVFQSNMATGDLSRQMTGA------KTLSTDDFADAIIRKI
NGD-------------
>Hsamuelpessoai_2073_range_89935_91254
MFRR------------ISSAAPMT--------RAGAAA---CCF-STTSACL----DRQ-
RIKVKN----EVVDMD--GDEMTRIIWALIKEKLILPY---V--DVPINYFDLSVTHR--
DAT--NDKVTVEAAEAIKKCNVGIKCATITPDEARVKEFNLKKMWKSPNGTIRNILGGTV
FREPIII---SNIPRIVPQWKEPIVVGRHAFGDQYKATDAVF-GPGKLQLVHTPAD----
-------GSAPQVLDVFDY-PADGGVGMAMYN----------TKESIEGFARSCFQYAIM
RKYPLV-LSTKNTILKKYDGMFLQTFQDMYEKE--YK------DEFKKLGI---------
----------DYNHRLIDDQVAQ------MIKGHGGFVWACKNYDGDVQSDIVAQGFGSL
GLMTSVLMCPDGKTIEAEAAHGTVTRHYRQHQQGKETSTNSVASIY---AWTRGLAHRGK
LDGNSDLVKFAETLEKVVIRTIEEGHMTKDLALCIHGNDGLKREQYETTEGFLDSVAKAM
EKAMSA----------
>Hsamuelpessoai_2127_range_74235_75554
M--------------------------------SASSAPAAITV-----------DESG-
QLVVPNEPIIPFIEGDGIGKEVTAAAIRVFDAAVAKAYGGTSSVARRVHWKEVLAGEKAF
HNTPDHTWLPEETMEAFRTYRVGLKGPLTTPVGGGI---------RSLNVALRQELDLYV
CQRPVRYFTGVGSPLKHPEWVD-MVVFRENTEDIYAGIEWN-------------------
-------AGSAEAKKVCDFLIRDMGVKKIRFPDTSSFGVKPVSQEGTERLVRAAIEHAVE
HHRPSVTLVHKGNIMKFTEGGFKNWGYALAETDPVLAPKCFTMNAYEKIKK---GPTGKD
GADAALAEAQAAGKVIVKDCIADAFLQNTLLKPKDYSVIATLNLNGDYVSDQLAAMVGGI
GIAPGANINYKTGHAIFEATHGTAPDIAGQQKANPCSLLLSGVMMFDYLGWH--------
--------EVGQRITTAMEALFAEGKATGDLTALMEPKAGVNH-VAMSTDAFAQALVERL
----------------
>Omodryi_scaffold181_len23958_cov0_single_range_13507_14894
-MRRLVLSMSTAALTRGLTGTTAA--------TSSSS-----TT-TTTTTTG----TQQ-
RIQVHN----PVVEMD--GDEMARIMWALIKQKLILPY---V--DVPIQYFDLSVTHR--
DAT--DDQVTVDAAAAIQRCHVGIKCATITPDEARVREFGLKQMWKSPNGTIRNILGGTV
FREPILI---GNIPRVVPQWTQPIIVGRHAFGDQYKATDAVF-GPGKLQLVHTPAPSHAG
GEGSSTTTSAPTVLDVYEF-TGEGGVALAMYN----------TQESINGFAKSCFEYALQ
RRLPLV-LTTKNTILKQYDGMFLRTFARMYEQT--YA------SAFAAHGL---------
----------TYNHRLIDDQVAQ------VIKGNGGFVWACKNYDGDVQSDIVAQGFGSL
GLMTSVLMCPDGKTMETEAAHGTVTRHYRQHQQGKETSTNSVASIY---AWSRGLAHRGS
LDGNEALVRFASTLEAAVVRTIESGHMTKDLALCVHGAEALSREHYETTEGFLDSVAQQL
ATMMAAAP-------A
