# Supplementary material for: Distribution and Functional Analysis of Isocitrate Dehydrogenases across Kinetoplastids
Source: Genome Biol Evol. 2024 Mar 6;16(3):evae042. doi: 10.1093/gbe/evae042 (PMC10946238; doi:10.1093/gbe/evae042)
Supplement: evae042_Supplementary_Data [file evae042_supplementary_data.zip › Data S2.txt]

A

(BSAL_52270-t42_1-p1/1-427:0.0729545,((Tb927.11.900/1-413:0.263393,(Tcruzi_TcYC6_0074780-RA-p1/1-414:0.102495,Ttheileri_TM35_000052070-t36_1-p1/1-414:0.0871739)0.54/32:0.0198124)0.92/86:0.0653909,(((((((((BSAL_42915-t42_1-p1/1-433:0.22636,PCON_0069740.mRNA-p1/1-441:0.0939873)0.99/74:0.0320433,(((Tb927.8.3690/1-437:0.0866339,Tvivax_TvY486_0803090/1-436:0.0754038)1.0/86:0.0392141,(Tcruzi_TcYC6_0063070-RA-p1/1-433:0.0658853,Trangeli_TRSC58_06174-t26_1-p1/1-435:0.115098)1.0/96:0.0365414)0.76/28:0.0192915,Ttheileri_TM35_000251330-t36_1-p1/1-452:0.0983622)1.0/92:0.0576142)1.0/77:0.111769,(Wcollosoma_584_length_106142_range_33895_32591/1-435:0.0072972,Wrigidus_Sld_572_length_193924_range_98350_99654/1-435:0.0040933)1.0/100:0.0777409)0.37/11:0.0170865,(((((((((EMON_000068500.1/1-436:0.0295914,Phertigi_KAG5488370.1/1-435:0.0197284)1.0/92:0.0158077,(((Lenriettii_LENLEM3045_100008700.1-p1/1-435:0.0243865,L_sp_Namibia_KAG5506252.1/1-435:0.0162952)0.73/78:0.0054243,(Lorientalis_KAG5485620.1/1-435:0.001432,L_sp_Ghana_KAG5510685.1/1-435:0.0014217)0.99/100:0.0068965)1.0/99:0.0311576,Lmartiniquensis_LMARLEM2494_100008200.1-p1/1-435:0.0601808)1.0/94:0.0291599)0.84/51:0.0060294,Nesmeraldas_JAECZO010000073.1_range_90683_92002/1-439:0.0512487)0.85/49:0.0073365,((((Lguyanensis_M4147_000114600.1/1-436:0.0014453,LbrM.10.2.000310.1-p1/1-435:0.0014251)0.36/97:0.0015766,Lperuviana_LN609240.1_range_120235_121542/1-435:0.0076045)1.0/90:0.0099524,Lnaiffi_LNCL223_100310/1-435:0.0072674)1.0/100:0.0432914,(((((Larabica_LARLEM1108_100008100.1-p1/1-435:0.0054932,Lturanica_LTULEM423_100008200.1-p1/1-435:0.0054984)0.11/10:0.0014279,(Ldonovani_LdCL_100008400-t42_1-p1/1-435:0.0014485,Lgerbilli_LGELEM452_100008300.1-p1/1-435:0.0034402)0.11/29:0.0014275)0.05/14:0.0015237,LmjF.10.0290/1-435:0.0075526)0.14/33:0.00204,Ltropica_LTRL590_000023700.1-p1/1-435:0.0093544)0.83/55:0.0035376,LmxM.10.0290.1-p1/1-435:0.0159924)1.0/99:0.0307847)0.93/66:0.0059622)1.0/84:0.0259319,(CFAC1_040009000.1-p1/1-435:0.0158731,Cbrevicula_50_range_99448_98144/1-435:0.0272729)1.0/54:0.0138689)0.41/13:0.0036452,((rna_LpyrH10_22_0470-p1/1-435:0.0333891,(rna_Lsey_0061_0040-1-p1/1-435:0.0660001,(Cexpoeki_OESE01000201.1_range_410086_411393/1-435:0.0371168,Lpassim_AHIJ01002015.1_range_24098_22788/1-436:0.0332816)0.77/20:0.0078942)0.66/20:0.0056733)0.89/20:0.0076947,Cbombi_OESO01000182.1_range_103618_102311/1-435:0.0269331)0.94/22:0.0083461)0.96/35:0.015402,Cthermophila_scaffold127_len59859_cov50_range_27367_26060/1-435:0.0148459)1.0/89:0.058657,((Hmuscarum_AUXJ01000688.1_range_93_1412/1-440:0.0598266,Htarakana_option1_scaffold98_len31913_cov0_single_range_500_1813/1-437:0.0394139)0.81/75:0.0142335,Hsamuelpessoai_2073_range_89935_91254/1-439:0.0236971)1.0/81:0.0318075)0.57/17:0.0155235,(Adeanei_CAD2222926.1/1-436:0.104274,Spodlipaevi_scaffold23_len49290_cov0_single_range_30032_31351/1-439:0.0929428)0.53/17:0.0249838)0.74/11:0.016911)0.75/5:0.0393669,Bayalai_rna_Baya_030_0270-1-p1-CDS1/1-436:0.0958191)0.66/4:0.0225149,((Bnonstop_IDH/1-417:0.189225,Omodryi_scaffold181_len23958_cov0_single_range_13507_14894/1-462:0.130608)1.0/93:0.086977,((Phytomonas_EM1_CCW65237.1/1-411:0.0198427,Pserpens_AIHY01000449.1_range_4685_5995/1-436:0.0200018)1.0/89:0.060976,Phytomonas_Hart1_CCW71405.1/1-436:0.155398)1.0/100:0.192033)0.93/21:0.0358338)0.53/24:0.0193654,Jdrosophilae_scaffold335_len23793_cov0_single_range_7757_9067/1-437:0.176144)0.9/49:0.0847258,Vingenoplastis_VFSE01000262.1_range_17854_19149/1-432:0.142364)1.0/100:0.445306,PCON_0004980.mRNA-p1/1-414:0.0576353)0.81/60:0.040505)0.01/1:0.0729545);


B

>BSAL_52270-t42_1-p1/1-427
-----------------------------------------------------CF-CTLLKYRNLPVMSQ-K
IKVTGTVVELDGDEMTRIIWQLIKDQLILPFLEVPIEYYDLGMEYRDKTDDQVTIDAANAIIKHGVGIKCAT
ITPDEDRVKEFNLKKMWKSPNGTIRNILGGTVFREPIICKNIPRLVTTWDKPIVIGRHAHGDQYKATDLVVQ
KAGRFEMRFVPAD-----------GSEVETHTVFDF-PEG-GVMMGMYNTDSSIFDFATSCFEFALAKKWPL
YLSTKNTILKKYDGRFRDIFAKLYKEKYEAAYKENGIWYEHRLIDDMVAYAMKSDGGYVWACKNYDGDVQSD
SVAQGFGSLGLMTSVLLSPDGRTVEAEAAHGTVTRHYRQHQKGQETSTNSIASIFAWTRGLAHRGKLDGNDA
LIRFANVLEQVVIATVESGFMTKDLAICIKGMNGVARADYLTTEDFISKVAEELRKALEASKL
>BSAL_42915-t42_1-p1/1-433
-MLRR-------------ASGIQT-------VAA-------------TR----AF-ATSQTL-----MAK-R
IDVSNPIIDMDGDEMTRIIWADIKEKLILPNVNLPIKYFDLSVQSRDLTEDKITEQAAEAILAHNVGIKCAT
ITPDEARVKEFNLKKMWKSPNGTIRNILNGTVFREPIIIKNIPRIVPHWKSPIIVGRHAFGDQYKATDAVF-
GKGKLELVFTPAD-----------GSEVKRMEVYKF-PGE-GVGLAMYNTRESIEAFATACFEYALLKRFPL
ILSTKNTILKKYDGMFLDSFASLYETKYKAKFEQIKIYYEHRLIDDQVAQALKGPGGFVWACKNYDGDVQSD
IVAQGFGSLGLMTSVLMCPDGKTIESEAAHGTVTRHYREHQKGKETSTNSVASIFAWSRGLAQRGKLDNNSE
LVDFALKLEQSTIRAIENGHMTKDLALCIHGASGLKREHYETTTGFLDSVAAELTKTLSH---
>Bnonstop_IDH/1-417
-MMSK--------------------------------------------------------------VAR-K
IKVSNPVVDMDGDEMARIIWQLIKDKLILPYLDIPIQYFDLSVTNRDATNDHVTVDAAKAIQACHVGIKCAT
ITPDEARVEEFKLKKMWKSPNGTIRNILGGTVFREPIIIGNIPRIVPQWDEPIIVGRHAFGDQYKATDAKL-
PAGKLQMIHTPSD----------PSKPPQVFDVYEF-DGDGGVALCMYNTAESIHGFAKSCFTYALQRKLPL
VLTTKNTILKQYDGMFLQTFQHMYETEYKSAFDANHLTYTHRLIDDQVAQMIKGHGGFVWACKNYDGDVQSD
IVAQGFGSLGLMTSVLICPDGKTIETEAAHGTVTRHYRQHQQHKPTSTNSVASIYAWTRGLIHRGELDNNQE
LVKFAQTLESAVVKTIESGHMTKDLALCVKGNDKITEKDYETTEGFIDSVANELAKVVHES--
>EMON_000068500.1/1-436
-MFRR-------------ATSASVAS-----LVP-------------VR----TF-CSTSVCL-----HK-R
IKVKNEVVDMDGDEMTRIIWSLIKEKLILPYVDVPINYFDLSVTNRDATNDKVTVDAAEAIKRCNVGIKCAT
ITPDEARVEEFNLKKMWKSPNGTIRNILGGTVFREPIIISNIPRIVPQWKEPIVVGRHAFGDQYKATDAVL-
KPGKLQLVHTPAD-----------GSAPTTLEVYDF-KGE-GVGMAMYNTRESIEGFATSCFQYALMRKYPL
VLTTKNTILKKYDGMFLQTFQRMYDEQYRADFEKAGITYNHRLIDDQVAQMIKGEGGFVWACKNYDGDVQSD
IVAQGFGSLGLMTSVLMCPDGKTIEAEAAHGTVTRHYRQYQQGRETSTNSVASIYAWTRGLAHRGKLDGNSD
LVKFSETLEKVVIKTIEDGHMTKDLALCVHGSSGIKRDQYETTEQFLDSVDAALKKVMSA---
>Lguyanensis_M4147_000114600.1/1-436
-MFRR-------------VSAASASS-----LVA-------------VR----AF-SSTNVCL-----GK-R
IKVKNEVVDMDGDEMTRIIWSLIKEKLILPYVDVPINYFDLSVTHRDATNDKVTVDAAEAIMKCNVGIKCAT
ITPDESRVTEFNLKKMWKSPNGTIRNILGGTVFREPIIVSNIPRIVKHWKEPIVVGRHAFGDQYKATDTIY-
KPGKLQLVHTPAD-----------GSAPTTLDVYDF-KSE-GVGMAMYNTKKSIEGFAKSCFQYALMRKYPL
VLTTKNTILKKYDGVFLQTFQRMYEEQYKSDFEKAGITYNHRLIDDQVAQMIKGEGGFVWACKNYDGDVQSD
IVAQGFGSLGLMTSVLMCPDGKTIEAEAAHGTVTRHYRQHQQGKETSTNSIASIYAWTRGLAHRGKLDGNCD
LVKFSDMLEKVVIKTVEDGHMTKDLALCVHGSSGVKREQYETTEEFLNSVDAALKKAMCA---
>Lnaiffi_LNCL223_100310/1-435
-MFRR-------------VSAASASS-----LVA-------------VR----AF-SSTNVCL-----GK-R
IKVKNEVVDMDGDEMTRIIWSLIKEKLILPYVDVPINYFDLSVTHRDATNDKVTIDAAEAIMKCNVGIKCAT
ITPDESRVTEFNLKKMWKSPNGTIRNILGGTVFREPIIVSNIPRIIKHWKEPIVVGRHAFGDQYKATDAIY-
KPGKLQLVHTPAD-----------GSAPTTLDVYDF-KSE-GVGMAMYNTKKSIEGFAKSCFQYALMRKYPL
VLTTKNTILKKYDGVFLQTFQRMYEEQYKADFEKAGITYNHRLIDDQVAQMIKGEGGFVWACKNYDGDVQSD
IVAQGFGSLGLMTSVLMCPDGKTIEAEAAHGTVTRHYRQHQQGKETSTNSIASIYAWTRGLAHRGKLDGNSD
LVKFSEMLEKVVIKTVENGHMTKDLALCVHGSSGVKREQYETTEEFLNSVDAALKKAMCA---
>Phytomonas_EM1_CCW65237.1/1-411
--------------------------------------------------------------M----DRK-R
ILVKNEVVEMDGDEMARIMWSLIKQKLILPYLDIPINYFDLSIQNRDATDDRVTVEAAEAIKRCHVGIKCAT
ITPDEARVKEFGLKKMWKSPNGTIRNILNGTVFREPIVISNIPRLVPHWENPIVVARHAYGDQYAATDSKF-
GPGKLQLVHIPAD-----------GGAPTVLNVFEF-KGD-GVGLAMYNTKASIEGFAKSCFEYAIMRKLPV
IMTTKNTILKSYDGMFLETFQSVFNEGYKTEFDRLGITYEHRLIDDQVAQVLKGNGGILWACKNYDGDVESD
IVAQGFGSLGLMTSVLMSPDGKTIEAEAAHGTVTRHYRNHQKGELTSTNSVASIFAWTRALTHRGRLDGIDE
LVRFSQTLENVVIKAIEEGHMTKDLALCIHGSKNLKKEHYETTEDFIENVAKALEKVVSY---
>Phytomonas_Hart1_CCW71405.1/1-436
-MLRR-------------LFGGSLAT-----TVT-------------AG----SF-STTARLM----DRP-R
IPVANAVVEMDGDEMARIMWGLIKQKLILPYVDLPIHYFDLGIQNRDATNDEVTVAAAKAIQDCQVGVKCAT
ITPDEARVAEFGLKKMWKSPNGTIRNVLNGTVFREPIVISNIPRLVPHWGRPIVVARHAYGDQYAAQDAKF-
GPGKLQLVHLPAD-----------GGEPTVLDVFNF-QGD-GVGLAMYNTQASIEGFAKSCFEYAILRQLSV
ILTTKNTILKRYDGMFLETFQGVFDQTYKAAFAKLGIGYEHRLIDDQVAQVLKGSGNILWACKNYDGDVESD
IVAQGFGSLGLMTSVLMTPDGKILEAEAAHGTVTRHYRNHQKGEPTSTNSVASIFAWTRALAHRGRLDGSDA
LVNFAQTLEKVVIRVIEEGHMTKDLALCVHGSKNLKAKHYESTEGFIESVAKALDKAMAS---
>Adeanei_CAD2222926.1/1-436
-MFRR-------------VSAAAVGV-----SIA-------------SR----AL-HTTSSTL----APK-R
IKVKNEVVDMDGDEMTRIIWALIKEKLILPYVDVPINYFDLSVTNRDATDDKVTVQAAEAVKKCNVGIKCAT
ITPDEARVEEFKLKKMWKSPNGTIRNILGGTVFREPIIISNIPRIVPQWKQPIVVGRHAFGDQYKATDATF-
GPGKLQLVHTPAN-----------GGKPQVLDVFDY-PADGGVGMAMYNTKESIEGFAHSCFQFAILRKFPL
VLSTKNTILKKYDGMFLQTFQNIYEQEYKAEFEKLGLSYNHRLIDDQVAQMIKGEGGFVWACKNYDGDVQSD
IVAQGFGSLGLMTSVLMCPDGKTIEAEAAHGTVTRHYRFHQQGKETSTNSVASIFAWTRGLAHRGKLDGNSD
LVNFANTLEKVVVQVIEQGHMTKDLALCIHGNDGLKREHYETTEKFLDSVDEGLKKTLA----
>Bayalai_rna_Baya_030_0270-1-p1-CDS1/1-436
-MFRR-------------ITAVTAGT-----GMA-------------AR----SF-CVTTPAF----DRK-R
IKVTQPVVDMDGDEMTRIIWSLIKEKLILPYVDVPIDYYDLSVQNRDATNDQVTVKAAEAVLRCNVGIKCAT
ITPDEARVKEFSLKKMWKSPNGTIRNILGGTVFREPIIISNIPRIVPQWKEPIVVGRHAFGDQYKATDAVF-
GPGKLQLVHTPP------------GGKPTVLDVFEY-EGEGGVGMAMYNTKESIVGFAKSCFQYALLRKYPL
VLSTKNTILKKYDGMFLQTFQEMYEREYKAEFDKLGLTYTHRLIDDQVAQMIKGEGGFVWACKNYDGDVQSD
IVAQGFGSLGLMTSVLMCPDGKTIEAEAAHGTVTRHYRQHQQGKQTSTNSVASIYAWTRGLSHRGKLDGNDE
LVQFAHKLEQVVVHTIEEGHMTKDLALCVHGSAGLKPDHYESTEQFLDSVANAMNKAMNS---
>CFAC1_040009000.1-p1/1-435
-MFRR-------------ISAASASS-----VVA-------------AR----AF-SSTSVCL-----DK-R
IKVKNEVVDMDGDEMTRIIWTLIKEKLILPYVDVPINYFDLSVTHRDATNDKVTVDAAEAIKKCNVGIKCAT
ITPDEARVKEFNLKQMWKSPNGTIRNILGGTVFREPIIISNIPRIVPQWKEPIVVGRHAFGDQYKASDAVF-
GPGKLQLVHTPAD-----------GSAPTVMDVYDY-KGE-GVGMAMYNTKESIEGFATSCFQYALNRKFPL
VLTTKNTILKKYDGMFLKIFQKMYDEQYKAEFEKAGIDYNHRLIDDQVAQMIKGEGGFVWACKNYDGDVQSD
IVAQGFGSLGLMTSVLMCPDGKTIEAEAAHGTVTRHYRQHQQGKETSTNSVASIYAWTRGLAHRGKLDGNSD
LVKFSETLEKVVVRTIEEGHMTKDLALCVHGSKGVKREQYETTEQFLDSVDAALKKAMSA---
>Larabica_LARLEM1108_100008100.1-p1/1-435
-MFRR-------------VSAASASS-----FVA-------------AR----SF-SSTNVYL-----DK-R
IKVKNEVVDMDGDEMTRIIWSFIKEKLILPYVDVPINYFDLSVTNRDATNDKVTVEAAEAIKKCNVGIKCAT
ITPDEARVKEFNLKKMWKSPNGTIRNILGGTVFREPIIVSNIPRIVPQWHNPIVVGRHAFGDQYKATDAVL-
KPGKLQLVHTPAD-----------GSAPTTLDVYDF-KGE-GVGLAMYNTKESIEGFAKSCFQYALMRKYPL
VLTTKNTILKKYDGMFLQTFQRMYDEQYKADFEKAGITYNHRLIDDQVAQMIKGEGGFVWACKNYDGDVQSD
IVAQGFGSLGLMTSVLMCPDGKTIEAEAAHGTVTRHYRQHQQGKETSTNSVASIYAWTRGLAHRGKLDGNSD
LVKFSETLERVVVKAIEDGHMTKDLALCVYGSSGVKREHYETTEQFLDSVDAALKRAMSA---
>LbrM.10.2.000310.1-p1/1-435
-MFRR-------------VSAASASS-----LVA-------------VR----AF-SSTNVCL-----GK-R
IKVKNEVVDMDGDEMTRIIWSLIKEKLILPYVDVPINYFDLSVTHRDATNDKVTVDAAEAIMKCNVGIKCAT
ITPDESRVTEFNLKKMWKSPNGTIRNILGGTVFREPIIVSNIPRIVKHWKEPIVVGRHAFGDQYKATDTIY-
KPGKLQLVHTPAD-----------GSAPTTLDVYDF-KSE-GVGMAMYNTKKSIEGFAKSCFQYALMRKYPL
VLTTKNTILKKYDGVFLQTFQRMYEEQYKSDFEKAGITYNHRLIDDQVAQMIKGEGGFVWACKNYDGDVQSD
IVAQGFGSLGLMTSVLMCPDGKTIEAEAAHGTVTRHYRQHQQGKETSTNSIASIYAWTRGLAHRGKLDGNCD
LVKFSDMLEKVVIKTVEDGHMTKDLALCVHGSSGVKREQYETTEEFLNSVDAALKKAMCA---
>Ldonovani_LdCL_100008400-t42_1-p1/1-435
-MFRR-------------VSAASASS-----LVA-------------AR----SF-SSTNVYL-----DK-R
IKVKNEVVDMDGDEMTRIIWSFIKEKLILPYVDVPINYFDLSVTNRDATNDKVTVEAAEAIKKCNVGIKCAT
ITPDEARVKEFNLKKMWKSPNGTIRNILGGTVFREPIIVSNIPRIVPQWHNPIVVGRHAFGDQYKATDAVL-
KPGKLQLVHTPAD-----------GSAPTTLDVYDF-KGE-GVGLAMYNTKESIEGFAKSCFQYALMRKYPL
VLTTKNTILKKYDGMFLQTFQRMYDEQYKADFEKAGITYNHRLIDDQVAQMIKGEGGFVWACKNYDGDVQSD
IVAQGFGSLGLMTSVLMCPDGKTIEAEAAHGTVTRHYRQHQQGKETSTNSVASIYAWTRGLAHRGKLDGNSD
LVKFSETLERVVVKAIEDGHMTKDLALCVYGSSGVKREHYETTEQFLDSVDAALKKAMSA---
>Lenriettii_LENLEM3045_100008700.1-p1/1-435
-MFRR-------------ASVASASL-----LAA-------------TR----AF-STTPVAL-----HK-R
IKVKNEVVDMDGDEMTRIIWSLIKEKLILPYVDIPIHYFDLSVTHRDATSDKVTIDAAEAIKKCNVGIKCAT
ITPDEARVKEFNLKKMWKSPNGTIRNILGGTVFREPIIIGNIPRIVSHWKEPIVVGRHAFGDQYKATDAIL-
KPGKLQLVHTPAD-----------GSEPTTLEVYDF-KSE-GVGMAMYNTKESIEGFATSCFQYALMRKYPL
VLTTKNTILKKYDGMFLQTFQRLYDEQYKAEFERVGITYNHRLIDDQVAQMIKGEGGFVWACKNYDGDVQSD
IVAQGFGSLGLMTSVLMCPDGKTIEAEAAHGTVTRHYRQHQQGKETSTNSVASIYAWTRGLAHRGRLDGNSE
LVKFSETLEKVVINTIESGHMTKDLALCIHGFSGIKRDHYETTEEFLDSVEAALKKAMSA---
>Lgerbilli_LGELEM452_100008300.1-p1/1-435
-MFRR-------------VSAASASS-----LVA-------------AR----SF-SSTNVYL-----DK-R
IKVKNEVVDMDGDEMTRIIWSFIKEKLILPYVDVPINYFDLSVTNRDATNDKVTVEAAEAIKKCNVGIKCAT
ITPDEARVKEFNLKKMWKSPNGTIRNILGGTVFREPIIVSNIPRIVPQWHNPIVVGRHAFGDQYKATDAVL-
KPGKLQLVHTPAD-----------GSAPTTLDVYDF-KDE-GVGLAMYNTKESIEGFAKSCFQYALMRKYPL
VLTTKNTILKKYDGMFLQTFQRMYDEQYKADFEKAGITYNHRLIDDQVAQMIKGEGGFVWACKNYDGDVQSD
IVAQGFGSLGLMTSVLMCPDGKTIEAEAAHGTVTRHYRQHQQGKETSTNSVASIYAWTRGLAHRGKLDGNSD
LVKFSETLERVVVKAIEDGHMTKDLALCVYGSSGVKREHYETTEQFLDSVDAALKKAMSA---
>LmjF.10.0290/1-435
-MFRH-------------VSAASASS-----LVA-------------AR----SF-SSTNVYL-----DK-R
IKVKNEVVDMDGDEMTRIIWSFIKEKLILPYVDVPINYFDLSVTNRDATNDKVTVEAAEAVKKCNVGIKCAT
ITPDEARVKEFNLKKMWKSPNGTIRNILGGTVFREPIIVSNIPRIVPQWHNPIVVGRHAFGDQYKATDAVL-
KPGKLQLVHTPAD-----------GSAPTTLDVYDF-KGE-GVGLAMYNTKESIEGFAKSCFQYALMRKYPL
VLTTKNTILKKYDGMFLQTFQRMYDEQYKADFEKAGITYNHRLIDDQVAQMIKGEGGFVWACKNYDGDVQSD
IVAQGFGSLGLMTSVLMCPDGKTIEAEAAHGTVTRHYRQHQQGKETSTNSVASIYAWTRGLAHRGKLDGNSD
LVKFSETLERVVVKAIEDGHMTKDLALCVYGSSGVKREHYETTEQFLDSVDTALKKAMSA---
>Lmartiniquensis_LMARLEM2494_100008200.1-p1/1-435
-MLRR-------------ISAASACS-----LAA-------------TR----AF-SGTSVCL-----QK-R
IKVRNEVVDMDGDEMTRIIWSLIKEKLILPYVDLPINYFDLSVTHRDATNDKVTIDAAEAIKRCHVGIKCAT
ITPDEARVKEFNLKQMWKSPNGTIRNILGGTVFREPIIISNIPRIVTQWKEPIVVGRHAFGDQYRATDAVF-
KPGTLRLVHTPAD-----------GSEPTTLEVFDF-KSE-GVGMAMYNTKESIEGFATSCFQYALMRKYPL
VLTTKNTILKRYDGMFLQTFQRLYEEKYRADFEKVGITYCHRLIDDQVAQMIKGEGGFVWACKNYDGDVQSD
IVAQGFGSLGLMTSVLMCPDGKTIEAEAAHGTVTRHYRQHQQGKETSTNSVASIYAWTRGLAHRGKLDGNSE
LVQFAETLEKVVIKTIENGHMTKDLALCVHGPSGVKREQYETTEGFLDSVEAALKKAMHA---
>LmxM.10.0290.1-p1/1-435
-MFRR-------------VTAASASS-----LVA-------------AR----SF-SSTNVCL-----DK-R
IKVKNEVVDMDGDEMTRIIWSFIKEKLILPYVDVPINYFDLSVTNRDATNDKVTAEAAEAIKKCNVGIKCAT
ITPDEARVKEFNLKKMWKSPNGTIRNILGGTVFREPIIVSNIPRIVPQWHNPIVVGRHAFGDQYRATDAVL-
KPGKLQLVHTPAD-----------GSAPTTLDVYDF-KGD-GVGLAMYNTKESIEGFAKSCFQYALMRKYPL
VLTTKNTILKQYDGMFLQTFQRMYDEQYKADFEKAGITYNHRLIDDQVAQMIKGEGGFVWACKNYDGDVQSD
IVAQGFGSLGLMTSVLMCPDGKTIEAEAAHGTVTRHYRQHQQGKETSTNSVASIYAWTRGLAHRGKLDGNSD
LVKFSETLERVVVKAIEDGHMTKDLALCVYGSSGVKREHYETTEQFLDSVDAALKQAMGA---
>Lorientalis_KAG5485620.1/1-435
-MLRR-------------ASVASASK-----LAA-------------TR----TF-STTPVAL-----HK-R
IKVKNEIVDMDGDEMTRIIWSLIKEKLILPYVDIPIHYFDLSVTHRDATDDKVTIDAAEAIKKCNVGIKCAT
ITPDEARVKEFNLKKMWKSPNGTIRNILGGTVFREPIIIGNIPRIVSQWKEPIVVGRHAFGDQYKATDAIF-
KPGKLQLVHTPAD-----------GSEPTTLEVYDF-KSE-GVGMAMYNTKESIEGFATSCFQYALMRKYPL
VLTTKNTILKKYDGMFLQTFQRLYDEQYKADFEKVGITYNHRLIDDQVAQMIKGEGGFVWACKNYDGDVQSD
IVAQGFGSLGLMTSVLMCPDGKTIEAEAAHGTVTRHYRQHQQGKETSTNSVASIYAWTRGLAHRGRLDGNSE
LVKFSETLEKVVIKTIESGHMTKDLALCVHGSSGVKRDQYETTEEFLDSVEAALKKAMNA---
>rna_LpyrH10_22_0470-p1/1-435
-MLRR-------------ISAASASC-----IFA-------------AR----AL-STTNVCL-----DK-R
IKVKNEVVDMDGDEMTRIIWSLIKEKLILPYVDVPINYFDLSVTHRDATADKVTVDAAEAIKRCNVGIKCAT
ITPDEARVKEFNLHNMWKSPNGTIRNILGGTVFREPIIISNIPRIVPQWREPIVVGRHAFGDQYKATDAVF-
GPGKLQLVHTPAD-----------GSAPTVMDVYDF-KGE-GVGMAMYNTKESIEGFATSCFQYALMRKYPL
VLTTKNTILKKYDGMFLKTFQKMYETQYKAEFEKAGIDYHHRLIDDQVAQMIKGEGGFVWACKNYDGDVQSD
IVAQGFGSLGLMTSVLMCPDGKTIEAEAAHGTVTRHYRQHQQGKETSTNSVASIYAWTRGLAHRGKLDGNSD
LVKFCETLEKVVIRTIEGGHMTKDLALCVHGAKGLKREHYETTEQFLDSVDAALKKAMSA---
>rna_Lsey_0061_0040-1-p1/1-435
-MLRR-------------ISAASASS-----IVA-------------AR----AL-STTNVCL-----GK-R
IKVKNEVVDMDGDEMTRIIWALIKEKLVLPYVDVPINYFDLSVTHRDATDDKVTVDAAEAIKKCNVGIKCAT
ITPDEARVEEFHLKKMWKSPNGTIRNILGGTVFREPIIISNIPRIVPQWKEPIIVGRHAFGDQYKATDVTF-
GPGKLQLVHTPAD-----------GSAPTVLDVYDY-KGE-GVGMAMYNTKKSIEGFAKSCFQYALERKYPL
VLTTKNTILKQYDGMFLKTFQEMYEREYRAQFEAAGIDYVHRLIDDEVAQMIKGEGGFVWACKNYDGDVQSD
IVAQGFGSLGLMTSVLMCPDGKTIEAEAAHGTVTRHYRQHQQGKETSTNSVASIYAWTRGLAHRGKLDGNSD
LVKFCETLEKVVVKTIEDGHMTKDLALCVHGAKGLKRNQYETTEKFLDSVDAALKTAMNT---
>L_sp_Ghana_KAG5510685.1/1-435
-MLRR-------------ASVASASK-----LAA-------------TR----TF-STTPVAL-----HK-R
IKVKNEIVDMDGDEMTRIIWSLIKEKLILPYVDIPIHYFDLSVTHRDATDDKVTIDAAEAIKKCNVGIKCAT
ITPDEARVKEFNLKKMWKSPNGTIRNILGGTVFREPIIIGNIPRIVSQWKEPIVVGRHAFGDQYKATDAIF-
KPGKLQLVHTPAD-----------GSEPTTLEVYDF-KSE-GVGMAMYNTKESIEGFATSCFQYALMRKYPL
VLTTKNTILKKYDGMFLQTFQRLYDEQYKADFEKVGITYNHRLIDDQVAQMIKGEGGFVWACKNYDGDVQSD
IVAQGFGSLGLMTSVLMCPDGKTIEAEAAHGTVTRHYRQHQQGKETSTNSVASIYAWTRGLAHRGRLDGNSE
LVKFSETLEKVVIKTIESGHMTKDLALCVHGSSGVKRDQYETTEEFLDSVEAALKKAMNA---
>L_sp_Namibia_KAG5506252.1/1-435
-MFRR-------------ASIASASL-----LAA-------------TR----TF-STTPVSL-----HK-R
IKVKNEVVDMDGDEMTRIIWSLIKEKLILPYVDLPIHYFDLSVTHRDATDDKVTIDAAEAIKKCNVGIKCAT
ITPDEARVKEFNLKKMWKSPNGTIRNILGGTVFREPIIIGNIPRIVSQWKEPIVVGRHAFGDQYKATDAIF-
KPGKLQLVHTPAD-----------GSEPTTLEVYDF-KSE-GVGMAMYNTKESIEGFAISCFQYALMRKYPL
VLTTKNTILKKYDGMFLQTFQRLYDEQYKADFEKVGITYNHRLIDDQVAQMIKGEGGFVWACKNYDGDVQSD
IVAQGFGSLGLMTSVLMCPDGKTIEAEAAHGTVTRHYRQHQQGKETSTNSVASIYAWTRGLAHRGRLDGNSE
LVEFSETLEKVVINTIESGHMTKDLALCVHGSSGVKRDQYETTEEFLGSVEAALKNAMNA---
>Ltropica_LTRL590_000023700.1-p1/1-435
-MLRS-------------VSAASASS-----LVT-------------AR----SF-SSTNVYL-----DK-R
IKVKNEVVDMDGDEMTRIIWSFIKEKLILPYVDVPINYFDLSVTNRDATNDKVTVEAAEAIKKCNVGIKCAT
ITPDEARVKEFNLKKMWKSPNGTIRNILGGTVFREPIIVSNIPRIVPQWHNPIVVGRHAFGDQYKATDAVL-
KPGKLQLVHTPAD-----------GSAPTTLDVYDF-KGD-GVGLAMYNTKESIEGFAKSCFQYALMRKYPL
VLTTKNTILKKYDGMFLQTFQRMYDEQYKADFEKAGITYNHRLIDDQVAQMIKGEGGFVWACKNYDGDVQSD
IVAQGFGSLGLMTSVLMCPDGKTIEAEAAHGTVTRHYRQHQQGKETSTNSVASIYAWTRGLAHRGKLDGNSD
LVKFSETLERVVVKAIEDGHMTKDLALCVYGSSGVKREHYETTEQFLDSVDAALKKAMSA---
>Lturanica_LTULEM423_100008200.1-p1/1-435
-MFRR-------------VSAASASS-----LVA-------------AR----PF-SSTNVYL-----DK-R
IKVKNEVVDMDGDEMTRIIWSFIKEKLILPYVDVPINYFDLSVTNRDATNDKVTVEAAEAIKKCNVGIKCAT
ITPDEARVKEFNLKKMWKSPNGTIRNILGGTVFREPIIVSNIPRIVPQWHNPIVVGRHAFGDQYKATDAVL-
KPGKLQLVHTPAD-----------GSAPTTLDVYDF-QGE-GVGLAMYNTKESIEGFAKSCFQYALMRKYPL
VLTTKNTILKKYDGMFLQTFQRMYDEQYKADFEKAGITYNHRLIDDQVAQMIKGEGGFVWACKNYDGDVQSD
IVAQGFGSLGLMTSVLMCPDGKTIEAEAAHGTVTRHYRQHQQGKETSTNSVASIYAWTRGLAHRGKLDGNSD
LVKFSETLERVVVKAIEDGHMTKDLALCVYGSSGVKREHYETTEQFLDSVDAALKKAMSA---
>PCON_0004980.mRNA-p1/1-414
-------------------------------------------------------------------MPQ-K
IQVTGTVVELDGDEMTRVIWKMIKDELIHPFVDVPIEYYDLGMEHRDATNDQVTIDAANAILKHNVGIKCAT
ITPDEARVKEFNLKEMWKSPNGTIRNILGGTVFREPIICKNIPRLVTTWEKPIVIGRHAFGDQYKATDLTID
QPGTFEIRFIPAD-----------GSEPKVHKVFDY-KQG-GVLMGMYNTDESIADFAKSCFEYALSKQWPL
YLSTKNTILKKYDGRFRDIFARMYAEKYEALFKAAGIWYEHRLIDDMVAYAMKSEGGYVWACKNYDGDVQSD
SVAQGFGSLGLMTSVLLCPDGKTVEAEAAHGTVTRHYRQHQKGEETSTNPIASIFAWTRGLSHRGKLDGNER
LMHFATLMESVVISTVEAGFMTKDLAICIKGMKGVTRADYLNTEEFLKKLGEEMRKAMDTAKL
>PCON_0069740.mRNA-p1/1-441
-MFRR-------------VCNSSAMA-----AAAVSA---VP----LAR----SF-STTVPLQ----VPQ-R
IKVTNKVADLDGDEMTRIIWKSIKEKLVLPFVDIPIDYYDLSIQNRDATNDKVTEQAAEAILRCNVGIKCAT
ITPDEARVKEFNLKKMWKSPNGTIRNILGGTVFREPIIIKNIPRIIPHWKEPIIVGRHAFGDQYKALDGKF-
GPGKLELVHTPP------------GGTPQVMEVFEY-KGE-GVGLAMYNTKESIEDFATSCFEFALLRKYPL
VLSTKNTILKKYDGMFLETFARLYETKYKAQFDSLKLSYQHRLIDDEVAQMIKGNGGFVWACKNYDGDVQSD
IVAQGFGSLGLMTSVLICPDGKTMEAEAAHGTVTRHYREHQKGKETSTNSVASIFAWSRGLAHRGKLDGNSA
LVEFAEALETSTIRTIEAGHMTKDLAICIHGQDKLKREHYETTEGFVDSVAAELHATLKK---
>Phertigi_KAG5488370.1/1-435
-MFRR-------------VSTASVGA-----LVA-------------AR----TF-SSTNVCL-----HK-R
IKVKNEVVDMDGDEMTRIIWSLIKEKLILPYVDVPINYFDLSVTHRDATNDKVTVDAAEAIKRCNVGIKCAT
ITPDEARVKEFNLKKMWKSPNGTIRNILGGTVFREPIIISNIPRIVPQWKEPIVVGRHAFGDQYKATDAVL-
KPGKLQLVHIPAD-----------GSAPTTLEVYDF-KGE-GVGMAMYNTKESIEGFATSCFQYALMRKFPL
VLTTKNTILKKYDGMFLQTFQRMYDEQYKADFDKAGITYNHRLIDDQVAQMIKGEGGFVWACKNYDGDVQSD
IVAQGFGSLGLMTSVLMCPDGKTIEAEAAHGTVTRHYRQYQQGKETSTNSVASIYAWTRGLAHRGKLDGNSD
LVKFSETLERVVIKTIEDGHMTKDLALCVHGSSGVKRDQYETTEQFLDSVDAALQKVMNA---
>Tb927.8.3690/1-437
-MFRR-------------VACAASSV-----NAGAL-----------TP----RFVSTTRP------SLG-R
IKVSGTVVDMDGDEMTRIIWALIKEKLILPHVDVPIEYYDLSITSRDASNDKVTEQAAEAIQRHNVGIKCAT
ITPDEARVKEFNLKKMWKSPNGTIRNILGGTVFREPIIVKNVPRVVPQWSEPIIVGRHAYGDQYKATESLF-
PPGRLELVHTPAN-----------GGSPQVLEVFNF-KGE-GVGLAMYNTRESVEAFAESCFEYAIMRRYPL
VLSTKNTILKKYDGLFLETFQRMYDTKYREQFERLNLTYVHRLIDDQVAQMIKGNGGFVWACKNYDGDVQSD
IVAQGFGSLGLMTSVLLCPDGKTIESEAAHGTVTRHYREHQKGKETSTNSVASIFAWTRGLAHRGKLDGNAP
LVEFASSLERATIKTIEGGHMTKDLALCVHGAAALQRSHYETTEVFIDSVAEELARSVKG---
>Tb927.11.900/1-413
--------------------------------------------------------------------MN-K
ISATGVLVELDGDEMTRVIWKKIKETLIFPFVNVPIEYYDLSMENRDKTEDRVTVEAAYAIKKHGVGVKCAT
ITPDEARVKEFNLKKMWRSPNGTIRTILGGTVFREPIICSNVPRLVTTWKKPVVIGRHAFGDQYSATDAVVK
EPGTFEMRFIPAN-----------GGEPKVYKVFDY-KSG-GVMMGMYNTDDSIRDFARSCFEFALARKWPL
YLSTKNTILKHYDGRFKDIFAEMYKALYETKFKTCGIFYEHRLIDDMVAHCMRSEGGYVWACKNYDGDVQSD
SLAQGFGSLGMMTSILMTPDGKTVEVEAAHGTVTRHYRDYQKGKETSTNPVASIFAWTRALAHRARVDNNNT
LLEFTQRLEDVIIATIEAGAMTEDLAICIKGEKNVVRADYLNTDEFIDAVSQRLKVAMQKSKV
>Tcruzi_TcYC6_0074780-RA-p1/1-414
-------------------------------------------------------------------MMQ-K
IKVAGTVVELDGDEMTRVIWKMIKEELIFPFLDVPIEYYDLGMENRDKTDDQVTVDAAHAIKKHGVGVKCAT
ITPDEARVREFNLKQMWKSPNGTIRNILGGTVFREPIMCKNVPRLVTTWKHPIVIGRHAFGDQYRATDLVVN
GPGTFEIHFVPES-----------GGAAQVQKVFDF-KSG-GVLMGMYNTDESIKDFAKSCFEYALSKKWPL
YLSTKNTILKRYDGRFKDIFAEMYKASYEADYKKAGIWYEHRLIDDMVAYAMKSEGGYVWACKNYDGDVQSD
SVAQGFGSLGLMTSVLMSPDGRTVEAEAAHGTVTRHYRQHQKGEETSTNPVASIFAWTRGLMHRGKLDQNEK
LVQFSMLLEKVVVSTIEAGFMTKDLAICIKGMNHVTRSDYLNTQEFIHKLADEMRKAYERSKI
>Tcruzi_TcYC6_0063070-RA-p1/1-433
-MFRR-------------VACRVPFT-----AAAV------------------CYMSTTRP------RLE-R
IKVSGKVVDMDGDEMTRIIWSLIKEKLILPYVDVPIEYYDLSITNRDATNDKVTEQAAEAILRHNVGIKCAT
ITPDEARVKEFNLKKMWKSPNGTIRNIVGGTVFREPIIIKNIPRVVPQWREPIIVGRHAFGDQYAATDAVF-
PAGRLELVHTPP------------GGSPQVLDVYTF-KGE-GVGLAMYNTLESIEAFAVSCFEYALLRKFPL
VLSTKNTILKKYDGLFLETFQRLYDNKYKDQFEQLKLTYSHRLIDDQVAQMIKGNGGFVWACKNYDGDVQSD
IVAQGFGSLGLMTSVLLRPDGKTIEAEAAHGTVTRHYREYQKGKETSTNSVASIFAWTRGLSHRGKLDGNPA
LTNFAAALELAVIRTIEAGRMTKDLAICIYGQEKLQRSHYETTHEFLESVAAELARTWRS---
>Trangeli_TRSC58_06174-t26_1-p1/1-435
-MLRR-------------VACRASVA----FSAA-------------AA----CYMSTTCR------RLE-R
IKVTGKVVDMDGDEMARIIWSLIKEKLIFPYVDVPIDYYDLSVTNRDATNDKVTFQAAEAILRHNVGIKCAT
ITPDEARVKEFNLKKMWKSPNGTIRNILGGTVFREPILIKNVPRVVPHWREPIIVGRHAFGDQYSATDAVF-
PPGRLELVHTPP------------GGTPTVREVFNF-KGE-GIGLAMYNTRENIEKFAESCFEFALMRKYPL
VLSTKNTILKKYDGMFLDIFQRIYDTQYKGQFEQLKLTFFHRLIDDQVAQMIKGHGGFVWACKNYDGDIQSD
VVAQGFGSLGLMTSVLLCSDGKTIEAEAAHGTVTRHYREYQKGKETSTNSIASIFAWTHGLAQRGKLDGNAA
LVDFAAALELAVIRTVEAGHMTKDLALCIYGQEKLQRSHYETTEGFIESVAAELVRACKI---
>Ttheileri_TM35_000052070-t36_1-p1/1-414
-------------------------------------------------------------------MPE-K
IKVSGTVVELDGDEMTRVIWKLIKDELIFPFLDVPIEYYDLGMENRDRTNDQVTIDAAHAIQKYGVGVKCAT
ITPDEARVKEFKLKEMWKSPNGTIRNILGGTVFREPIMCSNIPRLVTTWKKPIVIGRHAFGDQYRATDLVVN
KPGTFEIRFIPAA-----------GGEPEVHKVYDF-KSG-GVIMGMYNTDESIKDFAKSCFEFALVKKWPL
YLSTKNTILKRYDGRFKDIFADLYEKIYEEKFKANNIWYEHRLIDDMVAYAMKSEGGYVWACKNYDGDVQSD
SVAQGFGSLGLMTSVLMSPDGQTIEAEAAHGTVTRHYRQHQKGEETSTNPVASIFAWTRGLLHRGKLDNNDR
LMKFAALLEQVVISTIESGFMTKDLAICIKGMSNVKRADYLNTQEFINKLAAEMKKSFEKSKI
>Ttheileri_TM35_000251330-t36_1-p1/1-452
-MFRR-------------LVRATPSNALVATAAAAAASSSLPFTCMTTR----RNMSTTRP------SLE-R
IKVTGKVVDMDGDEMTRIIWALIKEKLILPYVDVPIEYYDLSITSRDATNDKITEQAAEAILRYNVGIKCAT
ITPDEARVKEFNLKKMWKSPNGTIRNILGGTVFREPIIIKNIPRVVPQWENPIIVGRHAFGDQYKATDAVF-
PPGKLELVHTPTA-----------GGPPTVLEVYEF-KGE-GVGLAMYNTRESVEAFATSCFEYAIMRKYPL
ILTTKNTILKKYDGLFLDTFQRLYETKYQPQFEQLKLTYAHRLIDDQVAQTLKGTGGFVWACKNYDGDVQSD
IVAQGFGSLGLMTSVLLCPGGRTIEAEAAHGTVTRHYREHQKGKETSTNSIASIFAWTRGLAHRGKLDANTA
LLDFSATLERAVVRTVEAGHMTKDLALCVHGQ-NLQREHYETTEGFLDSVADELARTLKA---
>Tvivax_TvY486_0803090/1-436
-MLRR-------------AAVAASCT-----RGAGL-----------QQ----PF-STTRP------CLE-R
IKVTGKVVDMDGDEMTRIIWALIKEKLILPYVDVPIEYYDLSVTNRDATNDKVTEQAADAILRHNVGIKCAT
ITPDEARVKEFNLKKMWKSPNGTIRNILGGTVFREPIIVKNIPRVVPQWSEPIIVGRHAYGDQYRAVDAVF-
PPGRLELVHTPSG-----------GGSPQVLEVFNF-KGE-GVALSMYNTRESIESFAISCFEYAILRRYPL
VLSTKNTILKKYDGMFLETFQRLYDSTYRPQFERLKLTYVHRLIDDQVAQMIKGSGGFVWACKNYDGDVQSD
VVAQGFGSLGLMTSVLLCPDGKTIESEAAHGTVTRHYREHQKGKETSTNSVASIFAWTRGLAHRGKLDGNTP
LVDFAATLEKAVTGTIESGHMTKDLALCVHGPQNLQRSHYETTEGFIDSVAAELARAVSS---
>Wcollosoma_584_length_106142_range_33895_32591/1-435
-MMRR-------------VSSAAAMT-----VAAASA----------VR----LF-STTSPCL------G-R
IKVKNEVVDMDGDEMTRIIWDLIKKKLIFPYVDVPINYFDLSVTNRDATADKVTVEAAEAIKKCNVGIKCAT
ITPDEARVKEFRLKKMWKSPNGTIRNILGGTVFREPIIISNIPRIVPQWNEPIIVGRHAFGDQYKATDAKF-
GPGKLELVHRPAD-----------GSAPQVLEVYEY-KGE-GVGVAMYNTKESIEGFAKSCFQYALMRHYPL
VLSTKNTILKQYDGMFLQTFQKMYETEYKAEFDKLGLTYSHRLIDDQVAQMIKGEGGFVWACKNYDGDVQSD
IVAQGFGSLGLMTSVLMCPDGKTIEAEAAHGTVTRHYRQHQQGKETSTNSVASIYAWTRGLAHRGKLDGNDE
LVKFASVLEKVTVSVIEQGHMTKDLALCVHGKD-LKREHYETTEQFLDTVSNALAKALN----
>Wrigidus_Sld_572_length_193924_range_98350_99654/1-435
-MMRR-------------VSSAAAMT-----AAAAPA----------VR----LF-STTSPCL------G-R
IKVKNEVVDMDGDEMTRIIWDLIKKKLILPYVDVPINYFDLSVTNRDATADKVTVEAAEAIKKCNVGIKCAT
ITPDEARVKEFQLKKMWKSPNGTIRNILGGTVFREPIIISNIPRIIPQWNEPIIVGRHAFGDQYKATDAKF-
GPGKLELVHRPAD-----------GSAPQVLEVYEY-KGE-GVGVAMYNTKESIEGFAKSCFQYALMRHYPL
VLSTKNTILKQYDGMFLQTFQKMYETEYKAEFDKLGLTYSHRLIDDQVAQMIKGEGGFVWACKNYDGDVQSD
IVAQGFGSLGLMTSVLMCPDGKTIEAEAAHGTVTRHYRQHQQGKETSTNSVASIYAWTRGLAHRGKLDGNDE
LVKFASVLEKVTVSVIEQGHMTKDLALCVHGKD-LKREHYETTEQFLDTVSNALAKALN----
>Lperuviana_LN609240.1_range_120235_121542/1-435
-MFRR-------------VSAASASS-----LVA-------------VR----AF-SSTNVCL-----GK-R
IKVKNEVVDMDGDEMTRIIWSLIKEKLILPYVDVPINYFDLSVTHRDATNDKVTVDAAEAIMKCNVGIKCAT
ITPDESRVTEFNLKKMWKSPNGTIRNILGGTVFREPIIVSNIPRIVKHWKEPIVVGRHAFGDQYKATDTIY-
KPGKLQLVHTPAD-----------GSAPTTLDVYDF-KSE-GVGMAMYNTKKSIEGFAKSCFQYALMRKYPL
VLTTKNTILKKYDGVFLQTFQRMYEEQYKSDFEKAGITYNHRLIDDQVAQMIKGEGGFVWACKNYDGDVQSD
IVAQGFGSLGLMTSVLMCPDGKTIEAEAAHGTVTRHYRQHQQGKETSTNSIASIYAWTRGLAHRGKLDGNCD
LVKFSNMLEKVVIKTVEDGHMTKDLALCVHGSSGVKREQYETTEEFLNSVGAALKKAMSA---
>Nesmeraldas_JAECZO010000073.1_range_90683_92002/1-439
-MFRR-------------VSAVSAGSAVVA-AVA-------------GR----GF-SSTSVCL-----DK-R
IKVRNPVVDMDGDEMTRIIWALIKEKLILPYVDVPIDYFDLSVTHRDATGDKVTIDAAEAIKKCNVGIKCAT
ITPDEARVEEFGLKKMWKSPNGTIRNILGGTVFREPIIISNIPRIVPQWKEPIVVGRHAFGDQYKATDAVF-
KPGKLQLVHTPAD-----------GSAPTTMEVFDF-KGE-GVGMAMYNTKESIEGFATSCFQYALQRRYPL
VLTTKNTILKKYDGMFLQTFQRIYDEQYKGDFEKAGITYNHRLIDDQVAQMIKGEGGFVWACKNYDGDVQSD
IVAQGFGSLGLMTSVLMCPDGKTIEAEAAHGTVTRHYRQHQQGKETSTNSVASIYAWTRGLAHRGKLDGNSD
LVKFCETLEKVVIRTIEEGHMTKDLALCVHGSSGVKRDQYETTEQFLDSVDAALKKAMSA---
>Cexpoeki_OESE01000201.1_range_410086_411393/1-435
-MLRR-------------VAAASARS-----FIA-------------AR----AL-STTSVCL-----DK-R
IKVKNEIVDMDGDEMTRIIWSLIKEKLILPYVDVPINYFDLSVTHRDATNDKVTVDAAEAIKKCNVGIKCAT
ITPDEARVKEFKLKQMWKSPNGTIRNILGGTVFREPIIISNVPRIVPQWKEPIVVGRHAFGDQYKASDAVF-
GPGKLQLVHTPAD-----------GSAPTVIDVFDY-KGE-GVGMAMYNTKESIEGFATSCFQYALMRKMPL
VLTTKNTILKKYDGMFLKTFQKMYEEQYKADFEKAGIDYNHRLIDDQVAQMIKGEGGFVWACKNYDGDVQSD
IVAQGFGSLGLMTSVLMCPDGKTIEAEAAHGTVTRHYRQHQQGKETSTNSVASIYAWTRGLAHRGKLDGNSD
LVKFCETLEKVVVKTIEDGHMTKDLALCVHGSKGLKRDQYETTEEFLDSVDAALKRAMNA---
>Cbombi_OESO01000182.1_range_103618_102311/1-435
-MLRR-------------VSAASASA-----VLA-------------AR----SF-SSTNVWL-----NK-R
IKVKNEVVDMDGDEMTRIIWALIKEKLILPYVDVPINYFDLSVTHRDATSDKVTVDAAEAIKKCNVGIKCAT
ITPDEARVKEFKLKKMWKSPNGTIRNILGGTVFREPIIISNIPRIVPQWKEPIVVGRHAFGDQYKATDAAF-
GPGKLQLVHTPAD-----------GGAPTVMDVYDY-KGE-GVGMAMYNTKESIEGFATSCFQYALMRKYPL
VLTTKNTILKKYDGMFLKTFQQMYEEKYKAEFEKAGIDYNHRLIDDQVAQMIKGEGGFVWACKNYDGDVQSD
IVAQGFGSLGLMTSVLMCPDGKTIEAEAAHGTVTRHYRQHQQGKETSTNSVASIYAWTRGLAHRGKLDGNSD
LVKFCETLEKVVIKTIEDGHMTKDLALCVHGAKGLKREQYETTEQFLDSVDAALKKAMSA---
>Lpassim_AHIJ01002015.1_range_24098_22788/1-436
-MFRR-------------VSAASVSA-----LVA-------------AR----CL-STTNVCL-----NKQR
IKVKNEVVDMDGDEMTRIIWSLIKEKLILPYVDVPINYFDLSVTHRDATNDKVTVDAAEAIKKCNVGIKCAT
ITPDEARVKEFKLKKMWKSPNGTIRNILGGTVFREPIIISNIPRIVPQWKEPIVVGRHAFGDQYKATDAVF-
GPGKLQLVHTPAD-----------GSAPTVLDVFEY-KGE-GVGMAMYNTKESIEGFATSCFQYALMRKYPL
VLTTKNTILKKYDGMFLKTFQKMYEEKYKADFEKAGISYTHRLIDDQVAQMIKGEGGFVWACKNYDGDVQSD
IVAQGFGSLGLMTSVLMCPDGKTIEAEAAHGTVTRHYRQYQQGKETSTNSVASIYAWTRGLAHRGKLDGNSD
LVKFSQTLEKVVIKTIEDGHMTKDLALCVHGAKGLKREQYETTEQFLDSIDAALKKAMNA---
>Hmuscarum_AUXJ01000688.1_range_93_1412/1-440
-MFRR-------------ISAVAPTT-----VAA-------------VAGAKCSF-STTGACL----DRQ-R
IKVANEVVDMDGDEMTRIIWSLIKDKLILPYVDVPINYFDLSVTNRDATNDKVTVEAAEAIKKCNVGIKCAT
ITPDEARVEEFKLKKMWKSPNGTIRNILGGTVFREPIIISNIPRIVPQWKQPIVVGRHAYGDQYKATDATF-
GPGKLQLVHTPAD-----------GGKPQVLDVFDY-PSE-GVGLAMYNTKESIEGFARSCFQYAIMRKFPL
VLSTKNTILKKYDGMFLQTFQRMYEAEYKAEFEKLGIDYNHRLIDDQVAQMIKGEGGFVWACKNYDGDVQSD
IVAQGFGSLGLMTSVLMCPDGKTIEAEAAHGTVTRHYRQHQQGKETSTNSVASIYAWTRGLAHRGKLDNNSE
LVKFAETLEKVVIKTIEDGSMTKDLALCIYGNAGLKREHYETTEGFLDSVAKAMEKAMAI---
>Pserpens_AIHY01000449.1_range_4685_5995/1-436
-MLRR-------------LFNGTLTT-----AIT-------------TR----CF-SATNYQM----DRK-R
IIVKNEVVEMDGDEMARIMWSLIKEKLILPYLDIPINYFDLSIQNRDATDDRVTVEAAEAIKRCHVGIKCAT
ITPDEARVKEFSLKKMWKSPNGTIRNILNGTVFREPIVISNIPRLVPHWEHPIVVARHAYGDQYAATDSKF-
GPGKLQLVHVPAD-----------GGAPTVLNVFEF-KGD-GVGLAMYNTKASIEGFAKSCFEYAIMRKLPV
IMTTKNTILKSYDGMFLETFQLVFNEGYKTEFDRLGITYEHRLIDDQVAQVLKGNGGILWACKNYDGDVESD
IVAQGFGSLGLMTSVLMSPDGKTIEAEAAHGTVTRHYRNHQKGESTSTNSVASIFAWTRALAHRGRLDDIDE
LVKFSQTLENVVIKAIEEGHMTKDLALCIHGSKNLKKEHYESTEDFIESVAKALEKVVLS---
>Spodlipaevi_scaffold23_len49290_cov0_single_range_30032_31351/1-439
-MFRR-------------ATSTAVLA-----TTAFAV----------SR----NF-ATTAPCS----APK-R
IAVKNEVVDMDGDEMTRIIWALIKEKLILPYVDVPIKYFDLSVQHRDATDDKVTIEAAEAVKKCNVGIKCAT
ITPDEARVEEFNLKKMWKSPNGTIRNILGGTVFREPIIISNIPRIVPQWKEPIIVGRHAFGDQYKATDVVF-
GPGKLQLVHTPTN-----------GGKATVLDVYEY-KGE-GVGMAMYNTKESIEGFAQSCFQYAIGRKYPL
VLSTKNTILKKYDGMFLQTFQKMYDEVYKPEFEKLGLTYSHRLIDDQVAQMIKGEGGFVWACKNYDGDVQSD
IVAQGFGSLGLMTSVLMCPDGKTIEAEAAHGTVTRHYRQYQKGKETSTNSVASIYAWTRGLSHRGRLDGNSD
LVKFAETLEKVVVRSIEEGHMTKDLALCIHGNNGLKREHYETTEQFLDSVAAAMQKQMST---
>Jdrosophilae_scaffold335_len23793_cov0_single_range_7757_9067/1-437
-MLRR-------------LSHTPST------WMA-------------TR----SI-CTPTLAL---YAHK-R
IAVKNAVVDMDGDEMTRIIWNLIKTKLILPYVDVPIEYFDLSVQNRDATNDAITVAAAEAVKRCNVGIKCAT
ITPDEARVEEFKLKKMWKSPNGTIRNILGGTVFREPIIIKNIPRLVPHWTAPVIVGRHAFGDQYKATDLCF-
GPGKLQLVHTPAH-----------GGAPEVHDVFTYPEGG-GVGMAMYNTQESIDGFAKSCFEYALLRGYPL
VLSTKNTILKQYDGTFLKTFQRMYEEEYRTAFDERGLSYTHRLIDDQVAQLIKGNGGFVWACKNYDGDVQSD
IVAQGFGSLGLMTSVLLCPDGKTIEAEAAHGTVTRHYRQHQQGKETSTNSVASIYAWTRGLAHRGKLDGNTE
LVRFAETLEEVVVRTIEDGHMTKDLALCIRPANELKREHYESTEDFLESVNAALAKSMKC---
>Htarakana_option1_scaffold98_len31913_cov0_single_range_500_1813/1-437
-MFRR-------------LSTTSLTS-----AAS-------------VA----CF-STTSACL----DRQ-R
IKVKNEVVDMDGDEMTRIIWALIKEKLILPYVDVPINYFDLSVTHRDATDDKVTTQAAEAVKKCNVGIKCAT
ITPDEARVKEFNLKKMWKSPNGTIRNILGGTVFREPIIISNVPRIVPQWKEPIVVGRHAFGDQYKATDAVF-
GPGKLQLVHTPAD-----------GGKPQVLDVFDY-PTSGGVGMAMYNTKESIEGFARSCFQYAIMRKYPL
VLSTKNTILKMYDGMFLQTFQEMYEKEYKAEFEKLGIDYTHRLIDDQVAQMIKGEGGFVWACKNYDGDVQSD
IVAQGFGSLGLMTSVLMCPDGKTIEAEAAHGTVTRHYRQHQQGKETSTNSVASIYAWTRGLAHRGKLDGNSD
LVKFAETLEKVVIRTIEEGHMTKDLALCIHGNAGLKREQYETTEGFLDSVAKAMEKAMAV---
>Vingenoplastis_VFSE01000262.1_range_17854_19149/1-432
MLHRR-------------LFAATCTA-----SAC-------------------AY-RGVATA-----PGS-K
IKVANPVVEMDGDEMTRIIWALIKEKLVLPYVDVPIQYFDLSVQNRDATNDVVTVEAAEAIKKTNVGIKCAT
ITPDEARVKEFSLKKMWKSPNGTIRNILGGTVFREPIIISNVPRIVPQWKSPIIVGRHAFGDQYKATEVKVP
GPGKLQLVFVPEK------------GEAQVQEVFDF-KGP-GVGMAMYNTDESIEGFARSCFEYALLRKYPL
VLSTKNTILKQYDGTFLLTFQRLYETEYKAAFDKAGLTYDHRLIDDQVAQMIKGEGGFVWACKNYDGDVQSD
IVAQGFGSLGLMTSVLVCPDGKTIEAEAAHGTVTRHYRNHQQGKETSTNPVASIYAWTRGLAHRGKLDGNED
LIRFCTTLEDVVVKTIEQGHMTKDLAMCIHGNK-MERHHYESTEQFMETLGNQLKNCVA----
>Cbrevicula_50_range_99448_98144/1-435
-MFRR-------------VSAASASS-----ALA-------------AR----AF-SSTSVCL-----DK-R
IKVKNEVVDMDGDEMTRIIWALIKEKLILPYVDVPINYFDLSVTHRDATDDKVTVDAAEAIKKCNVGIKCAT
ITPDEARVKEFQLKKMWKSPNGTIRNILGGTVFREPIIISNIPRIVPQWKEPIVVGRHAFGDQYKATDAVY-
GPGKLQLVHTPAD-----------GSAPTVTDVFDY-KGE-GVGMAMYNTKESIEGFATSCFQYALNRKMPL
VLTTKNTILKKYDGMFLKTFQKMYEEQYKADFEKAGIDYNHRLIDDQVAQMIKGEGGFVWACKNYDGDVQSD
IVAQGFGSLGLMTSVLMCPDGKTIEAEAAHGTVTRHYRQHQQGKETSTNSVASIYAWTRGLAHRGKLDGNSD
LVKFSETLEKVVVRTIEEGHMTKDLALCVHGSKGLKRESYETTEQFLDSVDAALKKAMSS---
>Cthermophila_scaffold127_len59859_cov50_range_27367_26060/1-435
-MFRR-------------VSAVSATS-----VAA-------------AR----AF-SSTNVCL-----DK-R
IKVKNEVVDMDGDEMTRIIWSLIKEKLILPYVDVPINYFDLSVTHRDATNDKVTVDAAEAIKKCNVGIKCAT
ITPDEARVKEFNLKKMWKSPNGTIRNILGGTVFREPIIISNIPRIVPQWKEPIVVGRHAFGDQYKATDAVF-
GPGKLQLVHTPAD-----------GSAPTVTDVYDY-KGE-GVGMAMYNTKESIEGFATSCFQYALMRKFPL
VLTTKNTILKKYDGMFLKTFQQMYEEQYKAEFEKAGIDYNHRLIDDQVAQMIKGEGGFVWACKNYDGDVQSD
IVAQGFGSLGLMTSVLMCPDGKTIEAEAAHGTVTRHYRQHQQGKETSTNSVASIYAWTRGLAHRGKLDGNSD
LVKFAETLEKVVIKTIEDGHMTKDLALCIHGNKGLKREHYETTEQFLESVNAALKKAMNA---
>Hsamuelpessoai_2073_range_89935_91254/1-439
-MFRR-------------ISSAAPMT-----RAG-------------AAA--CCF-STTSACL----DRQ-R
IKVKNEVVDMDGDEMTRIIWALIKEKLILPYVDVPINYFDLSVTHRDATNDKVTVEAAEAIKKCNVGIKCAT
ITPDEARVKEFNLKKMWKSPNGTIRNILGGTVFREPIIISNIPRIVPQWKEPIVVGRHAFGDQYKATDAVF-
GPGKLQLVHTPAD-----------GSAPQVLDVFDY-PADGGVGMAMYNTKESIEGFARSCFQYAIMRKYPL
VLSTKNTILKKYDGMFLQTFQDMYEKEYKDEFKKLGIDYNHRLIDDQVAQMIKGHGGFVWACKNYDGDVQSD
IVAQGFGSLGLMTSVLMCPDGKTIEAEAAHGTVTRHYRQHQQGKETSTNSVASIYAWTRGLAHRGKLDGNSD
LVKFAETLEKVVIRTIEEGHMTKDLALCIHGNDGLKREQYETTEGFLDSVAKAMEKAMSA---
>Omodryi_scaffold181_len23958_cov0_single_range_13507_14894/1-462
--MRRLVLSMSTAALTRGLTGTTAAT-----SSS-------------ST----TT-TTTTTG-----TQQ-R
IQVHNPVVEMDGDEMARIMWALIKQKLILPYVDVPIQYFDLSVTHRDATDDQVTVDAAAAIQRCHVGIKCAT
ITPDEARVREFGLKQMWKSPNGTIRNILGGTVFREPILIGNIPRVVPQWTQPIIVGRHAFGDQYKATDAVF-
GPGKLQLVHTPAPSHAGGEGSSTTTSAPTVLDVYEF-TGEGGVALAMYNTQESINGFAKSCFEYALQRRLPL
VLTTKNTILKQYDGMFLRTFARMYEQTYASAFAAHGLTYNHRLIDDQVAQVIKGNGGFVWACKNYDGDVQSD
IVAQGFGSLGLMTSVLMCPDGKTMETEAAHGTVTRHYRQHQQGKETSTNSVASIYAWSRGLAHRGSLDGNEA
LVRFASTLEAAVVRTIESGHMTKDLALCVHGAEALSREHYETTEGFLDSVAQQLATMMAAAPA
