# Supplementary material for: Distribution and Functional Analysis of Isocitrate Dehydrogenases across Kinetoplastids
Source: Genome Biol Evol. 2024 Mar 6;16(3):evae042. doi: 10.1093/gbe/evae042 (PMC10946238; doi:10.1093/gbe/evae042)
Supplement: evae042_Supplementary_Data [file evae042_supplementary_data.zip › Data S3.txt]

A

(EMON_000150000.1/1-426:0.0317882,(Phertigi_KAG5495230.1/1-425:0.0394412,((((Lguyanensis_M4147_000699800.1/1-426:0.0037727,(LbrM.33.2.002820.1-p1/1-425:0.0015144,Lperuviana_LN609230.1_range_1125293_1126570/1-425:0.0037619)1.0/96:0.0059196)1.0/93:0.0125171,Lnaiffi_LNCL223_332790/1-425:0.0084873)1.0/100:0.0529949,(((((((Larabica_LARLEM1108_330031500.1-p1/1-425:0.0059705,Lgerbilli_LGELEM452_330034900.1-p1/1-425:0.0037182)0.39/76:0.0019449,Lturanica_LTULEM423_330034600.1-p1/1-425:0.0125238)1.0/95:0.008274,Ltropica_LTRL590_330034000.1-p1/1-425:0.0128604)0.93/62:0.003705,LmjF.33.2550/1-425:0.0060016)1.0/77:0.0089096,Ldonovani_LdCL_330033900-t42_1-p1/1-425:0.01466)0.98/67:0.0071145,LmxM.32.2550.1-p1/1-425:0.0371833)1.0/100:0.0387194,((Lenriettii_LENLEM3045_330034300.1-p1/1-425:0.0229813,((Lorientalis_KAG5469184.1/1-425:0.0015078,L_sp_Ghana_KAG5494450.1/1-425:0.0036456)0.26/82:0.001568,L_sp_Namibia_KAG5493688.1/1-425:0.010187)0.46/57:0.0032346)1.0/100:0.0343182,Lmartiniquensis_LMARLEM2494_330033400.1-p1/1-425:0.0397455)1.0/88:0.0180093)0.35/7:0.0042335)0.72/24:0.0197375,((((((Adeanei_CAD2215408.1/1-419:0.291216,(Wcollosoma_664_length_489703_250743..252011/1-423:0.0076635,Wrigidus_Sld_613_length_703502_range_256277_257539/1-423:0.0093465)1.0/100:0.197431)0.98/55:0.0453473,Bayalai_rna_Baya_063_0060-1-p1-CDS1/1-418:0.243297)0.5/19:0.0296253,(Spodlipaevi_scaffold337_len8090_cov0_range_5439_6749/1-436:0.182726,Jdrosophilae_scaffold907_len91105_cov0_range_31819_30563/1-419:0.239158)0.78/40:0.0501202)0.58/28:0.0313006,(Hmuscarum_AUXJ01006357.1_range_2202_898/1-434:0.215108,(Htarakana_option1_scaffold270_len113147_cov0_range_25982_27301/1-438:0.0948305,Hsamuelpessoai_2127_range_74235_75554/1-440:0.0869602)1.0/90:0.0843798)1.0/93:0.0781597)1.0/100:0.230875,(CFAC1_230030700.1-p1/1-425:0.0316627,((((rna_LpyrH10_07_2190-p1/1-425:0.0830392,rna_Lsey_0015_0160-1-p1/1-425:0.0658539)1.0/67:0.0189631,(Cexpoeki_OESE01000221.1_range_980485_981753/1-423:0.0315946,Cbombi_OESO01000097.1_range_152721_153995/1-424:0.0355241)0.95/53:0.0133658)0.45/18:0.0071094,(Lpassim_AHIJ01001112.1_range_166761_165487/1-425:0.0385438,Cthermophila_scaffold581_len53722_cov49_single_range_42323_41055/1-423:0.0444954)0.66/30:0.0110944)1.0/72:0.0210739,Cbrevicula_6_range_284254_282977/1-425:0.0362609)0.96/65:0.0141051)1.0/62:0.0479405)0.99/86:0.0458499,Nesmeraldas_JAECZO010000014.1_range_52783_54060/1-425:0.0754519)0.92/65:0.0275709)1.0/100:0.0898995)0.01/1:0.0317882);


B


>EMON_000150000.1/1-426
-----MGEPITF-ANGRLVVPNNPIIPFIEGDGIGKDITEVAHQVFDAAVAKAYGT----TRKISWLEVLAG
EKAFEKK--NSWLPDETIEAFKNYFVGIKGPLATPVGEGIRSLNVVLRRELDLFVCQRPVRWFMGVGSPIHH
PEWVDMVVFRENTEDIYSGIEFAQGTSEAARFAEFLEKEMGVKATRFPLTSAYGVKPISVEGSERLVRAAVK
YAIDHHLPSVTLVHKGNIMKFTEGGFKKWSYALVERE--FAGSAFTMMQYEAMKT----KSGKEAADKALRE
ATESGKVVIKDCICDAFLQNTILRPSDYSVVATMNLNGDYISDQLAALVGGIGIAPGANINYETGHAIFEAT
HGTAPDIAGQGKANPSSLILSGAMMFDYIGWSEVSVRIINALEMVFQSNQATGDLARQMKGA-----KSLST
ADFGQQIIKKINGDG-----------V
>Lguyanensis_M4147_000699800.1/1-426
-----MAESISF-VKGELVVPTHPIIPYIEGEGIGKEITEVAHRVFDAAVAKEYGA----TRKISWVEVLAG
EKAFEKK--GTWLPAETIEAFDKYHIGMKGPLGTPVGEGIRSLNVVLRRELDLFVCQRPVRWFTGVGSPIRH
PEWVDMVVFRENTEDIYSGIEWAEGTPEVAKFADFLQKEMGVTMVRFPETSAYGVKPVSVEGSERLVRAAVR
YAIDHHLPSVTLVHKGNIMKYTEGGFKKWGYALAERE--FPEAVFTMTQYDTIKT----KSGKEAAETALRE
ATDSGKVVIKDCICDSFLQNTILRPLDYSVIATTNLNGDYVSDQLAALVGGIGISPGANINYTTGHAIFEAT
HGTAPDIAGQGKANPSSLILSGAMMFDYMGWSEVSARIVNALEMVFQANMATRDLARQMVGA-----KSLST
ADFGDAIIRKINGEG-----------E
>Lnaiffi_LNCL223_332790/1-425
-----MAESISF-VKGELVVPTHPIIPYIEGEGIGKEITEVAHRVFDAAVAKEYGA----TRKISWVEVLAG
EKAFEKK--GTWLPAETIEAFDKYHIGMKGPLGTPVGEGIRSLNVVLRRELDLFVCQRPVRWFTGVGSPIRH
PEWVDMVVFRENTEDIYSGIEWAEGTPEAAKFADFLHKEMGVATVRFPETSAYGVKPVSVEGSERLVRAAVR
YAIDHHLPSVTLVHKGNIMKYTEGGFKKWGYALAERE--FPEAVFTMTQYDAIKA----KSGKEAAETALRE
ATESGKVVIKDCICDSFLQNTILRPLDYSVIATTNLNGDYVSDQLAALVGGIGISPGANINYTTGHAIFEAT
HGTAPDIAGQGKANPSSLILSGAMMFDYMGWSEVSARIVNALEMVFQANMATRDLARQMVGA-----KPLST
ADFGEAIIRKINGEG-----------E
>Adeanei_CAD2215408.1/1-419
-----MGDIIRI-QDGKLIVPDEVIIPFIEGDGVGKEISLETQKIIDAAVAKAY-P----NRKIHWREVLAG
EKGQAQC--GSYLPDETLEVLRSHLVSIKGPLGTPVGGGMRSINVTLRQTLDLYVCQRPVRHFRGVSSPVLH
PEQVDMVVFRENTEDIYSGIEWQQGTPEAEKFYRFLSEEMGVTKVRFPTTSAFGVKPVSIEGTERLVRAAIE
HALAHQLPSVTLVHKGNIMKFTEGGFRNWGYALAERE--FGDKTFCWTTYEAVKK----EKGKAEAEKLLAE
AKANKKLIIKDCIADAFLQNILLKPKDYSVVATLNLNGDYVSDALAAMVGGIGIAPGANINYQTGHALFEAT
HGTAPDIAGEGKANPTSLLLSAVMLCDYLGWTKVGEAVFGALEKCFGEGKATADLSSQMANG-----TPLST
SAFAQAVIDNL----------------
>Bayalai_rna_Baya_063_0060-1-p1-CDS1/1-418
-----MGEVITF-VDGKLRVPNEPIIPFIEGDGIGPEVTAATQAILNAAIKMAY-P----SRSVHWKEVLAG
GKAFEAV--GEWLPQTTIHALETHLVGIKGPLTTPVGKGIRSINVALRQQLDLYVCLRPVRWFSGVGSPLRH
PEQVDMTVFRENTEDIYAGIEWMQGTPEAERFGAFL-REMGVTNVRFPSTSSYGVKPVSIEGSERLVRASIK
YAIEHHLPSVTLVHKGNIMKFTEGGFVTWGYALAERE--FASCVFTMQQYNKMKE----KQGKAAADAAWSR
AEGEGKVIIKDCIADAFLQNTLLHPEEYSVIATLNLNGDYISDQLAAMVGGIGIAPGANINYMTGHAVFEAT
HGTAPDIAGQGKANPCSLLLSGVMLFDYLGWNEVGKLVLTALEKLFADGRATGDLARLMDSG-----KTLTT
KEFTEAVIAAL----------------
>CFAC1_230030700.1-p1/1-425
-----MADIITF-SKGKLVVPANPIIPFIEGDGIGKEITAAAQRVFDAAVAKAYGD----ARKVQWLEVLAG
EKSFQTK--GSWLPDETLEAFSKYSIGLKGPLTTPVGEGIRSLNVVLRRQLDLFVCQRPVRWFTGVGSPIRH
PEWVDMVVFRENTEDIYSGIEWAQGSPEAQKFADFLQTEMGVTQVRFPATSAYGVKPVSVEGSERLVRAAIQ
YAVDHHLPSVTLVHKGNIMKYTEGGFKKWGYALAERE--FADTTFTMAQYDALKQ----KSGKEAAESALRA
ATENGKVIVKDCICDAFLQNTILRPLDYSVVATMNLNGDYISDQLAALVGGIGIAPGANINYATGHAIFEAT
HGTAPDIAGEGKANPSSLILSGAMMFDYMGWSEVSVRIVNALEMVFQSNMATGDLARQMTGA-----KTLST
DDFADAIIKKINGDG-----------A
>Larabica_LARLEM1108_330031500.1-p1/1-425
-----MAESISF-AKGALVVPSCPIIPYIEGDGIGKEITEVAHRVFDAAVAKEYGT----TRKISWLEVLAG
EKAFEQK--GIWLPEETIEAFDKHRIGMKGPLKTPVGEGIRSLNVVLRHRLDLFVCQRPVRWFTGVGSPIRH
PEWVDMVVFRENTEDIYCGIEWGQGTPEAAKFADFLTKEMGVTTVRFPETSAYGVKPVSLEGSERLVRAAVQ
YAIDHHLPSVTLVHKGNIMKFTEGCFQKWGYALAERE--FPDAAFTMTQYNAIKE----KSGKEAAETALRE
AMDSGKVVIKDCICDAFLQNTILRPLDYSVIATMNLNGDYVSDQLAALVGGIGIAPGANINYVTGHAIFEAT
HGTAPDIAGQGKANPSSLILSGAMMFDYMGWSEVSARIINALEMVFQANMATVDLARQMTGA-----RALST
AEFAEAIIKKINGDE-----------A
>LbrM.33.2.002820.1-p1/1-425
-----MAESISF-VKGELVVPTHPIIPYIEGEGIGKEITEVAHRVFDAAVAKEYGA----TRKISWVEVLAG
EKAFEKK--GTWLPAETIEAFDKYHVGMKGPLGTPVGEGIRSLNVVLRRELDLFVCQRPVRWFTGVGSPIRH
PEWVDMVVFRENTEDIYSGIEWAEGTPEVAKFADFLQKEMGVTMVRFPETSAYGVKPVSVEGSERLVRAAVR
YAIDHHLPSVTLVHKGNIMKYTEGGFKKWGYALAERE--FPEAVFTMTQYDAIKT----KSGKEAAETALRE
ATDSGKVVIKDCICDSFLQNTILRPLDYSVIATTNLNGDYVSDQLAALVGGIGISPGANINYTTGHAIFEAT
HGTAPDIAGQGKANPSSLILSGAMMFDYMGWSEVSARIVNALEMVFQANMATSDLARQMVGA-----KSLST
ADFGDAIIRKINGEG-----------E
>Ldonovani_LdCL_330033900-t42_1-p1/1-425
-----MAESIAF-AKGALVVPSCPIIPYIEGDGIGKEITEVAHRVFDAAVAKEYGT----TRRISWLEVLAG
EKAFEQK--GTWLPEETIEAFDKHRIGMKGPLTTPVGEGIRSLNVVLRHRLDLFVCQRPVRWFTGVGSPIRH
PEWVDMVVFRENTEDIYSGIEWDQGTPEAAKFADFLKKEMGVTTVRFPETSAYGVKPVSLEGSERLVRAAVQ
YAIDHHLPSVTLVHKGNIMKFTEGGFKKWGYALAERE--FPGAIFTMTQYDAIKE----KSGKEAAETALRE
AMDSGKVVIKDCICDAFLQNTILRPLDYSVIATMNLNGDYVSDQLAALVGGIGIAPGANINYVTGHAIFEAT
HGTAPDIAGQGKANPSSLILSGAMMFDYMGWSEVSARIINALEMVFQANMATVDLARQMAGA-----RALST
AEFGEAIIKKINGDE-----------V
>Lenriettii_LENLEM3045_330034300.1-p1/1-425
-----MAEVISF-ERGALVVPSYPIIPFIEGDGIGQEITEVAHRVFDAAVTKEYGA----SRQISWLEVLAG
EKAFDQK--GTWLPEETIEAFKKYRIGMKGPLTTPVGDGIRSLNVVLRRQLDLFVCQRPVRWFTGVGSPIRH
PEWVDMVVFRENTEDIYSGIEWAQGTPEAAKFAAFLQKEMGVTAVRFPETSAYGVKSVSVEGSERLVRAAVQ
YTIEHHLPSVTLVHKGNIMKYTEGGFKKWGYDVAERE--FPEAVFTMKQYDTIKA----KSGKDAAETALRE
ATESGKVVIKDCICDAFLQNTILRPLDYSVIATLNLNGDYVSDQLAALVGGIGIAPGANINYATGHAIFEAT
HGTAPDIAGQGKANPSSLILSGAMMFDYLGWSEVSARIINSLEMVFQANMATGDLARQMTGA-----KSLST
TEFGEEIIKKINGDG-----------A
>Lgerbilli_LGELEM452_330034900.1-p1/1-425
-----MAESISF-AKGALVVPCCPIIPYIEGDGIGKEITEVAHRVFDAAVAKEYGT----TRKISWLEVLAG
EKAFEQK--GIWLPEETIEAFDKHRIGMKGPLKTPVGEGIRSLNVVLRHRLDLFVCQRPVRWFTGVGSPIRH
PEWVDMVVFRENTEDIYCGIEWGQGTPEAAKFADFLTKEMGVTTVRFPETSAYGVKPVSLEGSERLVRAAVQ
YAIDHHLPSVTLVHKGNIMKFTEGCFQKWGYALAERE--FPDAAFTMTQYDAIKE----KSGKEAAETALRE
AMDSGKVVIKDCICDAFLQNTILRPLDYSVIATMNLNGDYVSDQLAALVGGIGIAPGANINYVTGHAIFEAT
HGTAPDIAGQGKANPSSLILSGAMMFDYMGWSEVSARIINALEMVFQANMATVDLARQMTGA-----RALST
AEFGEAIIKKINGDE-----------A
>LmjF.33.2550/1-425
-----MAESISF-AKGALVVPSCPIIPYIEGDGIGKEITEVAHRVFDAAVAKEYGT----TRKISWLEVLAG
EKAFEQK--GSWLPEETIEAFDKHRIGMKGPLTTPVGEGIRSLNVVLRHRLDLFVCQRPVRWFTGVGSPIRH
PEWVDMVVFRENTEDIYSGIEWGQGTPEAAKFADFLTKEMGVTTVRFPETSAYGVKPVSLEGSERLVRAAVQ
YAIDHHLPSVTLVHKGNIMKFTEGCFKKWGYALAERE--FPDAAFTMTQYDAIKE----KGGKEAAETALRE
AMDSGKVVIKDCICDAFLQNTILRPLDYSVIATMNLNGDYVSDQLAALVGGIGIAPGANINYVTGHAIFEAT
HGTAPDIAGQGKANPSSLILSGAMMFDYMGWSEVSARIINALEMVFQANMATVDLARQMTGA-----RALST
AEFGEAIIKKINGDE-----------A
>Lmartiniquensis_LMARLEM2494_330033400.1-p1/1-425
-----MGESITF-EKGMLVTPSHPIIPYIEGDGIGKEITEVAHRVFDAAVTKEYGA----SRQISWLEVLAG
EKAFEQK--GTWLPAETIEAFDKYRIGMKGPLATPVGEGIRSLNVVLRRQLDLFVCQRPVRWFTGVGSPIRH
PEWVDMVVFRENTEDIYSGIEWAQGTPEAAKFADFLQKEMGVTTVRFPETSAYGVKPVSLEGSERLVRAAVQ
YAIDHHLPSVTLVHKGNIMKYTEGGFKKWGYSLAERE--FPGAVFTMMQYDAIRA----KSGKEAAEAALRE
ATESGKVVVKDCICDAFLQNTILRPLDYSVIATLNLNGDYVSDQLAALVGGIGIAPGANINYATGHAIFEAT
HGTAPDIAGQCKANPSSLILSGAMMFDYMGWSEVSARIINSLEMVFQANMATGDLARQMTGA-----KTLST
AEFGEELIKKIKGDG-----------A
>LmxM.32.2550.1-p1/1-425
-----MAEPICF-AKGALVVPNCPIIPYIEGDGIGKEITKVAHRVFDAAVAKEYGT----TRTISWLEVLAG
EKAFEQK--GTWLPEETIEAFDKHHVGMKGPLTTPVGEGIRSLNVVLRRRLDLFVCQRPVRWFTGVGSPIRH
PEWVDMVVFRENTEDIYSGVEWGQGTPESAKFADFLKKEMGVTTVRFPETSAYGVKPVSLEGSERLVRAAVQ
YAIDHHLPSVTLVHKGNIMKFTEGAFKKWGYALAERE--FPEDVFTMTQYDAIKE----KGGREAAETALRE
AMNSGKVVIKDCICDAFLQNTILRPLDYSVIATMNLNGDYVSDQLAALVGGIGIAPGANINYVTGHAIFEAT
HGTAPDIAGQGKANPSSLILSGAMMFDYMGWSEVSARIINALEMVFQANMATVDLARQMTGA-----KVLST
AEFGEAIIKKINGDE-----------V
>Lorientalis_KAG5469184.1/1-425
-----MAEAISF-EKGALVVPSHPIIPFIEGDGIGKEITEVAHRVFDAAVTKEYGA----SRQISWLEVLAG
EKAFDQK--GTWLPEETIEAFNKYRIGMKGPLTTPVGEGIRSLNVVLRRQLDLFVCQRPVRWFTGVGSPIRH
PEWVDMVVFRENTEDIYSGIEWAQGTPEAAKFAAFLQKEMGVTAVRFPETSAYGVKPVSVEGSERLVRAAVQ
YAVEHHLPSVTLVHKGNIMKYTEGGFKKWGYDVAERE--FPEAVFTMTQYDTIKA----KSGKDAAETALRE
ATESGKVVIKDCICDAFLQNTILRPLDYSVIATLNLNGDYVSDQLAALVGGIGIAPGANINYATGHAIFEAT
HGTAPDIAGQGKANPSSLILSGAMMFDYLGWSEVSARIINSLEMVFQANMATGDLARQMTGA-----KSLST
TEFGEEIIKKINGDG-----------A
>rna_LpyrH10_07_2190-p1/1-425
-----MADIITF-SDGKLAVPSHPTIPYIEGDGIGKEITAAARRIFDAAVVKAYGD----ARKVSWMEVLAG
QKAFDAK--GTWLPDETIESFGKYRVGLKGPLTTPVGEGIRSLNVVLRRRLDLFVCVRPVRWFTGVGSPMKH
PEWVDMVVFRENTEDIYSGIEWAQGSPEAQKFTQFLVKEMGVKEVRFPATSAYGVKPVSVEGSERLVRAAIQ
FAVDHHLPSVTLVHKGNIMKFTEGGFKKWGYALAERE--FADAVFTATQYDALKE----KSGKEAADAAMRA
ATDSGKVIIKDCICDAFLQNTVLRPLDYSVIATMNLNGDYISDQLAALVGGIGISPGGNINYTTGHAIFEAT
HGTAPDIAGQGTANPSSLILSGAMMFDYMGWSEVFAHIINAMEMVFQSNMATGDLTRQMQGA-----KTLST
EEFADAIIKKINGDG-----------A
>rna_Lsey_0015_0160-1-p1/1-425
-----MADIITF-SGDKLVVPTHPTIPYIEGDGIGKEITAAAQRVFDAAVAKAYGG----TRKVTWMEVLAG
QKAFDTK--GTWLPDETIEAFDKYSIGLKGPLTTPVGEGIRSLNVVLRRRLDLFACVRPVRWFTGVGTPIKH
PEWVDMVVFRENTEDIYSGIEWAQGSPEALKFSKLMEKEMGVTQVRFPATSAYGVKPVSVEGSERLVRAAIQ
FAIDHSLPSVTLVHKGNIMKFTEGGFKKWGYALAERE--FAGSVFTMMQYDALKE----KSGKEAADAAMRA
ATENGKVIVKDCICDAFLQNTILRPLDYSVVATMNLNGDYISDQLAALVGGIGIAPGANINYSTGHAIFEAT
HGTAPDIAGEGKANPSSLILSGAMMFDYMGWSEVSGRVINAMEMVFQSNRATGDLARQMVSA-----KTLST
DDFADAIVKVINGDG-----------V
>L_sp_Ghana_KAG5494450.1/1-425
-----MAEAISF-EKGALVVPSHPIIPFIEGDGIGKEITEVAHRVFDAAVTKEYGA----SRQISWLEVLAG
EKAFDQK--GTWLPEETIEAFNKYRIGMKGPLTTPVGEGIRSLNVVLRRQLDLFVCQRPVRWFTGVGSPIRH
PEWVDMVVFRENTEDIYSGIEWAQGTPEAAKFAAFLQKEMGVTAVRFPETSAYGVKPVSVEGSERLVRAAVQ
YAVEHHLPSVTLVHKGNIMKYTEGGFKKWGYDVAERE--FPEAVFTMTQYDTIKA----KSGKDAAETALRE
ATESGKVVIKDCICDAFLQNTILRPLDYSVIATLNLNGDYVSDQLAALVGGIGIAPGANINYATGHAIFEAT
HGTAPDIAGQGKANPSSLILSGAMMFDYLGWSEVSARIINSLEMVFQANMATGDLARQMTGA-----KSLST
IEFGEEIIKKINGDG-----------A
>L_sp_Namibia_KAG5493688.1/1-425
-----MTEAISF-EKGALVVPSHPIIPFIEGDGIGKEITEVAHRVFDAAVTKEYGV----SRQISWLEVLAG
EKAFDQK--GTWLPEETIEAFNKYRIGMKGPLTTPVGEGIRSLNVVLRRHLDLFVCQRPVRWFTGVGSPIRH
PEWVDMVVFRENTEDIYSGIEWAQGTPEAAKFAAFLQKEMGVTAVRFPETSAYGVKPVSVEGSERLVRAAVQ
YAVEHHLPSVTLVHKGNIMKYTEGGFKKWGYEVAERE--FPEAVFTMTQYDTIKA----KSGKDAAETALRE
ATESGKVVIKDCICDAFLQNTILRPLDYSVIATLNLNGDYVSDQLAALVGGIGIAPGANINYATGHAIFEAT
HGTAPDIAGQGKANPSSLILSGAMMFDYLGWSEVSARIINSLEMVFQANMATGDLARQMTGA-----KSLST
TEFGEEIIKKINGDG-----------A
>Ltropica_LTRL590_330034000.1-p1/1-425
-----MAESISF-AKGALVVPSCPIIPYIEGDRIGKEITEVAHRVFDAAVAKEYGT----TRKISWLEVLAG
EKAFEQK--GTWLPEETIEAFDKHRIGMKGPLTTPVGEGIRSLNVVLRHRLDLFVCQRPVRWFTGVGSPIRH
PEWVDMVVFRENTEDIYSGIEWGQGTPEAAKFADFLTKEMGVTTVRFPETSAYGVKPVSLEGSERLVRAAVQ
YAIDHHLPSVTLVHKGNIMKFTEGCFQKWGYALAERE--FPGAAFTMKQYDAIKE----KSGKEAAETALRE
AMDSGKVVIKDCICDAFLQNTILRPLDYSVIATTNLNGDYVSDQLAALVGGIGIAPGANINYVTGHAIFEAT
HGTAPDIAGQGKANPSSLILSGAMMFDYMGWSEVSARIINALEMVFQANMATVDLARQMTGA-----RALST
TEFGEAIIKKINGDE-----------V
>Lturanica_LTULEM423_330034600.1-p1/1-425
-----MAESISF-AKGALVVPSCPIIPYIEGDGIGKDITEVAHRVFDAAVAKEYGT----TRKISWLEVLAG
EKAFDQK--GVWLPEETIEAFDKHRIGMKGPLKTPVGEGIRSLNVVLRHRLDLFVCQRPVRWFTGVGSPIRH
PEWVDMVVFRENTEDIYCGIEWAQGTPEAAKFADFLTKEMGVTTVRFPETSAYGVKPVSLEGSERLVRAAVQ
YAIDHHLPSVTLVHKGNIMKFTEGCFRKWGYALAERE--FPDAAFTMTQYDAIKE----KSGKEAAETALRE
AMDSGKVVIKDCICDAFLQNTILRPLDYSVIATMNLNGDYVSDQLAALVGGIGIAPGANINYVTGHAIFEAT
HGTAPDIAGQGKANPSSLILSGAMMFDYMGWSEVSARIINALEMVFQANMATVDLARQMTGA-----RALST
AEFGEAIIKKINGDE-----------A
>Phertigi_KAG5495230.1/1-425
-----MGEAITF-VKGTLVVPNHPIIPYIEGDGIGRDITAVAHRVFDAAVAKEYGA----TRKISWVEVLAG
EKAFEKE--KSWLPEETLEAFKNYLVGIKGPLATPVGDGIRSLNVVLRRQLDLFVCQRPVRWFTGVGSPIHH
PEWVDMVVFRENTEDIYSGIEFAQGTSEAARFGEFLEKEMGSKAVRFPRTTAYGVKPISVEGSERLVRAAVK
YAIDHHLPSVTLVHKGNIMKFTEGGFKKWGYALAERE--FPDSVFTMVQYEAIKT----KSGKEAADKALRE
STESGKVVIKDCICDAFMQNTILHPSDYSVIATMNLNGDYVSDQLAALVGGIGIAPGANINYETGHAIFEAT
HGTAPDIAGQGKANPSSLILSGAMMFDYIGWSEVSARIINALEMVFQSNQATGDLARQMKGA-----KSLST
AEFGEEIIKKINGDG-----------V
>Wcollosoma_664_length_489703_250743..252011/1-423
M----SGACITCDANGTLVVPDEPIIPYIEGDGIGPEVTAATQAIVNAAVAKAYGG----RRRIHWLEVMAG
EKSFRQT--GEWLPQATLDAFTKYLVGLKGPLTTPVGGGIRSLNVALRQTLDLYVCLRPVRYFSGIGSPLVH
PEWVDMVIFRENTEDIYAGIEWEQGSPEAHKFAAFLRSEMRVTKVRFPETSAFGVKPVSIEGTERLVRAAIE
YAIEHRRPTVTLVHKGNIMKYTEGGFKRWGYALAERE--FAEKTFTMATYDVIAA----AEGKPKAAAALAE
AKSAGKVIVNDCIADAFLQNTLLKPRDYSVIATLNLNGDYVSDQLAAMVGGIGIAPGANINNKTGHAIFEAT
HGTAPDIAGQGKANPCSLVLSAVLLLNHLGWPEVGALVEAALEKCFQRGVATGDLTALMPHAT----QTLST
SAFAGEVIKNL----------------
>Wrigidus_Sld_613_length_703502_range_256277_257539/1-423
M----SGACITCDANGTLVVPDEPIIPYIEGDGIGPEVTAATQAIVNAAVAKAYGG----RRCIHWLEVMAG
EKSFRQT--GEWLPQATLDAFTKYLVGLKGPLTTPVGGGIRSLNVALRQTLDLYVCLRPVRYFSGIGSPLVH
PEWVDMVIFRENTEDIYAGIEWEQGSPEANKFAAFLRSEMHVTKVRFPETSAFGVKPVSIEGTERLVRAAIE
YAIEHRRPSVTLVHKGNIMKYTEGGFKRWGYALAERE--FAEKTFTMATYDVIAA----AEGKPKAAAALAE
AKAAGKVIVNDCIADAFLQNTLLKPRDYSVIATLNLNGDYVSDQLAAMVGGIGIAPGANINNKTGHAIFEAT
HGTAPDIAGQGKANPCSLVLSAVLLLNHLGWPEVGALVEASLEKCFQRGVATGDLTALMPHAT----QTLST
SAFAGEVIKNL----------------
>Lperuviana_LN609230.1_range_1125293_1126570/1-425
-----MAESISF-VKGELVVPTHPIIPYIEGEGIGKEITEVAHRVFDAAVAKEYGA----TRKISWVEVLAG
EKAFEKK--GTCLPAETIEAFDKYHVGMKGPLGTPVGEGIRSLNVVLRRELDLFVCQRPVRWFTGVGSPIRH
PEWVDMVVFRENTEDIYSGIEWAEGTPEVAKFADFLQKEMGVTMVRFPETSAYGVKPVSVEGSERLVRAAVR
YAIDHHLPSVTLVHKGNIMKYTEGGFKKWGYALAERE--FPEAVFTMTQYDAIKT----KSGKEAAETALRE
ATDSGKVVIKDCICDSFLQNTILRPLDYSVIATTNLNGDYVSDQLAALVGGIGISPGANINYTTGHAIFEAT
HGTAPDIAGQGKANPSSLILSGAMMFDYMGWSEVSARIVNALEMVFQANMATSDLARQMVGA-----KSLST
ADFGDAIIRKINGEG-----------E
>Nesmeraldas_JAECZO010000014.1_range_52783_54060/1-425
-----MSESISF-DKGALVVPNCPVIPYIEGDGIGKEITAVAHRVFDAAVAKAYGG----SRQVSWKEVLAG
EKAFETK--GTWLPEETIEAFETYRVGIKGPLATPVGEGIRSLNVVLRRRLDLYVCQRPVRWFTGVGSPIHH
PEWVDMVVFRENTEDIYSGIEWAQGSAEAAKFGEFLRTEMGVTAVRFPETSAYGVKPVSVDGSERLVRAAVH
YAVEHHLPSVTLVHKGNIMKYTEGGFKKWGYAVAERE--FPDAVFTMAQYDAIQA----KSGKEAAAAALRE
ATESGKVIVKDCICDAFLQNTILRPLDYSVIATMNLNGDYVSDQLAALVGGIGIAPGANINYATGHAIFEAT
HGTAPDIAGQGKANPSSLILSGAMMFDYMGWSEVSVRIINALEMVFQANMATGDLARQMTGA-----RSLST
ADFGDAIIKRINGDA-----------E
>Cexpoeki_OESE01000221.1_range_980485_981753/1-423
-----MADIITF-VKGKLEVPTHPTIPYIEGDGIGREITAAAQRVFDAAVAKAYGG----TRKVSWMEVLAG
QKAFDSK--GTWLPDETIEAFEKYSIGLKGPLTTPVGEGIRSLNVVLRRRLDLFVCQRPVRWFTGVGSPVKH
PEWVDMVVFRENTEDIYSGIEWAQGSPEAQKFSEFLQKEMGVTQVRFPDTSAYGVKPVSVEGSERLVRAAIQ
YAIDHHLPSVTLVHKGNIMKFTEGGFKKWGYALAERE--FPDTVFTMAQYDALKE----KSGKEAAELAMRT
ATENGKVIVKDCICDAFLQNTILRPLDYSVIATMNLNGDYISDQLAALVGGIGIAPGANINYATGHAIFEAT
HGTAPDIAGEGKANPSSLILSGAMMFDYMGWSEVSVRIVNALEMVFQSNMATGDLSRQMTGA-----KTLST
DDFADAIIRKINGE-------------
>Cbombi_OESO01000097.1_range_152721_153995/1-424
-----MADIITF-SKGKLAVPMHPTIPFIEGDGIGKEISAAAQRVFDAAVAKAYGG----ARKVSWLEVLAG
QKAFDAK--GTWLPDETIEAFEKYSIGLKGPLTTPVGEGIRSLNVVLRRRLDLFVCQRPVRWFTGVGSPIKH
PEWVDMVVFRENTEDIYSGIEWAQGSPEAQKFSDFLQKEMGVTQVRFPDTSSYGVKPVSVEGSERLVRAAIQ
FAIDHHLPSVTLVHKGNIMKFTEGGFKKWGYQLAERE--FAASVFTMAQYEALKE----KSGKEAAESAMRA
ATENGKVIVKDCICDAFLQNTILRPLDYSVIATMNLNGDYISDQLAALVGGIGIAPGANINYATGHAIFEAT
HGTAPDIAGQGKANPSSLILSGAMMFDYMGWSEVSVRITNALEMVFQSNMATGDLSRQMTGA-----KTLST
DEFADAIIAKINGIQ------------
>Lpassim_AHIJ01001112.1_range_166761_165487/1-425
-----MADIIAF-SKGKLVVPTHPTIPFIEGDGIGKEITAAAQRVFDAAVAKAYGD----ARKVSWMEVLAG
QKAFDAK--GTWLPDETVEAFEKYSIGLKGPLTTPVGEGIRSLNVVLRRRLDLFVCQRPVRWFTGVGTPIKH
PEWVDMVVFRENTEDIYTGIEWAQGSPEAAKFTDFLQKEMGVTQIRFPGSSAYGVKPVSVEGSERLVRAAIQ
FAIDHHLPSVTLVHKGNIMKYTEGGFKKWGYALAERE--FADTTFTMAQYEALKE----KSGTEAADAALRA
ATENGKVIIKDCICDAFLQNTILRPLDYSVVATMNLNGDYISDQLAALVGGIGIAPGANINYATGHAIFEAT
HGTAPDIAGQGKANPSSLILSGAMMFDYMGWSDVSVRIVNALEMVFQSNMATGDLARQMTLA-----KTLST
DEFADAIIRKINGDG-----------V
>Hmuscarum_AUXJ01006357.1_range_2202_898/1-434
M-STDTSCRISMGPNGALVVPDTPIIPFVEGDGIGKEITAAAIQVFDAAVAKAYGE----KRKIQWKEVYAG
EKAMELAPGDGLLPAATLDAFRAYLVGIKGPLMTPVGGGARSLNVALRQELDLYVCQRPVRYFPGVGSPLRH
PEWVDMVVFRENTEDIYAGIEWEVGTPEAITFRQFLTEKMGVKKVRFPESSSFGVKPVSREGTERLVRAAIE
YAVEHRLPSVTIVHKGNIMKFTEGGFKRWGYALAEEDPVLSAKVFTMNQYAAIRA---GEGGAAAADAALEK
ATAEGKVIIKDCIADAFLQNTLLRPRDYSVIATLNLNGDYVSDQLAAMVGGIGIAPGANINYASGHAIFEAT
HGTAPDIAGKQLANPSSLLLSGVMMLEYLGWGEAGAKIVAAIEALFREGKATGDLTALMDRGAG-EIQTMKT
NEFAQAVIARL----------------
>Spodlipaevi_scaffold337_len8090_cov0_range_5439_6749/1-436
M----GGEKISF-ENGILRVPDEPIIPFIEGDGVGKEVMATAQQVFNAAIAKAY-P----HRRVHWMEVLAG
EKAHRQT--QSWLPEETMEAFQTFLVGIKGPLLTPVGGGIRSLNVALRQQLDLFVCLRPVRWFKGVGSPLRH
PELVNMTIFRENTEDIYAGIEWEQGTPEAKKFCNFLSTEMRVSKVRFPATSSFGVKPVSIEGTERLVRAAVE
YAIQHKLPSVTLVHKGNIMKCTEGGFKRWGYALVERE--FSDKVFTMEEYKCIEA----KVGKPAADAALRA
AKEGGKVILKDCIADAFLQNTLLHSRDYSVVATMNLNGDYISDQLAAMVGGIGIAPGANINYNSGHAIFEAT
HGTAPDIAGQNRANPSSLLLSGVMMFDYLGWPKVGEYIIAAMEKLFQEGRATSDLTAFMHNP-----HPLST
SAFAKAVIDCINNDSRLLSKRHLTSSL
>Jdrosophilae_scaffold907_len91105_cov0_range_31819_30563/1-419
-----MGERITF-KAGRLIVPDHPIIPFIEGDGIGKEITTAAHAVFGAAVAKAY-P----NRQIHWKEVYAG
EKSFNMT--KSWLPEETMQAFSTYLVGMKGPLTTPVGGGMRSLNVALRQQLDLYVCLRPVRYFKGVGSPIKH
PEQVNMTIFRENTEDIYAGIEWKSGTPECDRVIKFLMDEMKVKSIRFPGTSSIGVKPVSTEGSERLVRAAVE
YAIQHHFPSVTLVHKGNIMKFTEGGFKLTGYKLAEEE--FGDRVFTVPQYERIKA----EKGKAAADAAWKE
ASAAGKVIVKDCICDAFLQNTLLKPLDYSVVATMNLNGDYVSDQLAAMVGGIGIAPGANMNYASGHAIFEAT
HGTAPDIAGQELANPCSLLLSGVMLFEYLGWNAVGELITKAMEKLFHDGKATSDLAALMPNG-----QPLST
SKFTDELIKAL----------------
>Htarakana_option1_scaffold270_len113147_cov0_range_25982_27301/1-438
M--SHGGSAITVDGAGHLCVPNEPIIPFIEGDGIGKEVTMAAIRVFDAAVAKAYPDG---SRRVHWKEVLAG
EKAFKTTPEHTWLPEETMQAFREYLVGMKGPLATPVGGGIRSLNVALRQELDLYVCQRPVRYFTGVGSPLKH
PEWVDMVVFRENTEDIYAGIEWDAGTPEAHKFRDFLTKEMRVTKVRFPDSSSFGVKPVSREGTERLVRAAIE
HAVEHKRPSVTLVHKGNIMKYTEGGFKKWGYALAENDADLAPKCFTMNTYERIARDAGAAGGKAAADAALEA
AQRAGKVIIQDCIADAFLQNTLLKPKSYSVIATLNLNGDYVSDQLAAMVGGIGIAPGANINYRTGHAIFEAT
HGTAPDIAGQQKANPCSLLLSGVMMFDYLGWHEVGQRVVAAMERLFAEGKATGDLTALMVPANGAEPTTLST
DAFTQALVDHL----------------
>Cbrevicula_6_range_284254_282977/1-425
-----MADIISF-SKGKLVVPTHPTIPFIEGDGIGKEITAAAQRVFDAAVAKAYGD----ARKVSWLEVFAG
EKAFQSK--GSWLPDETIEAFEKYSVGLKGPLTTPVGDGIRSLNVVLRRRLDLFVCQRPVRWFTGVGSPIRH
PEWVDMVVFRENTEDIYSGIEWAQGSPEAQKFSEFLEKEMGVTQVRFPATSAYGVKPISVEGSERLVRAAIQ
FAVDHHLPSVTLVHKGNIMKFTEGGFKKWGYALAERD--FADQTFTMAQYDALKE----KSGKEAADSALRT
ATENGKVIVKDCICDAFLQNTILRPLDYSVIATMNLNGDYVSDQLAALVGGIGIAPGANINYATGHAIFEAT
HGTAPDIAGQGKANPSSLILSGAMMFDYMGWSEVSARIVNALEMVFQSNMATGDLARQMTGA-----KTLST
DDFADAIVKKINGDA-----------A
>Cthermophila_scaffold581_len53722_cov49_single_range_42323_41055/1-423
-----MADIITF-AKGKLEVPAYPTIPYIEGDGIGKEITAAAQRVFDAAVAKAYGD----ARKVTWLEVLAG
QKAFDAK--GTWLPDETIDAFDKYSIGLKGPLTTPVGEGIRSLNVVLRRRLDLFVCQRPVRWFTGVGSPIRH
PEWVDMVVFRENTEDIYSGIEWAQGSPEAQKFSDFLEKEMGVTQVRFPGSSAYGVKPVSVEGSERLVRAAIQ
YALDHHLPSVTLVHKGNIMKFTEGGFKKWGYALAERE--FAETTFTMPQYEALKE----KSGKEAADAAMRA
ATENGKVIIKDCICDAFLQNTILHPLDYSVIATMNLNGDYVSDQLAALVGGIGIAPGANINYATGHAIFEAT
HGTAPDIAGQGKANPSSLILSGAMMFDYMGWSEVSVRINNALEMVFQSNMATGDLSRQMTGA-----KTLST
DDFADAIIRKINGD-------------
>Hsamuelpessoai_2127_range_74235_75554/1-440
MSASSAPAAITVDESGQLVVPNEPIIPFIEGDGIGKEVTAAAIRVFDAAVAKAYGGTSSVARRVHWKEVLAG
EKAFHNTPDHTWLPEETMEAFRTYRVGLKGPLTTPVGGGIRSLNVALRQELDLYVCQRPVRYFTGVGSPLKH
PEWVDMVVFRENTEDIYAGIEWNAGSAEAKKVCDFLIRDMGVKKIRFPDTSSFGVKPVSQEGTERLVRAAIE
HAVEHHRPSVTLVHKGNIMKFTEGGFKNWGYALAETDPVLAPKCFTMNAYEKIKK---GPTGKDGADAALAE
AQAAGKVIVKDCIADAFLQNTLLKPKDYSVIATLNLNGDYVSDQLAAMVGGIGIAPGANINYKTGHAIFEAT
HGTAPDIAGQQKANPCSLLLSGVMMFDYLGWHEVGQRITTAMEALFAEGKATGDLTALMEPKAGVNHVAMST
DAFAQALVERL----------------
