# Supplementary material for: Distribution and Functional Analysis of Isocitrate Dehydrogenases across Kinetoplastids
Source: Genome Biol Evol. 2024 Mar 6;16(3):evae042. doi: 10.1093/gbe/evae042 (PMC10946238; doi:10.1093/gbe/evae042)
Supplement: evae042_Supplementary_Data [file evae042_supplementary_data.zip › Data S4.txt]

A

(BSAL_52270-t42_1-p1 BSAL_52270-t42_1-p1:0.2409492466,(((((((((((((((((BSAL_42915-t42_1-p1 BSAL_42915-t42_1-p1:0.2925736146,PCON_0069740.mRNA-p1 PCON_0069740.mRNA-p1:0.1604506342)24.5/97:0.0262326837,(((Tb927.8.3690 Tb927.8.3690:0.1412060644,Tvivax_TvY486_0803090 Tvivax_TvY486_0803090:0.0847423270)82.1/100:0.0656176766,Ttheileri_TM35_000251330-t36_1-p1 Ttheileri_TM35_000251330-t36_1-p1:0.1395615707)74.9/100:0.0343853010,(Tcruzi_TcYC6_0063070-RA-p1 Tcruzi_TcYC6_0063070-RA-p1:0.1032170798,Trangeli_TRSC58_06174-t26_1-p1 Trangeli_TRSC58_06174-t26_1-p1:0.1842530969)88.8/100:0.0436136492)92.2/100:0.0638860860)100/100:0.1903350463,((Bnonstop_IDH Bnonstop_IDH:0.2307081762,Omodryi_scaffold181_len23958_cov0_single_range_13507_14894 Omodryi_scaffold181_len23958_cov0_single_range_13507_14894:0.1764979519)98.6/100:0.1516855209,(Jdrosophilae_scaffold335_len23793_cov0_single_range_7757_9067 Jdrosophilae_scaffold335_len23793_cov0_single_range_7757_9067:0.2374223723,Vingenoplastis_VFSE01000262.1_range_17854_19149 Vingenoplastis_VFSE01000262.1_range_17854_19149:0.2734186142)77.7/72:0.0368142593)18.2/69:0.0290745261)77.4/64:0.0480804363,Bayalai_rna_Baya_030_0270-1-p1-CDS1 Bayalai_rna_Baya_030_0270-1-p1-CDS1:0.1320535369)86.9/64:0.0298839640,(Wcollosoma_584_length_106142_range_33895_32591 Wcollosoma_584_length_106142_range_33895_32591:0.0070070082,Wrigidus_Sld_572_length_193924_range_98350_99654 Wrigidus_Sld_572_length_193924_range_98350_99654:0.0092709351)99.8/100:0.1008013170)83.6/63:0.0320418392,(Adeanei_CAD2222926.1 Adeanei_CAD2222926.1:0.1116395802,Spodlipaevi_scaffold23_len49290_cov0_single_range_30032_31351 Spodlipaevi_scaffold23_len49290_cov0_single_range_30032_31351:0.0886923382)76.8/71:0.0166526170)52.7/50:0.0128134603,(((((((((EMON_000068500.1 EMON_000068500.1:0.0273826009,Phertigi_KAG5488370.1 Phertigi_KAG5488370.1:0.0157581677)85.6/100:0.0114902169,((((Lenriettii_LENLEM3045_100008700.1-p1 Lenriettii_LENLEM3045_100008700.1-p1:0.0319510989,L_sp_Namibia_KAG5506252.1 L_sp_Namibia_KAG5506252.1:0.0159774466)75.3/100:0.0051104777,(Lorientalis_KAG5485620.1 Lorientalis_KAG5485620.1:0.0000023100,L_sp_Ghana_KAG5510685.1 L_sp_Ghana_KAG5510685.1:0.0000022061)78.6/100:0.0053181012)91.9/100:0.0324194735,Lmartiniquensis_LMARLEM2494_100008200.1-p1 Lmartiniquensis_LMARLEM2494_100008200.1-p1:0.0832143827)93.5/98:0.0371068742,Nesmeraldas_JAECZO010000073.1_range_90683_92002 Nesmeraldas_JAECZO010000073.1_range_90683_92002:0.0674733947)0/79:0.0000022674)70.1/83:0.0052233630,((((Lguyanensis_M4147_000114600.1 Lguyanensis_M4147_000114600.1:0.0000020118,LbrM.10.2.000310.1-p1 LbrM.10.2.000310.1-p1:0.0000024294)0/100:0.0000026273,Lperuviana_LN609240.1_range_120235_121542 Lperuviana_LN609240.1_range_120235_121542:0.0052409989)90/100:0.0226271708,Lnaiffi_LNCL223_100310 Lnaiffi_LNCL223_100310:0.0148867782)100/100:0.0823727422,((((((Larabica_LARLEM1108_100008100.1-p1 Larabica_LARLEM1108_100008100.1-p1:0.0000000000,Lturanica_LTULEM423_100008200.1-p1 Lturanica_LTULEM423_100008200.1-p1:0.0000000000):0.0000000000,Lgerbilli_LGELEM452_100008300.1-p1 Lgerbilli_LGELEM452_100008300.1-p1:0.0000000000):0.0000000000,Ltropica_LTRL590_000023700.1-p1 Ltropica_LTRL590_000023700.1-p1:0.0000000000):0.0000024294,Ldonovani_LdCL_100008400-t42_1-p1 Ldonovani_LdCL_100008400-t42_1-p1:0.0000024294)0/89:0.0000027876,LmjF.10.0290 LmjF.10.0290:0.0052888811)0/96:0.0000023860,LmxM.10.0290.1-p1 LmxM.10.0290.1-p1:0.0161046815)98.9/100:0.0456017399)78.9/95:0.0106882456)96.7/85:0.0320104118,Lpassim_AHIJ01002015.1_range_24098_22788 Lpassim_AHIJ01002015.1_range_24098_22788:0.0295656177)79.5/66:0.0093864763,((CFAC1_040009000.1-p1 CFAC1_040009000.1-p1:0.0362789158,Cbrevicula_50_range_99448_98144 Cbrevicula_50_range_99448_98144:0.0086039301)73.4/91:0.0258764517,Cexpoeki_OESE01000201.1_range_410086_411393 Cexpoeki_OESE01000201.1_range_410086_411393:0.0329903570)64.4/79:0.0117665066)76.3/69:0.0058657963,(rna_Lsey_0061_0040-1-p1 rna_Lsey_0061_0040-1-p1:0.1303889629,Cbombi_OESO01000182.1_range_103618_102311 Cbombi_OESO01000182.1_range_103618_102311:0.0083205807)62.7/71:0.0082816572)75.9/82:0.0061589181,rna_LpyrH10_22_0470-p1 rna_LpyrH10_22_0470-p1:0.0502298538)75.7/82:0.0102433226,Cthermophila_scaffold127_len59859_cov50_range_27367_26060 Cthermophila_scaffold127_len59859_cov50_range_27367_26060:0.0222247616)98.4/82:0.0492886089,(Hmuscarum_AUXJ01000688.1_range_93_1412 Hmuscarum_AUXJ01000688.1_range_93_1412:0.0791783086,(Htarakana_option1_scaffold98_len31913_cov0_single_range_500_1813 Htarakana_option1_scaffold98_len31913_cov0_single_range_500_1813:0.0351891927,Hsamuelpessoai_2073_range_89935_91254 Hsamuelpessoai_2073_range_89935_91254:0.0215218319)88.9/100:0.0224570071)73/69:0.0112810109)74.7/60:0.0079578143)85.9/61:0.0711933599,((Phytomonas_EM1_CCW65237.1 Phytomonas_EM1_CCW65237.1:0.0257704493,Pserpens_AIHY01000449.1_range_4685_5995 Pserpens_AIHY01000449.1_range_4685_5995:0.0247242013)58.4/100:0.0186075756,Phytomonas_Hart1_CCW71405.1 Phytomonas_Hart1_CCW71405.1:0.3577933396)100/100:0.4510257437)100/99:0.4599549624,((((((((((((((((((((((((EMON_000150000.1 EMON_000150000.1:0.1144692682,Phertigi_KAG5495230.1 Phertigi_KAG5495230.1:0.0420328717)99.8/100:0.1534642763,((Lenriettii_LENLEM3045_330034300.1-p1 Lenriettii_LENLEM3045_330034300.1-p1:0.0276236924,((Lorientalis_KAG5469184.1 Lorientalis_KAG5469184.1:0.0000024294,L_sp_Ghana_KAG5494450.1 L_sp_Ghana_KAG5494450.1:0.0065224072)0/99:0.0000024342,L_sp_Namibia_KAG5493688.1 L_sp_Namibia_KAG5493688.1:0.0130663984)72.3/100:0.0054399854)98.6/100:0.0662556976,Lmartiniquensis_LMARLEM2494_330033400.1-p1 Lmartiniquensis_LMARLEM2494_330033400.1-p1:0.0635224140)92.9/99:0.0362700526)37.7/93:0.0080550759,((Lguyanensis_M4147_000699800.1 Lguyanensis_M4147_000699800.1:0.0064614467,(LbrM.33.2.002820.1-p1 LbrM.33.2.002820.1-p1:0.0000024294,Lperuviana_LN609230.1_range_1125293_1126570 Lperuviana_LN609230.1_range_1125293_1126570:0.0064317307)88.3/100:0.0130303260)80.1/97:0.0122412088,Lnaiffi_LNCL223_332790 Lnaiffi_LNCL223_332790:0.0073995169)99.7/100:0.0970891741)76.5/99:0.0115989347,((((((Larabica_LARLEM1108_330031500.1-p1 Larabica_LARLEM1108_330031500.1-p1:0.0130992273,Lgerbilli_LGELEM452_330034900.1-p1 Lgerbilli_LGELEM452_330034900.1-p1:0.0000024294)0/100:0.0000022993,Lturanica_LTULEM423_330034600.1-p1 Lturanica_LTULEM423_330034600.1-p1:0.0263991522)91.9/100:0.0199597936,Ltropica_LTRL590_330034000.1-p1 Ltropica_LTRL590_330034000.1-p1:0.0268509732)77.6/100:0.0065563954,LmjF.33.2550 LmjF.33.2550:0.0065685831)73.9/100:0.0067556299,Ldonovani_LdCL_330033900-t42_1-p1 Ldonovani_LdCL_330033900-t42_1-p1:0.0268531787)82.8/100:0.0133218958,LmxM.32.2550.1-p1 LmxM.32.2550.1-p1:0.0626590965)96.2/100:0.0565087689)88.2/99:0.0662818878,Nesmeraldas_JAECZO010000014.1_range_52783_54060 Nesmeraldas_JAECZO010000014.1_range_52783_54060:0.1019817433)99/99:0.1003381236,((((rna_LpyrH10_07_2190-p1 rna_LpyrH10_07_2190-p1:0.1363791111,rna_Lsey_0015_0160-1-p1 rna_Lsey_0015_0160-1-p1:0.1078697909)87.2/89:0.0292026120,(Cbombi_OESO01000097.1_range_152721_153995 Cbombi_OESO01000097.1_range_152721_153995:0.0389195804,Lpassim_AHIJ01001112.1_range_166761_165487 Lpassim_AHIJ01001112.1_range_166761_165487:0.0654009808)74.3/13:0.0157270736)66.5/14:0.0084579036,Cexpoeki_OESE01000221.1_range_980485_981753 Cexpoeki_OESE01000221.1_range_980485_981753:0.0285923092)56.6/14:0.0129855043,Cthermophila_scaffold581_len53722_cov49_single_range_42323_41055 Cthermophila_scaffold581_len53722_cov49_single_range_42323_41055:0.0565121388)71.5/14:0.0067148287)88/76:0.0183802472,Cbrevicula_6_range_284254_282977 Cbrevicula_6_range_284254_282977:0.0417386938)77.8/71:0.0352191143,CFAC1_230030700.1-p1 CFAC1_230030700.1-p1:0.0275587481)100/100:0.5686742164,Jdrosophilae_scaffold907_len91105_cov0_range_31819_30563 Jdrosophilae_scaffold907_len91105_cov0_range_31819_30563:0.3501147749)72.7/72:0.0607483128,((((Adeanei_CAD2215408.1 Adeanei_CAD2215408.1:0.6932213980,(Wcollosoma_664_length_489703_250743..252011 Wcollosoma_664_length_489703_250743..252011:0.0083337688,Wrigidus_Sld_613_length_703502_range_256277_257539 Wrigidus_Sld_613_length_703502_range_256277_257539:0.0125435399)99.8/100:0.4417962795)15.6/22:0.0773915470,(Hmuscarum_AUXJ01006357.1_range_2202_898 Hmuscarum_AUXJ01006357.1_range_2202_898:0.4360932040,(Htarakana_option1_scaffold270_len113147_cov0_range_25982_27301 Htarakana_option1_scaffold270_len113147_cov0_range_25982_27301:0.1892249535,Hsamuelpessoai_2127_range_74235_75554 Hsamuelpessoai_2127_range_74235_75554:0.0939953705)94.2/100:0.1485074285)93.9/100:0.1542240987)75.7/22:0.0194692809,Spodlipaevi_scaffold337_len8090_cov0_range_5439_6749 Spodlipaevi_scaffold337_len8090_cov0_range_5439_6749:0.4101814106)89.5/54:0.1148522445,Bayalai_rna_Baya_063_0060-1-p1-CDS1 Bayalai_rna_Baya_063_0060-1-p1-CDS1:0.5722872559)58.2/33:0.0403820642)97.5/100:0.1984991486,(((((((((((KES18057.1 Gilliamella apicola SCGC AB-598-I20:0.0065123368,WP_065577781.1 Gilliamella apis:0.0196403225)0/94:0.0000021961,(WP_065614334.1 Gilliamella apis:0.0195141645,WP_086362289.1 Gilliamella apis:0.0065075107)77/99:0.0064523399)0/93:0.0000022659,WP_110422567.1 Gilliamella apicola:0.0194876821)27.6/92:0.0173794662,(WP_144189476.1 Gilliamella apicola:0.0000026405,((WP_198201034.1 Gilliamella sp. W8145:0.0131060193,WP_110447063.1 Gilliamella apis:0.0127730450)75.1/100:0.0075922697,WP_086363069.1 Gilliamella sp. A7:0.0053596223)99.9/100:0.0528087304)90.4/100:0.0224002689)92.9/99:0.0390190362,WP_220225230.1 Gilliamella sp. ESL0443:0.0580661294)87.5/99:0.0395753626,WP_220218166.1 Gilliamella sp. ESL0405:0.1642074378)89.5/98:0.0366914283,((((WP_065561609.1 Gilliamella apicola:0.0132974968,WP_091123876.1 Gilliamella intestini:0.0214384322)98.9/100:0.0888240451,WP_085246922.1 Gilliamella mensalis:0.0440430987)75.3/100:0.0171667456,WP_065635624.1 Gilliamella apicola:0.0868497963)93.9/100:0.0599581788,(((WP_065602790.1 Gilliamella apicola:0.0127866229,(((((WP_065737849.1 Gilliamella apicola:0.0190378144,WP_086318456.1 Gilliamella apicola:0.0062978114)0/85:0.0000021806,WP_086308813.1 Gilliamella apicola:0.0127492312)50.7/97:0.0063017245,WP_086326529.1 Gilliamella apicola:0.0126651392)0/91:0.0000023692,WP_198228892.1 unclassified Gilliamella:0.0126528956)88.5/92:0.0128143828,WP_086288691.1 Gilliamella apicola:0.0260824307)74.6/91:0.0062516759)79.1/83:0.0063644518,WP_110455155.1 Gilliamella apicola:0.0064122616)75.1/83:0.0084856618,WP_086336877.1 Gilliamella apicola:0.0042637339)100/100:0.1335458112)80.6/98:0.0196593968)87.2/100:0.0555151616,(WP_065564054.1 Gilliamella apicola:0.0584731308,WP_065619830.1 Gilliamella apicola:0.0838849546)94.8/100:0.0803598954)90.7/100:0.0841440390,WP_121144099.1 Orbus hercynius:0.2395525909)65.1/97:0.0646504923,WP_166916582.1 Zophobihabitans entericus:0.1567656458)83.4/99:0.1003132362,((WP_141919394.1 Zymomonas mobilis:0.0396594056,WP_011240450.1 Zymomonas mobilis:0.0712545640)97/100:0.0930505342,WP_013933973.1 Zymomonas mobilis:0.1109889372)97.2/100:0.1455211563)0/89:0.0558772726)98.7/97:0.2019392144,(((((((((NLI99714.1 Bacteroidales bacterium:0.2145968056,(((OFX53502.1 Bacteroidetes bacterium GWC2_46_850:0.0540378062,MCE5178879.1 Porphyromonadaceae bacterium:0.0378229377)11.4/94:0.0088347551,MCE5204972.1 Porphyromonadaceae bacterium:0.0511260179)99.4/100:0.1435092846,(HBT86786.1 Porphyromonadaceae bacterium:0.1526233512,NLD22711.1 Bacteroidales bacterium:0.2202922182)61.2/98:0.0863583146)87.7/97:0.0594262235)43.9/80:0.0274529872,((NLY24723.1 Bacteroidales bacterium:0.0763599981,MBK5195286.1 Proteiniphilum sp.:0.0890348368)96/100:0.0674046967,(NMB05740.1 Bacteroidales bacterium:0.0349882528,QRX63195.1 Dysgonomonadaceae bacterium zrk40:0.0307067743)99.9/100:0.1432347868)60.6/90:0.0624568809)86.1/86:0.0605880510,(OJV86693.1 Bacteroidia bacterium 44-10:0.0553858897,(((WP_026326987.1 Proteiniphilum acetatigenes:0.0080585738,WP_122969465.1 Proteiniphilum sp. X52:0.0816904603)27.6/77:0.0258640699,SDZ86086.1 Porphyromonadaceae bacterium KH3R12:0.0000025811)98.5/100:0.0536054719,WP_076929192.1 Proteiniphilum saccharofermentans:0.0183516929)71.7/83:0.0216597504)94.3/97:0.0856881566)97.3/99:0.1250538788,(NLX81623.1 Proteiniphilum sp.:0.3554964441,VBB48576.1 uncultured Paludibacter sp.:0.1149066093)66.8/65:0.0170448049)73.3/73:0.0268946859,((NLU30497.1 Bacteroidales bacterium:0.0078419784,WP_071136515.1 Petrimonas mucosa:0.1276229423)86/100:0.0325282608,(OJV38087.1 Bacteroidia bacterium 43-41:0.0063625152,HHV85337.1 Petrimonas sp.:0.0000023719)98.4/100:0.0788084407)96.8/100:0.0869016213)89.5/83:0.0447698968,((NLO71767.1 Porphyromonadaceae bacterium:0.1922578647,NLI72794.1 Bacteroidales bacterium:0.1102384226)47.7/61:0.0133428351,NCB83229.1 Bacteroidia bacterium:0.0962461342)82/75:0.0355679876)72.9/84:0.0186434387,(PLB86432.1 Dysgonamonadaceae bacterium:0.0171909252,(MBP7180745.1 Dysgonamonadaceae bacterium:0.0352451281,MBP9031372.1 Dysgonamonadaceae bacterium:0.0110893185)93.2/100:0.0725783841)100/100:0.3794217664)83.4/76:0.0563499071,(MBP1664868.1 Bacteroidetes bacterium:0.2278062223,HHW80521.1 Bacteroidales bacterium:0.2068150769)78/98:0.0330015249)99.4/100:0.1862577126,((WP_062181336.1 Dysgonomonas macrotermitis:0.0907439760,((WP_163268122.1 Dysgonomonas sp. 216:0.3211693539,WP_163319107.1 Dysgonomonas sp. 520:0.2664959043)80.2/97:0.0478356941,((WP_166110116.1 Dysgonomonas sp. HDW5A:0.0136023350,WP_166198086.1 Dysgonomonas sp. HDW5B:0.0202437882)82.8/100:0.0294779587,(WP_194205017.1 Dysgonomonas sp. GY617:0.0143796869,WP_110312674.1 Dysgonomonas alginatilytica:0.0053070955)85.2/100:0.0372524139)92.6/100:0.0697137133)83.3/97:0.0446313998)16.2/90:0.0223563025,WP_134437564.1 Dysgonomonas capnocytophagoides:0.0931126154)100/100:0.2280984429)74.5/51:0.0234323758)82.1/50:0.0648576639,((WP_071133777.1 Millionella massiliensis:0.0481939982,HJE89217.1 Rikenella microfusus:0.0449803205)92.6/100:0.0601937618,MCC8061981.1 Rikenellaceae bacterium:0.0255591696)100/100:0.3912002003)72.3/58:0.0307213893,(((((((((((MBU3839130.1 Candidatus Phocaeicola faecigallinarum:0.1536567666,WP_219915835.1 Phocaeicola faecicola:0.1460449382)92.3/100:0.0890563544,HIZ05135.1 Candidatus Phocaeicola gallistercoris:0.2813264014)37.4/97:0.0436778926,(CCY93643.1 Bacteroides sp. CAG-1076:0.0182824251,(CDC00322.1 Bacteroides sp. CAG-443:0.0146142113,(WP_217770574.1 Phocaeicola coprocola:0.0068110461,(MBS4812669.1 Bacteroides sp.:0.0068324540,HJF07262.1 Phocaeicola coprocola:0.0139280582)81.2/99:0.0136204898)88.3/99:0.0144954239)0/84:0.0000021543)92.9/95:0.0623565017)93/100:0.0760171515,(((CDD32078.1 Bacteroides sp. CAG-714:0.0239156699,HJG78582.1 Phocaeicola barnesiae:0.0231662669)99.9/100:0.0995518098,(SCH24743.1 uncultured Bacteroides sp.:0.1168924376,EDY95572.1 Phocaeicola plebeius DSM 17135:0.0610388968)94.5/99:0.0605158938)0/88:0.0000024074,((MBW9201022.1 Bacteroidales bacterium SW299:0.2062453700,HJE48328.1 Phocaeicola coprophilus:0.1228266154)84.7/99:0.0360783920,(WP_204500608.1 Bacteroides caecicola:0.0934962460,MBS5551060.1 Bacteroides sp.:0.1402151563)29.2/92:0.0070710523)94.6/97:0.0475792711)87.4/92:0.0320259404)72.2/95:0.0321014321,WP_072529855.1 Bacteroides ilei:0.1872797485)86.4/100:0.0764587618,WP_118526503.1 Bacteroides sp. OF04-15BH:0.2160358612)0/67:0.0479247211,NLI37639.1 Bacteroidales bacterium:0.6255413145)40.1/72:0.0647222427,((RKU80699.1 Parabacteroides sp. AM44-16:0.0133646926,(WP_195602936.1 Parabacteroides distasonis:0.0134069831,WP_009017446.1 Parabacteroides:0.0000024294)78.1/100:0.0069470080)98.5/100:0.1121108179,(((KKB53825.1 Parabacteroides goldsteinii DSM 19448 = WAL 12034:0.0131533371,WP_128135373.1 Parabacteroides:0.0065647927)0/84:0.0000022275,(((((WP_028729045.1 Parabacteroides gordonii:0.0000024294,MCD8137762.1 Parabacteroides gordonii:0.0066470879)0/76:0.0000025909,WP_046149199.1 Parabacteroides sp. HGS0025:0.0066484235)74.3/100:0.0065249317,(MCD8270183.1 Parabacteroides sp.:0.0556543726,(WP_195483679.1 Parabacteroides merdae:0.0131113531,MBP7384168.1 Parabacteroides sp.:0.0074890706)100/100:0.2269958413)90.6/95:0.0325263669)69.3/85:0.0133798476,((WP_075557671.1 Parabacteroides timonensis:0.0132064148,WP_129733435.1 Parabacteroides goldsteinii:0.0202942421)76.9/91:0.0066916644,WP_249388651.1 Parabacteroides sp. GYB001:0.0201524418)84.6/98:0.0202715333)0/86:0.0000021457,WP_183669772.1 Parabacteroides faecis:0.0482887030)91.7/89:0.0132559227)75.4/85:0.0070543499,WP_186961549.1 Parabacteroides sp. BX2:0.0127764691)91.5/89:0.0672657625)91.9/77:0.0947770927)92.4/99:0.0915842298,WP_106828255.1 Parabacteroides pacaensis:0.3812196088)79.4/96:0.0932311631,(WP_182655016.1 Alistipes indistinctus:0.2235184053,WP_019246147.1 Alistipes ihumii:0.2660945787)94.1/99:0.1457662849)86/93:0.0698264431,((KHM44732.1 Coprobacter secundus:0.1595740017,(WP_195596563.1 Coprobacter fastidiosus:0.0195537248,MBS6269865.1 Tannerella sp.:0.0000023789)99.2/100:0.1670096465)99.1/100:0.1811324631,(MCC8088143.1 Rikenellaceae bacterium:0.1543205307,MCD7962497.1 Rikenellaceae bacterium:0.1489047823)99.7/100:0.2962175067)26.4/91:0.0732126310)91.4/95:0.0875987829)13.9/31:0.0153730713,((((NLX28152.1 Bacteroidales bacterium:0.2400572845,(((MBC8004510.1 Verrucomicrobia bacterium:0.1987605226,MBW8323470.1 Prolixibacteraceae bacterium:0.0592953478)89.7/93:0.0409728272,MBL7970607.1 Prolixibacteraceae bacterium:0.0891232948)88.1/93:0.0430573986,MBL7969132.1 Prolixibacteraceae bacterium:0.0350556672)99.4/100:0.1517625869)75.1/87:0.0277955219,((NQU55288.1 Bacteroidetes bacterium:0.1444546662,((WP_073000103.1 Mariniphaga anaerophila:0.1156412487,WP_119350929.1 Mariniphaga sediminis:0.1047846110)97.6/100:0.0909974620,(WP_158863300.1 Maribellus comscasis:0.0809870776,TNF40277.1 Bacteroidetes bacterium:0.1060794586)78.3/95:0.0235681871)92.1/95:0.0519645997)79.5/99:0.0591820114,((WP_038559468.1 Draconibacterium orientale:0.0000025576,((WP_045032567.1 Draconibacterium sediminis:0.0200307398,WP_163347814.1 Draconibacterium halophilum:0.0415036044)71.3/100:0.0063401956,WP_163323255.1 Draconibacterium mangrovi:0.0065649923)90.6/100:0.0131286182)97/100:0.0797957279,WP_167618010.1 Maribellus sediminis:0.1400316903)82.9/100:0.0752031806)92.5/94:0.0816588447)89.9/99:0.0606265556,PTN03149.1 Mangrovibacterium marinum:0.1723419442)98.9/100:0.2245789989,(WP_068701145.1 Paludibacter jiangxiensis:0.0182325624,(MTK52238.1 Paludibacter sp.:0.0239160653,MBP1639093.1 Bacteroidetes bacterium:0.1058757333)63.5/91:0.0050623705)99.7/100:0.3270382447)99.4/100:0.3036259127)92.5/80:0.1197926979,MCD7900638.1 Bacteroides sp.:0.4916507468)84.2/74:0.0785710030,WP_122125140.1 unclassified Bacteroides:0.4521262028)84.7/95:0.3471963073,(MCC8020084.1 Rikenellaceae bacterium:0.0929359465,(MCD8102361.1 Alistipes sp.:0.0234614935,MCD8172607.1 Alistipes sp.:0.0408917941)93.3/100:0.0994122157)48.2/92:0.1516875298)100/100:9.9999989920,((((WP_029311658.1 Acidiphilium:0.0524501302,(WP_201728355.1 Acidocella sp. C78:0.0447932350,WP_235703804.1 Acidiphilium iwatense:0.0358316091)8.2/73:0.0241376620)99.6/100:0.1301155328,(WP_176622345.1 Endobacter medicaginis:0.1347934580,WP_012223716.1 Gluconacetobacter diazotrophicus:0.2595202130)96.3/100:0.0865847398)90.9/91:0.0589372766,MBX6373934.1 Acetobacteraceae bacterium:0.0422519567)81.4/91:0.0316346552,(WP_135466912.1 Crenalkalicoccus roseus:0.0789286496,(WP_188898821.1 Caldovatus sediminis:0.0124764149,WP_220117013.1 Caldovatus sp. SYSU G05006:0.0585005802)33.6/67:0.0134627775)78/63:0.0170918179)63.7/79:0.0931423268)80.5/93:0.1677624915,((MAI61893.1 Micavibrio sp.:0.1455494774,MCB1562455.1 Alphaproteobacteria bacterium:0.1876120957)82.4/98:0.0646753497,(MCB1651211.1 Alphaproteobacteria bacterium:0.1112723832,MCB9983843.1 Rhodospirillales bacterium:0.1084500045)70.7/100:0.0746794643)100/99:0.3014853117)66.2/91:0.0941577151,((GDX21472.1 Actinobacteria bacterium:0.3167936639,(MCE9629432.1 Planctomycetia bacterium:0.1160594121,NCX97915.1 Planctomycetia bacterium:0.1438365223)99.7/100:0.2429667418)47.3/71:0.0436553406,WP_198883457.1 Acuticoccus mangrovi:0.3749734204)90.2/97:0.0690380831)97.4/95:0.1866293799,(MBC7659977.1 Chitinophagaceae bacterium:0.4527855684,NDE18385.1 bacterium:0.1783764276)94.6/99:0.1781816069)93.4/71:0.0992754342,((((((((((((MBU3741998.1 Candidatus Kapabacteria bacterium:0.1556870390,MBU3699662.1 Candidatus Kapabacteria bacterium:0.1043091657)46.5/68:0.0186859530,MBS1561164.1 Bacteroidetes bacterium:0.0310155348)74.4/58:0.0114222700,MBK6290415.1 Ignavibacteria bacterium:0.0615061185)94.6/99:0.0694600913,NQW29982.1 Ignavibacteria bacterium:0.1845309195)73.5/98:0.0398502330,WP_078671866.1 Chitinophaga eiseniae:0.1112270044)88.7/100:0.0199825359,((TAF78161.1 Bacteroidetes bacterium:0.0492041927,TAG54955.1 Cytophagales bacterium:0.0703406176)92.5/100:0.0501128037,(MBK6990100.1 Bacteroidetes bacterium:0.1107994797,MBL0102541.1 Bacteroidetes bacterium:0.0213168225)99.5/100:0.1147152194)75.5/54:0.0327005362)86.3/57:0.0176484598,(((((((((((((MBU6176588.1 Bacteroidetes bacterium:0.0215026163,MBM3412050.1 Bacteroidetes bacterium:0.0436172896)27/84:0.0052582766,MCE2704506.1 Terrimonas sp.:0.0062482356)95.8/99:0.0494559070,(NBV30131.1 Chitinophagaceae bacterium:0.0214717601,NBX11476.1 Chitinophagaceae bacterium:0.0156328946)74.9/92:0.0256182307)65/88:0.0403710635,MBM3432691.1 Bacteroidetes bacterium:0.0966739891)84.8/98:0.0341406672,NOT52284.1 Chitinophagaceae bacterium:0.0297096282)86.8/85:0.0198233095,((MBE2231315.1 Chitinophagaceae bacterium:0.0430498362,(MBK6828107.1 Chitinophagaceae bacterium:0.0175104624,MBP8243705.1 Chitinophagaceae bacterium:0.0147190005)96.4/100:0.0345652198)83.2/81:0.0151242710,(MBI5856888.1 Sphingobacteriales bacterium:0.0652963980,MBN8687803.1 Chitinophagales bacterium:0.0477113623)77.4/59:0.0094648120)52.8/64:0.0107740513)86.8/77:0.0170366250,(((((MBW7890974.1 Chitinophagaceae bacterium:0.1054488046,WP_152270260.1 Agriterribacter humi:0.0364287875)88.4/99:0.0332458810,((PWU03814.1 Bacteroidetes bacterium:0.0716054621,((WP_130544386.1 Pseudobacter ginsenosidimutans:0.0737208468,MBS1760030.1 Bacteroidetes bacterium:0.0649840290)61.9/87:0.0108305252,MBS1932986.1 Bacteroidetes bacterium:0.0170557828)0/21:0.0083225675)85/91:0.0193145233,MCC6307842.1 Chitinophagaceae bacterium:0.0326907528)81.8/91:0.0171072667)68.2/74:0.0107706483,(MBX2921580.1 Chitinophagaceae bacterium:0.0322056872,MBX3255901.1 Chitinophagaceae bacterium:0.0056331735)77.2/100:0.0080769416)78.8/72:0.0070568587,(WP_126970729.1 Gynurincola endophyticus:0.0966705672,(MBN8857935.1 Sphingobacteriales bacterium:0.0111082349,MBS1750836.1 Bacteroidetes bacterium:0.0628273508)88.5/100:0.0224062881)78.8/88:0.0103967769)0/57:0.0000021391,(MCC6287794.1 Chitinophagaceae bacterium:0.0261988598,(WP_116876547.1 Terrimonas sp. NS-102:0.0106826996,MBN8787536.1 Terrimonas sp.:0.0058887106)85.2/96:0.0110211220)93.1/96:0.0222983079)92.5/88:0.0181184068)89.9/60:0.0195035421,((((((((((OJU29282.1 Sphingobacteriales bacterium 41-5:0.0455828539,(MBK7099081.1 Sphingobacteriales bacterium:0.0574607695,MBS1738124.1 Bacteroidetes bacterium:0.2026605275)90.8/95:0.0432653621)75.4/95:0.0249121596,(((((WP_067754379.1 Niabella ginsenosidivorans:0.0000022228,(WP_008583645.1 Niabella soli:0.0107744132,MBO9619557.1 Niabella sp.:0.0166021832)98.6/100:0.0396746327)98.6/100:0.0344271702,WP_223712971.1 Niabella beijingensis:0.0114534135)72.7/76:0.0043246078,WP_090391612.1 Niabella drilacis:0.0000028113)0/68:0.0000023630,WP_231002586.1 Niabella pedocola:0.0223362827)82.4/40:0.0109251193,(WP_235552368.1 Niabella sp. CC-SYL272:0.0178421496,WP_018628095.1 Niabella aurantiaca:0.0433812218)69.9/58:0.0048026316)94.7/83:0.0427764725)85.1/45:0.0243863709,WP_150413628.1 Ginsengibacter hankyongi:0.1311210914)70.4/40:0.0219690694,WP_114791476.1 Niabella yanshanensis:0.0558189171)44.4/36:0.0182680475,WP_028789122.1 Terrimonas ferruginea:0.0412292476)88/80:0.0219932634,(MBL7751987.1 Chitinophagaceae bacterium:0.0372246926,MBN8675071.1 Chitinophagales bacterium:0.0278065618)0/75:0.0043696298)84.8/73:0.0134366791,TXH22474.1 Chitinophagaceae bacterium:0.0326807100)91.1/85:0.0162223696,((((TAL48862.1 Chitinophagaceae bacterium:0.0484676473,TMI96956.1 Bacteroidetes bacterium:0.0522024170)64.2/78:0.0109130155,TMI61796.1 Bacteroidetes bacterium:0.0316403537)80.3/96:0.0221137078,WP_217793853.1 Pinibacter aurantiacus:0.0661140786)93.1/96:0.0269813364,((MBY0476095.1 Chitinophagaceae bacterium:0.0384894516,(NCU05132.1 Chitinophagaceae bacterium:0.0000023535,WP_129130136.1 Lacibacter luteus:0.0265071579)66.7/98:0.0158703155)93/64:0.0160454742,WP_144888192.1 Lacibacter cauensis:0.0000026826)86.7/72:0.0264210561)0/86:0.0000029513)94.4/90:0.0170266581,(((((((KYP12939.1 Flavihumibacter sp. CACIAM 22H1:0.0192795450,WP_239596642.1 Flavihumibacter cheonanensis:0.0242029490)84.5/100:0.0107331021,MCA0396019.1 Bacteroidetes bacterium:0.0360482487)92.2/98:0.0246597394,WP_046369461.1 Flavihumibacter petaseus:0.0291214127)40/78:0.0037305407,(WP_214457117.1 Flavihumibacter sp. IMCC34837:0.0478368173,WP_224115902.1 Flavihumibacter profundi:0.0374085185)86.1/88:0.0167435969)75/89:0.0060588978,((WP_039128711.1 Flavihumibacter sp. ZG627:0.0549328532,WP_187258380.1 Flavihumibacter stibioxidans:0.0076990689)79.3/99:0.0100746299,WP_214449024.1 Flavihumibacter sp. IMCC34838:0.0385391939)70.1/90:0.0051892459)94.1/94:0.0378251647,(WP_207513442.1 Niastella sp. SYSU D00799:0.0333914988,WP_209140788.1 Niastella soli:0.0329598844)99.2/100:0.0711482912)0/81:0.0000024409,(MBI1780724.1 Sphingobacteriales bacterium:0.0539079671,(MBN9484141.1 Bacteroidetes bacterium:0.0000023821,MBS1781225.1 Bacteroidetes bacterium:0.0209836891)99.3/100:0.0716307695)85.5/85:0.0140806254)76.1/73:0.0053630365)95.7/86:0.0249504481,(((((((HAO47470.1 Chitinophagaceae bacterium:0.0000024977,((MBK8711586.1 Niastella sp.:0.0377981430,MBN8834652.1 Sphingobacteriales bacterium:0.0489880397)99.4/100:0.0839624738,(MBX2939013.1 Ferruginibacter sp.:0.0240852836,HCF62998.1 Chitinophagaceae bacterium:0.0192764311)88.2/96:0.0220599021)94.5/97:0.0322644873)89.6/94:0.0104125815,MBK7376347.1 Chitinophagaceae bacterium:0.0109224892)88.9/90:0.0108578713,(((MBK6623727.1 Chitinophagaceae bacterium:0.0417241103,MBS1908670.1 Bacteroidetes bacterium:0.0452103945)96.5/99:0.0611043770,(MBX2888848.1 Ferruginibacter sp.:0.1005192374,MBS1927860.1 Bacteroidetes bacterium:0.1166506434)77.7/98:0.0221438649)91.5/97:0.0277329349,HCY90316.1 Chitinophagaceae bacterium:0.0325716123)0/91:0.0000026762)88.7/68:0.0106856415,((MBK6633577.1 Chitinophagaceae bacterium:0.0739391156,MBS1512522.1 Bacteroidetes bacterium:0.0072616724)41.2/73:0.0149482871,MBK7433586.1 Chitinophagaceae bacterium:0.0158185283)0/57:0.0000020910)89.8/87:0.0157063695,((MCB0710606.1 Chitinophagaceae bacterium:0.0787550115,(MBS1495620.1 Bacteroidetes bacterium:0.0652473335,MBS1762010.1 Bacteroidetes bacterium:0.0930415675)88.4/97:0.0311214532)81.9/92:0.0213209865,MBS1744216.1 Bacteroidetes bacterium:0.0195425597)41.7/57:0.0023384036)83.1/47:0.0107924981,MBS1733793.1 Bacteroidetes bacterium:0.0204583400)0/35:0.0000026550,(((KXK41470.1 Bacteroidetes bacterium OLB11:0.1877735118,(MBL7754209.1 Chitinophagaceae bacterium:0.0339102991,MBL7773858.1 Chitinophagaceae bacterium:0.0676983022)53.2/96:0.0199821998)87.5/99:0.0299077009,MBK8144439.1 Bacteroidetes bacterium:0.0690726408)93.4/100:0.0444282851,MBL7764724.1 Chitinophagaceae bacterium:0.0472958247)98.7/98:0.0739155452)97.6/99:0.0459518836)0/32:0.0000028449)86.4/88:0.0168251155,WP_243346765.1 Parabacteroides sp. FAFU027:0.0536973296)80.9/99:0.0195127639,HCL82833.1 Chitinophagaceae bacterium:0.1513345833)89.2/98:0.0352552433,MCD6067993.1 Bacteroidetes bacterium:0.1865093918)63.6/46:0.0101245336,(((TAF87960.1 Flavobacteriia bacterium:0.0302666941,MCE2865625.1 Cryomorphaceae bacterium:0.0077865637)94/100:0.0432523903,MBI2259936.1 Flavobacteriia bacterium:0.0871742516)75.3/62:0.0106692895,(ASS49828.1 Candidatus Fluviicola riflensis:0.0439316794,MCE3295100.1 Crocinitomicaceae bacterium:0.0219562389)86.4/100:0.0238281702)98.9/100:0.0694450585)86.5/95:0.0201963210,((WP_028981889.1 Sporocytophaga myxococcoides:0.0036858515,WP_045457035.1 Sporocytophaga myxococcoides:0.0123116026)100/100:0.1529965186,MCK6639112.1 Bacteroidia bacterium:0.1353056919)89.9/97:0.0441479867)90.3/96:0.0295830907)92.3/99:0.0336688320,(((((NOT80880.1 Bacteriovoracaceae bacterium:0.1077320461,WP_142410036.1 Bacteriovorax stolpii:0.0285485092)92.1/100:0.0539672871,MCE3012460.1 Proteobacteria bacterium:0.1571591681)92.2/95:0.0580409741,((KHD88102.1 Bdellovibrio sp. ArHS:0.0116219223,(WP_243536706.1 Bdellovibrio sp. LBG001:0.0163801098,WP_088563902.1 Bdellovibrio bacteriovorus:0.0283111682)90/100:0.0172923042)87.3/100:0.0209258743,(WP_142697919.1 Bdellovibrio sp. NC01:0.0056547027,MBO9667294.1 Bdellovibrio sp.:0.0168897722)79.9/100:0.0094502924)99.5/100:0.1014784000)81.3/71:0.0240915948,(NDF14072.1 bacterium:0.0683865192,NDG84885.1 Proteobacteria bacterium:0.0665391257)99.8/100:0.1225801503)86.4/58:0.0287776027,((((RTK95705.1 Neisseriaceae bacterium:0.0818701571,(RTK98948.1 Proteobacteria bacterium:0.0497999409,MBP7781335.1 Burkholderiales bacterium:0.1367630332)36/45:0.0146497410)87.3/95:0.0316545118,((MCC2624888.1 Burkholderiales bacterium:0.0315961181,MCE3269170.1 Burkholderiales bacterium:0.0527814548)99.6/100:0.1470024058,(TXI94044.1 Neisseriales bacterium:0.0131590860,WP_102950504.1 Aquella oligotrophica:0.0075208538)95.4/100:0.0622006001)31.6/62:0.0255489188)95.6/100:0.0722974179,((MCB0695565.1 Saprospiraceae bacterium:0.0479600425,MCF8237335.1 Saprospiraceae bacterium:0.0924300665)97.8/100:0.0873143880,MBS3914984.1 Bacteroidetes bacterium:0.1489550966)86.2/100:0.0459261631)83.2/86:0.0296026177,(MCC6252663.1 Bacteroidia bacterium:0.0973952701,MBL0049539.1 Bacteroidetes bacterium:0.0951778702)99.6/100:0.1110967817)81.5/56:0.0175624818)82/67:0.0186325445)87.8/93:0.0203956109,(((((NQW40808.1 Cryomorphaceae bacterium:0.0192249703,MCF8212893.1 Cryomorphaceae bacterium:0.0076489996)98.7/100:0.0866631191,(KRO72721.1 Cryomorphaceae bacterium BACL18 MAG-120924-bin36:0.0306957955,(MCE2815836.1 Cryomorphaceae bacterium:0.0530803365,MBM3433500.1 Bacteroidetes bacterium:0.0082329171)69/90:0.0096674539)78.3/96:0.0355086035)95.3/100:0.0966123946,MBI1315758.1 bacterium:0.4172357101)51/38:0.0368475972,((((NUM58510.1 Bdellovibrionaceae bacterium:0.0185465656,MBN8538432.1 Deltaproteobacteria bacterium:0.0734568052)96.4/100:0.0780202012,OYZ11025.1 Bdellovibrio sp. 28-41-41:0.0817521140)97/100:0.0804374990,((MBX2988289.1 Bdellovibrionaceae bacterium:0.0736854451,MBX3041221.1 Bdellovibrionaceae bacterium:0.1194226119)50.5/100:0.0309585863,MCB9072436.1 Bdellovibrionaceae bacterium:0.1191877049)93.6/100:0.0537490695)87.3/97:0.0438101691,MBX3418673.1 Pirellulaceae bacterium:0.1748273822)85.7/77:0.0356926309)59.7/29:0.0198780480,((((((((((NUQ16635.1 Flavobacteriales bacterium:0.1131581968,MBK9274225.1 Flavobacteriales bacterium:0.0126974953)67.5/74:0.0231194680,MBK6627716.1 Flavobacteriales bacterium:0.0242736525)31.3/54:0.0057668367,((((MBK6540567.1 Flavobacteriales bacterium:0.0221206427,MBP6392586.1 Flavobacteriales bacterium:0.0000023521)99/100:0.0629541004,(MBK8498589.1 Flavobacteriales bacterium:0.0501211395,MBP7409022.1 Flavobacteriales bacterium:0.0219135834)85.5/94:0.0143387107)85.4/90:0.0171746460,(MCC6939455.1 Flavobacteriales bacterium:0.0306322793,MBL0128778.1 Flavobacteriales bacterium:0.0225102544)97.9/99:0.0573400190)92.8/99:0.0356719421,MBK7947035.1 Flavobacteriales bacterium:0.0421442842)0/63:0.0000029241)97.9/92:0.0386163214,(MCC6542234.1 Flavobacteriales bacterium:0.0831427982,(MBK9512100.1 Flavobacteriales bacterium:0.0469616208,MBL7981829.1 Flavobacteriales bacterium:0.0268384908)4.8/99:0.0061437158)88.6/88:0.0185143872)86.5/89:0.0124802260,(((MBK6343925.1 Flavobacteriales bacterium:0.0060595464,MBK9149055.1 Flavobacteriales bacterium:0.0318616478)81.8/100:0.0110899611,MBK8226722.1 Flavobacteriales bacterium:0.0470316740)86.9/100:0.0111601089,MBL7965299.1 Flavobacteriales bacterium:0.0060945810)93.1/100:0.0268777023)96.3/91:0.0424405422,MBX2980538.1 Flavobacteriales bacterium:0.1134318506)72.5/68:0.0112575711,(((((((QQS72772.1 Flavobacteriales bacterium:0.0273969154,(MBX2981956.1 Flavobacteriales bacterium:0.0525800145,MBZ0205522.1 Flavobacteriales bacterium:0.0505734752)28.7/34:0.0105175499)77.1/96:0.0139330910,((MCC6839231.1 Flavobacteriales bacterium:0.0637995186,((MCL4280933.1 Flavobacteriales bacterium:0.0541490241,MBS1547542.1 Bacteroidetes bacterium:0.0734176761)86/93:0.0194320027,MBS1936748.1 Bacteroidetes bacterium:0.0702595900)49.3/28:0.0074005063)21.4/31:0.0175280046,MBP9080368.1 Flavobacteriales bacterium:0.0849313085)92.9/100:0.0365711505)95.1/100:0.0622318202,(MBK8581023.1 Flavobacteriales bacterium:0.0229603847,MBK9421279.1 Flavobacteriales bacterium:0.1032601792)94.3/100:0.0662729228)96/100:0.0754286178,MBK6474807.1 Flavobacteriales bacterium:0.0766169725)82.7/100:0.0261112909,(MCB0793955.1 Flavobacteriales bacterium:0.1641652598,MCB9198960.1 Flavobacteriales bacterium:0.0578800509)99.2/100:0.1301821751)87/94:0.0347964690,(MBK6548816.1 Flavobacteriales bacterium:0.1105509678,MBK9762717.1 Flavobacteriales bacterium:0.0872754138)58.8/94:0.0347233278)90.9/95:0.0310327990,MBK9289997.1 Flavobacteriales bacterium:0.0794920916)83/76:0.0194504040)51.3/54:0.0080783723,(MCB9163847.1 Flavobacteriales bacterium:0.0351284573,MCB9184687.1 Flavobacteriales bacterium:0.0043586248)99.9/100:0.1140713471)93.1/83:0.0455755502,(((((QQR85728.1 Flavobacteriales bacterium:0.0568177116,MBK9195659.1 Flavobacteriales bacterium:0.0482511034)85.3/99:0.0364867829,MBL8002939.1 Flavobacteriales bacterium:0.0658819273)22.2/87:0.0132361997,MBK9759815.1 Flavobacteriales bacterium:0.2280267500)73/75:0.0202739349,MBS1581904.1 Bacteroidetes bacterium:0.1222545248)77.2/78:0.0160293156,MCC6655514.1 Flavobacteriales bacterium:0.0746771380)99.3/100:0.0948875417)33.1/93:0.0190191055,(MCB0792706.1 Flavobacteriales bacterium:0.0844353779,MCB9170063.1 Flavobacteriales bacterium:0.0433001628)97.3/100:0.0979936402)99.9/100:0.1792838509)76.6/37:0.0162996330)96/82:0.0683713282,((OFZ35801.1 Bdellovibrionales bacterium RIFOXYB1_FULL_39_21:0.1839542710,MBL7666263.1 Bacteriovoracaceae bacterium:0.2021250559)87.8/91:0.0457528008,((MBX2993452.1 Bdellovibrionaceae bacterium:0.1214814140,MBX3019823.1 Bdellovibrionaceae bacterium:0.1198077801)99.8/100:0.2278230974,MCB0412727.1 Bdellovibrionales bacterium:0.1739310108)85.5/72:0.0402149588)84.5/77:0.0463208315)83.3/53:0.0253844472,(((((((((NLN33199.1 Flavobacteriaceae bacterium:0.0370730904,WP_084017080.1 Moheibacter sediminis:0.1010328897)13.7/62:0.0229943168,WP_182044078.1 Moheibacter lacus:0.0356052890)87.1/100:0.0360721403,(WP_146311345.1 Apibacter muscae:0.0740792292,(WP_160557853.1 unclassified Apibacter:0.0668116213,WP_128331696.1 Apibacter sp. HY039:0.0469079484)85.9/100:0.0307100807)100/100:0.1577921815)86.6/97:0.0364801344,(((((NLX65603.1 Bacteroidales bacterium:0.0662747170,((SDZ86119.1 Porphyromonadaceae bacterium KH3R12:0.0000023132,SFU70063.1 Porphyromonadaceae bacterium KHP3R9:0.0166340421)77/100:0.0055271131,WP_122969467.1 Proteiniphilum sp. X52:0.0583886895)75.1/100:0.0064153400)92.8/98:0.0332005348,((QRX63197.1 Dysgonomonadaceae bacterium zrk40:0.0442325578,(MBZ4651844.1 Proteiniphilum sp.:0.0330498600,HCC86537.1 Porphyromonadaceae bacterium:0.0235823577)96.4/100:0.0427221002)73.5/100:0.0328306024,MCE5204974.1 Porphyromonadaceae bacterium:0.0909453565)76.2/100:0.0208984157)85.3/98:0.0230049670,OPZ29437.1 Bacteroidetes bacterium ADurb.BinA174:0.0933451077)84.5/98:0.0433446997,NLI71293.1 Bacteroidales bacterium:0.1398921162)96.8/100:0.0748220663,((OJV40634.1 Bacteroidales bacterium 36-12:0.1609796531,((OJX90222.1 Paludibacter sp. 47-17:0.1104432107,MBP1678039.1 Bacteroidetes bacterium:0.0763326759)55.3/77:0.0361473693,(MCE5331608.1 Bacteroidales bacterium:0.0932762639,MBP6284489.1 Paludibacteraceae bacterium:0.1945084460)77.2/80:0.0208146397)44.3/76:0.0124186382)81.7/100:0.0264952122,(MBP8966874.1 Paludibacteraceae bacterium:0.0583849650,MBP9016549.1 Paludibacteraceae bacterium:0.0171895447)99.9/100:0.1549249250)97.4/100:0.0963263039)46.1/92:0.0367125036)50.4/97:0.0425611041,APD06107.1 Flavobacteriaceae bacterium UJ101:0.1919201541)79/56:0.0420814171,(((((WP_029906946.1 Prevotella sp. 10H:0.1036224695,WP_201109903.1 Dysgonomonas sp. Marseille-P4677:0.0607555960)78.9/100:0.0147284169,WP_165040136.1 Dysgonomonas sp. ZJ709:0.0882703479)87.4/100:0.0250671706,MBS5795519.1 Dysgonomonas mossii:0.1214912378)83.3/98:0.0223854235,WP_108821415.1 Dysgonomonas sp. Marseille-P4361:0.0314101453)84/90:0.0227075582,WP_163270989.1 Dysgonomonas sp. 511:0.0708242303)100/100:0.1870769132)56.8/14:0.0500855023,(NUM51514.1 Flavobacteriales bacterium:0.2229471591,MBP7173279.1 Cloacibacterium sp.:0.3004381436)36.8/14:0.0614187588)87.8/68:0.0409257853,(((HAB35243.1 Cryomorphaceae bacterium:0.0238600951,NDD47836.1 Flavobacteriia bacterium:0.0152952282)99.9/100:0.1994933740,MAB85076.1 Cryomorphaceae bacterium:0.2129770765)87/99:0.0584351366,((MCC5916342.1 Cryomorphaceae bacterium:0.2184826990,TVQ79716.1 Flavobacteriales bacterium:0.0512350586)95.9/100:0.0882467787,MCH8553833.1 Schleiferiaceae bacterium:0.1116743449)88.6/97:0.0482560746)95.5/99:0.0828047595)87.2/56:0.0454716705,(PIP95421.1 Bdellovibrio sp. CG22_combo_CG10-13_8_21_14_all_39_27:0.1469048299,MBH48210.1 Halobacteriovorax sp.:0.2658286220)95.7/96:0.0918627928)46.4/69:0.0352388929)85.7/65:0.0261021913,(((((((((((MBV5315138.1 Prolixibacteraceae bacterium:0.0504192122,((MBA4408968.1 Odoribacter sp.:0.0467194122,HBY54876.1 Marinilabiliales bacterium:0.0395033152)39.6/98:0.0084615591,BBE20835.1 Aquipluma nitroreducens:0.0554602730)79.9/83:0.0122357809)75.9/83:0.0075084130,MBW8323471.1 Prolixibacteraceae bacterium:0.0361244249)74.2/77:0.0102895832,MBW8332801.1 Prolixibacteraceae bacterium:0.1030029577)87.8/98:0.0693143390,MBL7969133.1 Prolixibacteraceae bacterium:0.1153485012)83.8/99:0.0486808793,MBN1463074.1 Paludibacteraceae bacterium:0.1690261499)94.7/98:0.0702657347,(MCL3781038.1 Prolixibacteraceae bacterium JC049:0.1554254876,TVQ12989.1 Bacteroidetes bacterium:0.1507457583)80/99:0.0388624039)78.2/77:0.0206729897,((WP_158863298.1 Maribellus comscasis:0.0651685365,WP_167618009.1 Maribellus sediminis:0.1016762403)96.1/98:0.0753321240,(MBN1926213.1 Prolixibacteraceae bacterium:0.0839065350,MBN2261656.1 Prolixibacteraceae bacterium:0.1041718503)86.9/100:0.0361253595)87.7/78:0.0253482289)54.1/70:0.0030660951,NLB91991.1 Bacteroidales bacterium:0.1422544916)87.8/97:0.0464226764,((((WP_010418844.1 Anaerophaga thermohalophila:0.0267974993,WP_016776139.1 Anaerophaga thermohalophila:0.0120955583)70.1/93:0.0093081605,(WP_010664092.1 Marinilabilia salmonicolor:0.0561107922,WP_109263607.1 Marinilabilia rubra:0.0728095618)1.4/78:0.0151952409)95.1/97:0.0619320659,WP_010528150.1 Thermophagus xiamenensis:0.0144053226)90.7/100:0.0644963639,(WP_088654590.1 Geofilum rhodophaeum:0.1227132154,HHU01064.1 Bacteroidales bacterium:0.2048655782)94.3/99:0.0916820385)99.2/100:0.1116652770)84.4/92:0.0417741410,MCF8231336.1 Bacteroidales bacterium:0.4474146025)74.6/57:0.0277656477,((RLD45791.1 Bacteroidetes bacterium:0.1573242065,NLH53626.1 Bacteroidales bacterium:0.3821242658)92.4/100:0.0986666444,MBE0637849.1 Bacteroidales bacterium:0.3783655531)0/52:0.0075444038)97.1/94:0.0709440180)80.3/72:0.0297288217)92.1/95:0.0524391274,CEP01218.1 Plasmodiophora brassicae:0.5517887771)37.4/26:0.0075359215)75.1/25:0.0101842251,(((((((((((((((((((((NWQ66384.1 Neopipo cinnamomea:0.0105148776,NXU42130.1 Drymodes brunneopygia:0.0052416801)0/14:0.0000029264,(NWU28924.1 Platysteira castanea:0.0000024294,NXB45368.1 Leucopsar rothschildi:0.0000024294)0/95:0.0000022345)0/13:0.0000021928,NWV28247.1 Origma solitaria:0.0052358112)84.9/99:0.0052306198,(NXA05037.1 Sapayoa aenigma:0.0000020652,NXF00947.1 Smithornis capensis:0.0000027396)88.2/100:0.0052170360)0/36:0.0000022714,NXK67518.1 Sylvietta virens:0.0000021841)0/67:0.0000021953,(((NWS01828.1 Motacilla alba:0.0052179823,NXG22910.1 Grallaria varia:0.0104921385)0/49:0.0000022613,(NXL20454.1 Setophaga kirtlandii:0.0000024294,XP_039932938.1 Hirundo rustica:0.0000024294)0/95:0.0000024163)0/31:0.0000025587,NWT01886.1 Mionectes macconnelli:0.0105168028)85.8/72:0.0052272114)95/82:0.0104866908,((NXF91950.1 Eubucco bourcierii:0.0050104970,NXN20046.1 Indicator maculatus:0.0161333669)90.8/96:0.0162144904,NXN61726.1 Rynchops niger:0.0104330072)0/10:0.0000021324)0/3:0.0000021982,NXJ95271.1 Corythaixoides concolor:0.0000024294)0/2:0.0000021520,((NWX94060.1 Nothoprocta pentlandii:0.0157983327,NXE85048.1 Cochlearius cochlearius:0.0105484467)0/71:0.0000021490,NXX19079.1 Podargus strigoides:0.0105191226)84.7/92:0.0052208354)0/4:0.0000022708,((((NWS44262.1 Probosciger aterrimus:0.0157676649,XP_030353732.1 Strigops habroptila:0.0054711219)96.8/100:0.0267157094,(CAG31511.1 Gallus gallus:0.0000020769,XP_015728884.1 Coturnix japonica:0.0104252186)60.3/99:0.0052324931)79.1/97:0.0052501579,(NXL27825.1 Glaucidium brasilianum:0.0107378324,NXW64320.1 Eurystomus gularis:0.0108499194)79.7/97:0.0050205937)0/47:0.0000021467,XP_032050689.1 Aythya fuligula:0.0000024294)81.2/64:0.0052095640)85.8/95:0.0140822243,(((((((((XP_041609362.1 Vulpes lagopus:0.0000021874,(XP_045308301.1 Leopardus geoffroyi:0.0156427751,(XP_032956207.1 Rhinolophus ferrumequinum:0.0052485402,XP_037000896.1 Artibeus jamaicensis:0.0103271468)35.2/79:0.0051766229)0/75:0.0000021882)81.9/96:0.0052043461,((XP_004278310.1 Orcinus orca:0.0053000557,XP_007470593.1 Lipotes vexillifer:0.0106410605)75/100:0.0050962052,(KAB0348450.1 Muntiacus muntjak:0.0094143204,(KAG8516343.1 Galemys pyrenaicus:0.0126191977,XP_037365791.1 Talpa occidentalis:0.0371351565)97.2/100:0.0429981825)74.8/76:0.0066604306)79.5/75:0.0052689350)0/31:0.0000020032,XP_004617643.1 Sorex araneus:0.0747187927)84.4/45:0.0051181701,(XP_004432009.1 Ceratotherium simum simum:0.0051587269,XP_014698066.1 Equus asinus:0.0104813590)78.1/97:0.0053119099)56.9/89:0.0052622321,XP_036856580.1 Manis javanica:0.0104329316)0/63:0.0000026870,(((XP_042526363.1 Dipodomys spectabilis:0.0158779391,XP_048224556.1 Perognathus longimembris pacificus:0.0000020724)90.5/98:0.0161078376,XP_004658246.2 Jaculus jaculus:0.0157276018)68.4/88:0.0103896349,((XP_043842769.1 Dromiciops gliroides:0.0000026601,XP_031811463.1 Sarcophilus harrisii:0.0000022446)0/96:0.0000020202,XP_027707635.1 Vombatus ursinus:0.0216336552)79.3/100:0.0104633320)0/44:0.0000028513)0/9:0.0000022638,XP_002721537.1 Oryctolagus cuniculus:0.0000026235)0/10:0.0000023800,(((XP_048290858.1 Myodes glareolus:0.0000022788,(((AAG43538.1 Mus musculus:0.0051912829,((XP_005077853.1 Mesocricetus auratus:0.0104462852,NP_001014183.1 Rattus norvegicus:0.0000026514)85.7/89:0.0051831453,XP_028610695.1 Grammomys surdaster:0.0000020438)0/83:0.0000022520)86.8/89:0.0052035379,ERE79866.1 Cricetulus griseus:0.0104512352)0/58:0.0000029826,(XP_008851023.1 Nannospalax galili:0.0000024294,XP_031242958.1 Mastomys coucha:0.0000024294)0/92:0.0000025336)87/63:0.0052247131)87/55:0.0052302826,KAH0505198.1 Microtus ochrogaster:0.0053068466)0/46:0.0000022749,XP_021509414.1 Meriones unguiculatus:0.0052962769)93.6/92:0.0104810023)79/86:0.0051954556,XP_003475288.1 Cavia porcellus:0.0000029271)96.3/99:0.0361627512)91.9/100:0.0379838583,((((PIO36173.1 Lithobates catesbeianus:0.0000024294,XP_040198393.1 Rana temporaria:0.0210592175)92.3/100:0.0205668700,XP_018108678.1 Xenopus laevis:0.0111677269)89.5/100:0.0208354693,KAG8575342.1 Engystomops pustulosus:0.0181769527)87/100:0.0173526335,(((((((((((((((((((((((((PWA19082.1 Gambusia affinis:0.0000000000,XP_027870450.1 Xiphophorus couchianus:0.0000000000):0.0000000000,XP_032416380.1 Xiphophorus hellerii:0.0000000000):0.0000024294,XP_043991898.1 Gambusia affinis:0.0000024294)70.3/100:0.0039256065,(XP_007549128.1 Poecilia formosa:0.0000024294,XP_008403030.1 Poecilia reticulata:0.0052833928)87.5/100:0.0122851031)99.1/100:0.0482303121,XP_038148796.1 Cyprinodon tularosa:0.0296777018)82.3/100:0.0102515640,((XP_013865875.1 Austrofundulus limnaeus:0.0106362835,XP_015808667.1 Nothobranchius furzeri:0.0513264820)77.8/100:0.0094600183,(XP_017274110.3 Kryptolebias marmoratus:0.0144408226,XP_037549724.1 Nematolebias whitei:0.0262007767)79.1/100:0.0091865389)86.4/100:0.0115010150)89.1/100:0.0180377939,XP_028329632.1 Gouania willdenowi:0.0890386151)76.5/93:0.0115603417,XP_035537973.1 Morone saxatilis:0.0326178528)75.4/83:0.0075779125,XP_040901016.1 Toxotes jaculatrix:0.0000025916)75.6/77:0.0078334557,(XP_020797308.1 Boleophthalmus pectinirostris:0.0413752706,XP_033846944.1 Periophthalmus magnuspinnatus:0.0277818683)99.4/100:0.0729206631)61.6/54:0.0034050767,(XP_026149179.1 Mastacembelus armatus:0.0367248742,XP_034042918.1 Thalassophryne amazonica:0.0663805328)76.3/87:0.0163876516)66.2/24:0.0046736857,(XP_039985208.1 Xiphias gladius:0.0212623669,((XP_043886743.1 Solea senegalensis:0.0589982821,XP_020475579.1 Monopterus albus:0.0481600855)72.3/30:0.0044128236,(XP_029983711.1 Sphaeramia orbicularis:0.0220685170,(XP_035010899.1 Hippoglossus stenolepis:0.0282226950,XP_035484853.1 Scophthalmus maximus:0.0583701501)86/95:0.0162790515)76/36:0.0049183555)80.7/89:0.0053363900)0/86:0.0000024012)17.3/54:0.0052526276,(XP_018522309.1 Lates calcarifer:0.0052596919,KAG7222423.1 Caranx melampygus:0.0212824501)0/52:0.0000022837)79.7/41:0.0052595083,((XP_041793876.1 Chelmon rostratus:0.0158860591,((((XP_041858202.1 Melanotaenia boesemani:0.0443380730,CAG5853113.1 Menidia menidia:0.0212192218)0/84:0.0000028025,XP_022595872.1 Seriola dumerili:0.0105295942)0/69:0.0000022417,XP_029354999.1 Echeneis naucrates:0.0269929030)86.3/87:0.0052347206,XP_047437138.1 Mugil cephalus:0.0213693669)0/62:0.0000022374)85/70:0.0052557231,(XP_028258372.1 Parambassis ranga:0.0270977312,KAF7666422.1 Lucifuga dentata:0.0565714065)0/15:0.0000022150)0/4:0.0000025927)76.5/10:0.0052792093,((XP_003437676.1 Oreochromis niloticus:0.0051399516,XP_004539648.1 Maylandia zebra:0.0107411342)95.5/100:0.0272166642,XP_020510597.1 Labrus bergylta:0.0329813877)48.2/92:0.0109771403)0/72:0.0000026451,XP_026234488.1 Anabas testudineus:0.0052541459)77.4/78:0.0050903639,XP_041643715.1 Cheilinus undulatus:0.0328832335)46.6/85:0.0056338040,XP_029935668.1 Myripristis murdjan:0.0160939778)97.2/100:0.0272270356,XP_018619292.1 Scleropages formosus:0.0054083371)76.7/82:0.0050432766,(XP_006628924.1 Lepisosteus oculatus:0.0161758468,MBN3301425.1 Amia calva:0.0321652472)91.2/99:0.0159687104)78.7/86:0.0053518752,(KAI1889431.1 Albula goreensis:0.0052457127,XP_028815200.1 Denticeps clupeoides:0.0105607392)0/58:0.0000021125)78.7/58:0.0052649988,(((XP_039629273.1 Polypterus senegalus:0.0099572257,XP_028679751.1 Erpetoichthys calabaricus:0.0054084464)98.7/100:0.0384336047,(((((XP_042631106.1 Cyprinus carpio:0.0050746698,KTG44786.1 Cyprinus carpio:0.0158703248)79.3/100:0.0053180856,(XP_026086692.1 Carassius auratus:0.0051662780,XP_016376235.1 Sinocyclocheilus rhinocerous:0.0051587070)0/77:0.0000022635)80.9/96:0.0052279676,RXN05358.1 Labeo rohita:0.0000022789)91.7/97:0.0105174081,XP_043120360.1 Puntigrus tetrazona:0.0105127932)0/99:0.0000025521,XP_048025600.1 Megalobrama amblycephala:0.0158285545)77.5/98:0.0053817585)51.5/88:0.0055122872,XP_023671162.1 Paramormyrops kingsleyae:0.0386676140)75.4/90:0.0052158539)78.7/89:0.0052923204,(((XP_046720171.1 Silurus meridionalis:0.0270614326,XP_036417505.1 Colossoma macropomum:0.0051672330)42.1/77:0.0052792598,KAF5907809.1 Clarias magur:0.0105427487)0/75:0.0000020211,KAG7333153.1 Hemibagrus wyckioides:0.0160065067)78.4/93:0.0052145606)79.4/62:0.0052707995,((((QNL35803.1 Etroplus suratensis:0.0054471376,((XP_004553246.1 Maylandia zebra:0.0226882068,XP_030586513.1 Archocentrus centrarchus:0.0056628691)92.9/99:0.0220029387,XP_024138415.1 Oryzias melastigma:0.0218540287)0/3:0.0000020216)80.4/4:0.0054059938,((((((((((((((((XP_038124630.1 Cyprinodon tularosa:0.0106801854,XP_047247378.1 Girardinichthys multiradiatus:0.0052661985)0/94:0.0000021952,((XP_005798272.1 Xiphophorus maculatus:0.0052837656,XP_008410558.1 Poecilia reticulata:0.0000020670)77.7/100:0.0054459522,XP_015819990.1 Nothobranchius furzeri:0.0271880758)46.6/54:0.0105355171)79.2/53:0.0052944090,XP_012726918.1 Fundulus heteroclitus:0.0052765596)79.2/55:0.0053657919,XP_017261495.1 Kryptolebias marmoratus:0.0159349078)0/93:0.0012255078,XP_029910220.1 Myripristis murdjan:0.0209906964)79.8/89:0.0099174364,XP_042351455.1 Plectropomus leopardus:0.0106468310)0/48:0.0000022956,((((XP_038561556.1 Micropterus salmoides:0.0160998480,XP_046249041.1 Scatophagus argus:0.0107352965)82/85:0.0052957085,(CAG5958034.1 Menidia menidia:0.0000023258,XP_010791048.1 Notothenia coriiceps:0.0793172307)95.4/86:0.0217671481)0/66:0.0000028710,XP_003967078.1 Takifugu rubripes:0.0106829204)74.7/78:0.0040838251,XP_033491694.1 Epinephelus lanceolatus:0.0049009890)0/77:0.0016611155)69.3/84:0.0053174327,(XP_047451726.1 Mugil cephalus:0.0220083490,XP_020790482.1 Boleophthalmus pectinirostris:0.0159372866)0/84:0.0001091391)0/57:0.0000020434,XP_041853301.1 Melanotaenia boesemani:0.0000029256)0/47:0.0000022171,XP_036962393.1 Acanthopagrus latus:0.0053566024)86.9/94:0.0052912725,(XP_039990101.1 Xiphias gladius:0.0000022850,((XP_020468240.1 Monopterus albus:0.0235260422,XP_034032420.1 Thalassophryne amazonica:0.0330745268)81.8/98:0.0098126428,KAF3688837.1 Channa argus:0.0161282646)78.1/65:0.0053617415)87.8/64:0.0052727873)0/48:0.0000023462,(XP_026166543.1 Mastacembelus armatus:0.0000029843,XP_004069703.3 Oryzias latipes:0.0161337426)83/70:0.0052745400)82.7/65:0.0052740947,XP_041652103.1 Cheilinus undulatus:0.0052797088)0/61:0.0000021386,(AWP08475.1 Scophthalmus maximus:0.0273233251,XP_035012088.2 Hippoglossus stenolepis:0.0505862160)75.3/99:0.0054699445)77.6/64:0.0052225520,XP_029009554.1 Betta splendens:0.0106796452)78.5/66:0.0053617816,XP_033823677.1 Periophthalmus magnuspinnatus:0.0108213721)75.6/82:0.0051164482)88.3/88:0.0109153474,XP_037539444.1 Nematolebias whitei:0.0270694868)0/69:0.0000026232,XP_013859002.1 Austrofundulus limnaeus:0.0053048161)91.5/97:0.0108719674)0/51:0.0000029635,XP_030650270.1 Chanos chanos:0.0105185492)95.1/100:0.0343938929)86.2/99:0.0288227235)80.2/99:0.0501803397,(XP_041031099.1 Carcharodon carcharias:0.0063218714,(XP_043533513.1 Chiloscyllium plagiosum:0.0050714471,XP_020384142.1 Rhincodon typus:0.0000020799)85.8/100:0.0144288449)97.2/100:0.0894831541)99.6/100:0.1538821042,(XP_033624214.1 Asterias rubens:0.3390112103,XP_033726443.1 Pecten maximus:0.1315083014)38.5/87:0.0315599209)81.3/88:0.0545389168,((XP_045181152.1 Mercenaria mercenaria:0.0522985562,KAH3896801.1 Dreissena polymorpha:0.0968752179)93.8/100:0.0497035942,(((GFN92166.1 Plakobranchus ocellatus:0.0414289846,GFS14792.1 Elysia marginata:0.0272314609)54.5/100:0.0237588930,CAG5134924.1 Candidula unifasciata:0.0855110695)84.7/100:0.0362130412,XP_025089361.1 Pomacea canaliculata:0.0791461544)93.4/100:0.0546905720)84.9/100:0.0338160399)64.4/94:0.0391310407,XP_013409919.1 Lingula anatina:0.2199036003)63.6/91:0.0347866428,(((TGZ75317.1 Opisthorchis felineus:0.0237507038,KAG5453564.1 Clonorchis sinensis:0.0091700440)99/100:0.0886448085,((KAF5405763.1 Paragonimus heterotremus:0.0052958713,KAF7261548.1 Paragonimus skrjabini miyazakii:0.0052453759)0/99:0.0000020822,KAF8568499.1 Paragonimus westermani:0.0160668665)99.1/100:0.0889340063)88/100:0.0377653384,(THD28903.1 Fasciola hepatica:0.0567178524,KAA0201018.1 Fasciolopsis buski:0.0558411689)93.6/100:0.0521107469)99.5/100:0.1330168336)92.8/92:0.0588530841,((((((PAV68788.1 Diploscapter pachys:0.1589111949,((EGT59503.1 Caenorhabditis brenneri:0.1040248954,NP_001370015.1 Caenorhabditis elegans:0.0268115984)73.2/100:0.0076466102,XP_003109749.1 Caenorhabditis remanei:0.0359161401)99.7/100:0.1493695497)82.4/100:0.0443055303,KAF8383285.1 Pristionchus pacificus:0.2415434075)91.5/98:0.0507426680,((KHN84378.1 Toxocara canis:0.1159849786,VDD86831.1 Enterobius vermicularis:0.1197778850)73.8/94:0.0462353640,KAH7728271.1 Aphelenchus avenae:0.1597494121)83.9/86:0.0642435201)84.3/49:0.0355757664,((CAD2172667.1 Meloidogyne enterolobii:0.2561188373,KAI1716319.1 Ditylenchus destructor:0.1725495270)74.2/98:0.0927085287,CAD5234102.1 Bursaphelenchus xylophilus:0.2527071018)35.8/19:0.0175118339)87.1/77:0.0448317786,(RNA26572.1 Brachionus plicatilis:0.0814568049,CAF0720608.1 Brachionus calyciflorus:0.0820189144)100/100:0.2372980694)84.2/94:0.0400034564,(((((KRX16767.1 Trichinella nelsoni:0.0161008002,(KRY18862.1 Trichinella patagoniensis:0.0053577087,KRZ62545.1 Trichinella nativa:0.0053486743)0/96:0.0000029080)83.4/47:0.0053490438,KRX57016.1 Trichinella sp. T9:0.0053348587)0/42:0.0000020944,KRX44892.1 Trichinella murrelli:0.0000022832)85/46:0.0054075278,KRY60164.1 Trichinella britovi:0.0000028845)76.4/90:0.0180959734,(KRY72050.1 Trichinella pseudospiralis:0.0272441769,KRZ06568.1 Trichinella zimbabwensis:0.0128020162)90.4/100:0.0311961838)100/100:0.3671739154)78.5/81:0.0494572842)78.8/76:0.0390569995,(XP_002163048.2 Hydra vulgaris:0.3735924391,(XP_003739525.1 Galendromus occidentalis:0.1131092494,XP_022661918.1 Varroa destructor:0.1777200965)98.5/100:0.1920970336)89.1/97:0.0542593386)91.7/94:0.0725789402,((((((((((((OBZ89698.1 Choanephora cucurbitarum:0.0884411863,CEP10715.1 Parasitella parasitica:0.0652805815)83.9/86:0.0252839508,(EPB92750.1 Mucor circinelloides 1006PhL:0.0464738906,KAG1146109.1 Rhizopus arrhizus:0.0539944443)72.3/87:0.0084634070)78.1/85:0.0115029858,XP_023462061.1 Rhizopus microsporus ATCC 52813:0.0431374356)98.9/99:0.0702021628,(ORX52453.1 Hesseltinella vesiculosa:0.0112820627,((ORZ21547.1 Absidia repens:0.0161023591,(SAL98093.1 Absidia glauca:0.0186130202,SAM00055.1 Absidia glauca:0.0321198296)86.7/88:0.0170356027)75.6/88:0.0104524446,ORZ24170.1 Absidia repens:0.0320576797)99.8/100:0.0814028148)96.2/100:0.0611430858)69.9/100:0.0139483601,XP_018295841.1 Phycomyces blakesleeanus NRRL 1555-:0.1537556998)93.7/100:0.0500860982,(((ORZ02284.1 Syncephalastrum racemosum:0.0337960058,KAG2226833.1 Mucor circinatus:0.0935624835)98.4/100:0.0666293288,(CDH51698.1 Lichtheimia corymbifera JMRC-FSU-9682:0.0252461341,CDS04902.1 Lichtheimia ramosa:0.0243492135)98.7/100:0.0794754978)81.5/47:0.0169400493,(CDH56616.1 Lichtheimia corymbifera JMRC-FSU-9682:0.0238675358,CDS08807.1 Lichtheimia ramosa:0.0033627345)98.8/100:0.0807424757)43.5/47:0.0242489802)100/100:0.2221745128,(XP_023465750.1 Rhizopus microsporus ATCC 52813:0.2507852337,(KAG2172324.1 Umbelopsis isabellina:0.0101909635,KAH8553746.1 Umbelopsis sp. PMI_123:0.0505133192)96.5/100:0.0934189967)92.8/100:0.0847122438)96.3/99:0.0938101641,(OZJ03475.1 Bifiguratus adelaidae:0.1999212253,RUS21238.1 Endogone sp. FLAS-F59071:0.2066466620)56/59:0.0293108105)50/55:0.0397109226,((KAF8927403.1 Dissophora ornata:0.0237520937,(((((KAF8949316.1 Haplosporangium gracile:0.0202456194,(((KAF9132863.1 Mortierella sp. 14UC:0.0035662889,KAF9550835.1 Mortierella hygrophila:0.0220783379)76.2/66:0.0054871031,KAF9905108.1 Linnemannia zychae:0.0114287557)79/49:0.0046132886,(((KAF9286812.1 Linnemannia elongata:0.0000024294,KAG0070368.1 Linnemannia elongata:0.0000024294)94.3/100:0.0242936826,KAG0290985.1 Linnemannia gamsii:0.0171821078)37.2/82:0.0103555506,KAG0280012.1 Linnemannia exigua:0.0067296687)78.6/70:0.0083315803)0/43:0.0000020664)86.8/81:0.0156446422,KAF9087912.1 Mortierella sp. AD031:0.0151448327)98.2/91:0.0439068421,((KAF9174301.1 Mortierella sp. AD010:0.0346397042,KAI1319426.1 Mortierella claussenii:0.0256301088)48.6/22:0.0174709299,(KAF9575566.1 Mortierella alpina:0.0317909252,(KAF9976334.1 Actinomortierella ambigua:0.0234821802,KAG0231440.1 Actinomortierella wolfii:0.0137337260)100/100:0.1415325521)48/81:0.0131618288)88.1/82:0.0146686789)86.6/62:0.0155599719,KAG0000458.1 Modicella reniformis:0.0314376455)80.8/49:0.0107544932,KAG0242167.1 Mortierella sp. GBA43:0.0784360711)59.7/23:0.0112303417)97.3/49:0.0353614436,KAG0370844.1 Gamsiella multidivaricata:0.0000024501)99.9/100:0.1892089228)89.1/97:0.0407952568,(((((((OCH91141.1 Obba rivulosa:0.0830158247,((TFK52981.1 Heliocybe sulcata:0.1815939161,((KAI0356831.1 Trametes cingulata:0.0158134169,KAI0365425.1 Pilatotrama ljubarskyi:0.0054152245)85.1/100:0.0262628729,KAI0816938.1 Trametes gibbosa:0.0827938122)92.2/100:0.0360840136)95.9/80:0.0440697683,(((GJE93115.1 Phanerochaete sordida:0.0222350662,XP_007395085.1 Phanerochaete carnosa HHB-10118-sp:0.0513894029)89.5/100:0.0392550306,((KAI0089550.1 Irpex rosettiformis:0.0568783842,KAI0797266.1 Irpex lacteus:0.0250533367)94.9/100:0.0541518889,KAI0342247.1 Trametopsis cervina:0.0408876035)93.2/100:0.0466050598)77.7/83:0.0174721243,(KAA1471985.1 Dentipellis sp. KUC8613:0.0787063692,KAF9653636.1 Thelephora ganbajun:0.1036602479)93.1/85:0.0535587579)77.2/42:0.0145523559)72.4/52:0.0066718841)83.3/52:0.0301291720,(XP_024335192.1 Postia placenta MAD-698-R-SB12:0.0753869201,KAI0922706.1 Antrodia cinnamomea:0.0289620522)67.9/98:0.0059505322)92.5/87:0.0540595781,((XP_047777208.1 Rhodofomes roseus:0.0307600131,XP_047898192.1 Antrodia serialis:0.0386435017)95.3/100:0.0451770919,KZT65172.1 Daedalea quercina L-15889:0.0389361160)24.7/97:0.0232515626)99.6/100:0.1427463319,EJD34014.1 Auricularia subglabra TFB-10046 SS5:0.1233849477)76.1/90:0.0546958897,GJJ13612.1 Clathrus columnatus:0.1386747134)38.6/90:0.0217882941,KAF8480553.1 Gautieria morchelliformis:0.0798394690)99.7/100:0.2369221769,RKP37437.1 Dimargaris cristalligena:0.2658871008)83.7/98:0.0451885935)92.7/92:0.0581164432,((ORY43714.1 Rhizoclosmatium globosum:0.2713596670,(TPX72649.1 Spizellomyces sp. 'palustris':0.0394979271,XP_016609797.1 Spizellomyces punctatus DAOM BR117:0.0000027425)100/100:0.2883058306)79.1/99:0.0588150186,KAH6562601.1 Batrachochytrium salamandrivorans:0.3734550228)77.9/58:0.0329154742)74/57:0.0171742527,(((ORX53706.1 Piromyces finnis:0.0105975938,(ORY72527.1 Neocallimastix californiae:0.0049233864,KAG4085319.1 Neocallimastix sp. JGI-2020a:0.0163804910)86.2/100:0.0111575792)82.7/100:0.0266178809,ORX86047.1 Anaeromyces robustus:0.0193868401)100/100:0.2872576783,((OWB56535.1 Candida boidinii:0.0076140964,OWB83245.1 Candida boidinii:0.0136010077)97.8/100:0.1390604663,((QLQ80822.1 Torulaspora sp. CBS 2947:0.0417399771,XP_037139938.1 Torulaspora globosa:0.0187540463)99.8/100:0.2088133643,(XP_019041874.1 Wickerhamomyces anomalus NRRL Y-366-8:0.0730441503,(XP_020070577.1 Cyberlindnera jadinii NRRL Y-1542:0.1083440968,KAH3669177.1 Wickerhamomyces mucosus:0.0745335346)0/2:0.0132725832)90.1/97:0.0620259794)86.3/100:0.0912324871)100/100:0.3815617427)85.4/62:0.0438180122)99/100:0.1170407462)71.8/42:0.0151216319,(((((XP_047970829.1 Salvia hispanica:0.0577907202,GEY53777.1 Tanacetum cinerariifolium:0.0520021970)46.5/98:0.0328840299,XP_017247869.1 Daucus carota subsp. sativus:0.0620080895)91.1/98:0.0631821183,ACN40177.1 Picea sitchensis:0.0259685784)96.1/100:0.1296785669,(KAI3726000.1 Smallanthus sonchifolius:0.0869229041,((KDP45313.1 Jatropha curcas:0.0499546870,(GKV37262.1 Shorea leprosula:0.0539579759,(XP_022134423.1 Momordica charantia:0.0324433272,XP_023515364.1 Cucurbita pepo subsp. pepo:0.0303576074)96.9/100:0.0564346749)69.2/98:0.0189847519)74.4/98:0.0103173150,XP_030483137.1 Cannabis sativa:0.0712027674)79.4/97:0.0568697003)99/100:0.1821677313)82.1/100:0.0545106308,GBG85376.1 Chara braunii:0.3356936707)100/100:0.3201505716)81.9/28:0.0280892857)92.1/60:0.0613749369,(((CEM03396.1 Vitrella brassicaformis CCMP3155:0.1967778951,AND95622.1 Chromera velia:0.4264850214)90.5/99:0.1085339639,((AND95726.1 Perkinsus olseni:0.0163341792,KAF4657493.1 Perkinsus olseni:0.0596732392)60.5/67:0.0149480217,((XP_002776759.1 Perkinsus marinus ATCC 50983:0.0267393185,XP_002784050.1 Perkinsus marinus ATCC 50983:0.0286123895)87.4/99:0.0197952971,KAF4659136.1 Perkinsus chesapeaki:0.0296045956)76.8/98:0.0146001174)99.6/99:0.1899274421)61.4/99:0.0741581981,KAF8821266.1 Cardiosporidium cionae:0.4927697111)97.2/95:0.1313296389)54.8/23:0.0182781190,((((((((OQR95917.1 Thraustotheca clavata:0.0490276603,XP_008612088.1 Saprolegnia diclina VS20:0.0414788096)89.3/100:0.0291840772,(((RQM20325.1 Aphanomyces astaci:0.0108364285,KAH9160254.1 Aphanomyces euteiches:0.0333521721)77/75:0.0053624925,XP_008865906.1 Aphanomyces invadans:0.0053654175)0/65:0.0000024581,KAF0715136.1 Aphanomyces stellatus:0.0228905177)91.1/99:0.0216257208)98.3/100:0.0836022111,((((((((((((OWZ16935.1 Phytophthora megakarya:0.0210078089,(TDH72910.1 Bremia lactucae:0.0155336029,XP_024577317.1 Plasmopara halstedii:0.0260131423)94.5/97:0.0211227611)0/72:0.0000021739,(KAG7387090.1 Phytophthora pseudosyringae:0.0051324918,KAH7492341.1 Phytophthora ramorum:0.0160474484)87.4/99:0.0109113517)81.4/72:0.0050746385,(RLN56839.1 Phytophthora kernoviae:0.0157927787,KAG7398695.1 Phytophthora boehmeriae:0.0000025774)98.6/100:0.0265096754)0/73:0.0000020359,KAG3109785.1 Phytophthora idaei:0.0051450550)78.1/74:0.0051651083,XP_002905022.1 Phytophthora infestans T30-4:0.0051952102)89.8/81:0.0104562859,(UIZ20328.1 Peronospora effusa:0.0376593768,KAG1689881.1 Phytophthora capsici:0.0105128032)0/74:0.0000021119)41.4/87:0.0051903946,(POM70394.1 Phytophthora palmivora var. palmivora:0.0054422407,ETI35760.1 Phytophthora parasitica P1569:0.0051968371)78.8/65:0.0052145591)0/60:0.0000022413,KAG6586624.1 Phytophthora cinnamomi:0.0051998200)66.3/69:0.0033676318,KAE8895377.1 Phytophthora fragariae:0.0133743437)97.9/100:0.0435002197,KAF1324057.1 Globisporangium splendens:0.0120012196)87.4/100:0.0214395151,(GAX98090.1 Pythium insidiosum:0.0000020770,TMW66152.1 Pythium oligandrum:0.0320176730)92.6/100:0.0401279418)62.7/100:0.0177130890,CCI46955.1 Albugo candida:0.1462765905)99.2/100:0.1135211136)95.4/100:0.1063917660,CBJ26877.1 Ectocarpus siliculosus:0.3047172059)30.2/96:0.0490508550,TFJ83809.1 Nannochloropsis salina CCMP1776:0.2786661157)92.5/97:0.0779758677,((((((PRW58539.1 Chlorella sorokiniana:0.0000024294,PRW58540.1 Chlorella sorokiniana:0.0000024294)88.5/100:0.0372967744,(KAI3433788.1 Chlorella vulgaris:0.0981515221,XP_005851119.1 Chlorella variabilis:0.0550589286)75.1/97:0.0132107431)96.9/97:0.0955756422,KAA6427374.1 Trebouxia sp. A1-2:0.3281073251)34.9/98:0.0141745906,KDD76973.1 Helicosporidium sp. ATCC 50920:0.3091089243)93.2/100:0.0710330402,KAG7671778.1 Chlorella desiccata:0.1956241844)61.5/95:0.0369695135,((((((XP_042925120.1 Chlamydomonas reinhardtii:0.0208988093,KAG2432669.1 Chlamydomonas schloesseri:0.0123202894)92/100:0.0325528853,(KXZ45488.1 Gonium pectorale:0.0921701369,((GIL61553.1 Volvox africanus:0.0323325775,GIL88617.1 Volvox reticuliferus:0.0156508536)87.4/100:0.0281611628,XP_002957593.1 Volvox carteri f. nagariensis:0.0262940562)84.9/100:0.0273778166)81.8/99:0.0305792253)73.7/99:0.0114558769,GFR41816.1 Astrephomene gubernaculifera:0.1262336536)66.5/89:0.0249312632,KAG2500471.1 Edaphochlamys debaryana:0.1016483370)94.9/88:0.0673392017,(((GBF90637.1 Raphidocelis subcapitata:0.2011181911,KAF8061307.1 Scenedesmus sp. PABB004:0.0678248353)58.7/99:0.0319875831,KAF6256344.1 Scenedesmus sp. NREL 46B-D3:0.1036370709)93.8/100:0.0730855942,CAG9465898.1 Pedinophyceae sp. YPF-701:0.4339295034)81.1/84:0.0242014115)39.3/75:0.0223810369,GAX82709.1 Chlamydomonas eustigma:0.3199705101)88/97:0.0346773250)95.4/100:0.0769487926)40.4/47:0.0657525050,KAF0853143.1 Andalucia godoyi:0.5505456931)92.5/96:0.0926238889,(XP_044542197.1 Naegleria lovaniensis:0.0392591861,CAG4718467.1 Naegleria fowleri:0.0000022122)100/100:0.3334904089)67.6/35:0.0661018394)41.2/92:0.0340384115,(PRP74469.1 Planoprotostelium fungivorum:0.2912156983,KAA0157046.1 Cafeteria roenbergensis:0.4923927511)81.2/87:0.0598022077)91.7/82:0.0507494306,(((((((((((((((((((((((NWI84828.1 Pitta sordida:0.0102952382,(NXU79254.1 Oreotrochilus melanogaster:0.0049619779,XP_023787287.1 Cyanistes caeruleus:0.0000024294)75.9/100:0.0049929810)70/96:0.0101198532,XP_008929326.1 Manacus vitellinus:0.0156166592)0/11:0.0000022213,(((NWR41923.1 Regulus satrapa:0.0102017396,(NXM30492.1 Oxyruncus cristatus:0.0051416764,NXY49012.1 Ceuthmochares aereus:0.0050565163)75.3/99:0.0050609540)0/77:0.0000020128,((((NWV41226.1 Grantiella picta:0.0101234455,NXU49332.1 Turnix velox:0.0206433444)0/7:0.0000022222,(NXN87043.1 Bombycilla garrulus:0.0153765553,OPJ90165.1 Patagioenas fasciata monilis:0.0151973385)0/46:0.0000024294)0/17:0.0000022216,NWW57460.1 Ifrita kowaldi:0.0000024294)0/16:0.0000022065,(NWX33473.1 Notiomystis cincta:0.0100843051,(NXI41412.1 Galbula dea:0.0050334382,(((((((NXI73962.1 Anseranas semipalmata:0.0050338885,XP_025972009.1 Dromaius novaehollandiae:0.0050621269)78.9/93:0.0050414195,KFU88624.1 Chaetura pelagica:0.0050223875)0/14:0.0000021198,(NXO75283.1 Sitta europaea:0.0050419698,XP_009897369.1 Dryobates pubescens:0.0100873146)0/17:0.0000025733)0/82:0.0000022196,NXP78214.1 Ramphastos sulfuratus:0.0102965783)78.8/93:0.0050410930,XP_016155268.1 Ficedula albicollis:0.0101657967)0/18:0.0000023328,XP_014809904.1 Calidris pugnax:0.0000024294)0/18:0.0000021294,NXQ58998.1 Anthoscopus minutus:0.0050260212)0/18:0.0000021497)86.3/93:0.0050310146)0/27:0.0000027248)0/26:0.0000028007)83.7/85:0.0050234632,NWV58947.1 Malurus elegans:0.0269809855)0/21:0.0000021786)0/9:0.0000028458,NWV01179.1 Upupa epops:0.0255276415)85.3/93:0.0098906720,NWJ05857.1 Crypturellus undulatus:0.0111055941)85.5/99:0.0179548216,XP_003766019.1 Sarcophilus harrisii:0.0687990162)73.6/100:0.0136037644,(((XP_026528963.1 Notechis scutatus:0.0057223500,XP_007421336.1 Python bivittatus:0.0314681858)76.6/100:0.0111775382,XP_032067252.1 Thamnophis elegans:0.0323420396)85.2/100:0.0342545795,(XP_028558479.1 Podarcis muralis:0.0263412398,XP_033026218.1 Lacerta agilis:0.0155348374)95.5/100:0.0462884426)87.8/100:0.0325546006)94.7/100:0.0345860396,((XP_040213256.1 Rana temporaria:0.0462502215,XP_044159470.1 Bufo gargarizans:0.0223352275)89.6/100:0.0348141986,XP_018094512.1 Xenopus laevis:0.0488114891)83.7/97:0.0237067900)0/33:0.0000027928,(XP_038194898.1 Arvicola amphibius:0.0108707584,(((((((XP_044097392.1 Neogale vison:0.0051906351,(((Q9XSG3.1 Bos taurus:0.0052941884,XP_005676503.1 Capra hircus:0.0104915302)77.7/100:0.0051149967,(TEA39849.1 Sousa chinensis:0.0104540723,KAB0391116.1 Balaenoptera physalus:0.0000027232)98.1/100:0.0210063040)0/100:0.0000022845,KAF4014165.1 Cervus hanglu yarkandensis:0.0104349478)77.8/100:0.0051802035)87.6/100:0.0103083843,(XP_036110230.1 Molossus molossus:0.0087488771,XP_037021823.1 Artibeus jamaicensis:0.0248483923)66.7/91:0.0080920452)0/24:0.0000025841,(5YFN_A Homo sapiens:0.0161124102,XP_020930567.1 Sus scrofa:0.0051421130)86.9/88:0.0107387718)0/12:0.0000022545,XP_011367940.1 Pteropus vampyrus:0.0156389306)86.7/61:0.0051925852,(((XP_004601371.1 Sorex araneus:0.0212951041,(XP_036174867.1 Myotis myotis:0.0000026816,XP_036278324.1 Pipistrellus kuhlii:0.0264782145)82.9/100:0.0103644182)67.3/86:0.0104287898,XP_016052208.1 Miniopterus natalensis:0.0154955917)0/67:0.0000020655,(XP_004674398.1 Condylura cristata:0.0158619887,XP_032967905.1 Rhinolophus ferrumequinum:0.0158165957)85.5/84:0.0101716556)78.9/70:0.0051169028)84.3/80:0.0100002747,XP_002712664.1 Oryctolagus cuniculus:0.0165270099)84.9/93:0.0108752761,XP_004653586.1 Jaculus jaculus:0.0271856398)75.8/85:0.0051831395)97.5/100:0.0600589287)82.2/99:0.0305251213,((((XP_038644621.1 Scyliorhinus canicula:0.0160894871,GCB67717.1 Scyliorhinus torazame:0.0049733061)91.9/100:0.0159310717,XP_041056989.1 Carcharodon carcharias:0.0053321302)95/100:0.0378093933,XP_020371406.1 Rhincodon typus:0.0380161596)99.8/100:0.1062229344,(XP_039611237.1 Polypterus senegalus:0.0109909826,XP_028663872.1 Erpetoichthys calabaricus:0.0213158964)97.5/100:0.0707054456)70.2/98:0.0144825212)84/98:0.0304456649,((((((((((XP_037645564.1 Sebastes umbrosus:0.0735306057,KAI3356647.1 Scortum barcoo:0.0411675610)71.4/64:0.0053894679,XP_041663774.1 Cheilinus undulatus:0.0427326379)74.6/64:0.0064529003,KAG7233768.1 Caranx melampygus:0.0054724435)74.9/60:0.0048483777,((XP_042350941.1 Plectropomus leopardus:0.0000028830,XP_046903390.1 Hypomesus transpacificus:0.1009756098)59.7/38:0.0160220716,XP_023268316.1 Seriola lalandi dorsalis:0.0219501544)75.4/38:0.0052738080)78.6/52:0.0053189218,(XP_026231607.1 Anabas testudineus:0.0052393866,XP_028291225.1 Gouania willdenowi:0.0436330150)87.4/99:0.0105559310)70.8/55:0.0060919015,XP_003449563.1 Oreochromis niloticus:0.0505781245)89.1/69:0.0238116179,XP_007578753.1 Poecilia formosa:0.0246287534)82.3/70:0.0138290948,(((XP_048049613.1 Megalobrama amblycephala:0.0252457741,XP_005167712.1 Danio rerio:0.0287013387)60.2/70:0.0080226517,RXN29028.1 Labeo rohita:0.0076075697)98.4/100:0.0563770870,((XP_026803016.1 Pangasianodon hypophthalmus:0.0100594961,MCJ8732267.1 Pangasius djambal:0.0059043116)79.3/100:0.0156244714,(XP_026999412.1 Tachysurus fulvidraco:0.0314386949,KAG7331562.1 Hemibagrus wyckioides:0.0121289164)88/100:0.0290943902)90.8/100:0.0273280175)84.7/66:0.0176970415)88.1/96:0.0213474163,XP_035250093.1 Anguilla anguilla:0.0773794256)1.9/72:0.0112780593,(XP_006636355.1 Lepisosteus oculatus:0.0591754511,MBN3307254.1 Amia calva:0.0989145775)23.8/90:0.0364799719)94.1/100:0.0583964251)98.4/100:0.0694643441,CAD5116104.1 Dimorphilus gyrociliatus:0.2097050482)56.7/71:0.0212141928,(((XP_039248943.1 Styela clava:0.1516709955,ELU08750.1 Capitella teleta:0.1993276627)70.9/92:0.0374575501,(CAB3255241.1 Phallusia mammillata:0.1265604412,XP_002126261.1 Ciona intestinalis:0.1393413527)97.5/100:0.1084640533)92.7/74:0.0496692506,(RDD44713.1 Trichoplax sp. H2:0.1689693666,XP_003385482.2 Amphimedon queenslandica:0.2293180720)56.9/75:0.0284566242)87.4/63:0.0274567944)92.5/71:0.0419516327,(((XP_046572662.1 Haliotis rubra:0.0001233011,XP_048242091.1 Haliotis rufescens:0.0558708356)99.5/100:0.1122448721,XP_009051647.1 Lottia gigantea:0.0759878165)71.1/85:0.0431251558,(((GFO33536.1 Plakobranchus ocellatus:0.1205152396,(CAG5128984.1 Candidula unifasciata:0.0355600199,XP_013073837.1 Biomphalaria glabrata:0.1195421733)64.2/99:0.0392783568)95.8/100:0.0762628471,XP_025086569.1 Pomacea canaliculata:0.1848684269)80.3/73:0.0241843587,(((XP_011430132.2 Crassostrea gigas:0.0279338513,XP_022290279.1 Crassostrea virginica:0.0225194728)99.5/100:0.1063606075,(XP_021340687.1 Mizuhopecten yessoensis:0.0203198231,XP_033751958.1 Pecten maximus:0.0240342400)98.6/100:0.1067595011)81.3/100:0.0414367076,XP_029636498.1 Octopus sinensis:0.1659126392)93.1/99:0.0606333386)0/55:0.0000020944)98.2/96:0.0604711907)73.9/68:0.0068167533,((CAH1237952.1 Branchiostoma lanceolatum:0.0404274548,XP_035688517.1 Branchiostoma floridae:0.0224412753)72.4/100:0.0139443090,XP_019630470.1 Branchiostoma belcheri:0.0180182785)100/100:0.1788616812)66.6/52:0.0237187885,(((OTF69095.1 Euroglyphus maynei:0.0672160669,(XP_027198844.1 Dermatophagoides pteronyssinus:0.0153039105,KAH7640617.1 Dermatophagoides farinae:0.0479144988)86.2/100:0.0343215925)98.6/100:0.1172372226,(RWS09038.1 Dinothrombium tinctorium:0.1040734258,RWS28100.1 Leptotrombidium deliense:0.0453822557)96.8/100:0.0797554962)42/81:0.0230556377,(CAD7627530.1 Medioppia subpectinata:0.1757242166,(XP_004347033.1 Capsaspora owczarzaki ATCC 30864:0.4026629032,KAI1280902.1 Halotydeus destructor:0.1434798104)24.2/71:0.0526339896)91.1/92:0.0663118955)93.8/93:0.0612076599)9.2/41:0.0118753501,((XP_042895354.1 Parasteatoda tepidariorum:0.0594140320,(KFM80125.1 Stegodyphus mimosarum:0.0054186346,XP_035227624.1 Stegodyphus dumicola:0.0096836387)76.8/100:0.0127370345)86.5/100:0.0279259373,(((GBM47750.1 Araneus ventricosus:0.0244192784,KAF8764316.1 Argiope bruennichi:0.0238994329)93.9/100:0.0332630917,(GIY38847.1 Caerostris extrusa:0.0052060823,GIY77187.1 Caerostris darwini:0.0000029817)99.3/100:0.0591983430)82.4/92:0.0138526077,(GFR22584.1 Trichonephila clavata:0.0276024426,GFT75228.1 Nephila pilipes:0.0195240437)94.4/100:0.0355043987)94/92:0.0350525332)99.6/99:0.0982813273)89.6/57:0.0446150581,((((XP_037570366.1 Dermacentor silvarum:0.0243220245,KAH6941633.1 Hyalomma asiaticum:0.0183894112)0/51:0.0063183739,(XP_037288459.1 Rhipicephalus microplus:0.0151865734,XP_037527362.1 Rhipicephalus sanguineus:0.0271865391)43.4/100:0.0120717644)97.9/100:0.0845542322,EEC05364.1 Ixodes scapularis:0.1010613775)99.2/100:0.1298251253,(((((((((((((XP_039747085.1 Pararge aegeria:0.0375984509,XP_045785280.1 Maniola jurtina:0.0007384225)82.3/99:0.0151725470,XP_023950358.1 Bicyclus anynana:0.0211754683)80.1/99:0.0106744256,XP_028176271.1 Ostrinia furnacalis:0.0395230950)74.3/88:0.0044126583,(XP_045445568.1 Melitaea cinxia:0.0330486840,((XP_045491125.1 Colias croceus:0.0341491276,(NP_001299195.1 Papilio xuthus:0.0114172038,(XP_013146311.1 Papilio polytes:0.0163757108,XP_014367995.2 Papilio machaon:0.0141083483)71.7/99:0.0069831058)82.9/98:0.0167693514)52.8/95:0.0101642244,VVD02920.1 Leptidea sinapis:0.0716366970)53/97:0.0100464836)75.4/83:0.0061085971)74.2/92:0.0204630361,GFG30662.1 Coptotermes formosanus:0.2205953559)89.1/95:0.0351565077,(XP_031621068.1 Contarinia nasturtii:0.1006578195,XP_037035323.1 Bradysia coprophila:0.1186974020)51.5/82:0.0347316675)0/50:0.0000020278,((((KNC34713.1 Lucilia cuprina:0.0099368725,(((XP_011186913.1 Zeugodacus cucurbitae:0.0346949289,XP_014096141.1 Bactrocera oleae:0.0067174685)81.4/58:0.0106657941,XP_011201325.1 Bactrocera dorsalis:0.0031253027)88.2/58:0.0118752991,XP_018785787.1 Bactrocera latifrons:0.0000022522)99.9/100:0.0917015557)0/70:0.0239196528,TMW54223.1 Sarcophaga bullata:0.0840833166)39.4/86:0.0180964826,XP_013112097.1 Stomoxys calcitrans:0.0122725703)78.6/86:0.0115758942,XP_005182663.1 Musca domestica:0.0195459979)98.6/100:0.0565657782)86.4/91:0.0230528804,XP_044731449.1 Chrysoperla carnea:0.2845629680)77.8/97:0.0130314231,((XP_043467191.1 Leptopilina heterotoma:0.0687014854,XP_033207077.1 Belonocnema kinseyi:0.0385209937)99/100:0.0829685735,((XP_044579858.1 Cotesia glomerata:0.0052701872,CAD6226804.1 Cotesia congregata:0.0000021990)97.9/100:0.0590565812,AXY94693.1 Habrobracon hebetor:0.0594965698)24.4/95:0.0184620948)94.4/100:0.0367703368)93.6/82:0.0312749732,((RZC37828.1 Asbolus verrucosus:0.0947601433,XP_015839177.1 Tribolium castaneum:0.0768521103)79.2/96:0.0224182582,XP_017775280.1 Nicrophorus vespilloides:0.0763640320)85.5/88:0.0221292551)0/59:0.0000026726,((((XP_040162554.1 Anopheles arabiensis:0.0000023791,((KFB52983.1 Anopheles sinensis:0.0219416422,XP_035916876.1 Anopheles stephensi:0.0048255097)69.8/100:0.0187883847,XP_035786709.1 Anopheles albimanus:0.0949344779)25.1/89:0.0152809297)94.5/100:0.0441881664,((XP_001650675.1 Aedes aegypti:0.0253695790,XP_019536487.1 Aedes albopictus:0.0082114039)97.8/100:0.0549044322,XP_001841910.1 Culex quinquefasciatus:0.0362889847)8/82:0.0143662719)96.7/100:0.0730114801,CRK99643.1 Clunio marinus:0.1747625357)93/98:0.0486954721,AHB50493.1 Mayetiola destructor:0.1655539354)40.3/71:0.0308662459)84.3/82:0.0380711670,XP_018897612.1 Bemisia tabaci:0.2098858191)88.6/87:0.0435005415,ACO14957.1 Caligus clemensi:0.2696044516)76.4/92:0.0154931224)58.9/86:0.0336215968)81.3/63:0.0187284906,(XP_043238061.1 Amphibalanus amphitrite:0.0750283688,XP_037087956.1 Pollicipes pollicipes:0.0850737635)100/100:0.1875817540)90.4/98:0.0313238024,(((((PAV92241.1 Diploscapter pachys:0.3024624851,KAF8370446.1 Pristionchus pacificus:0.0638540921)43/25:0.0208334380,(CDJ88267.1 Haemonchus contortus:0.1751846059,EYB80766.1 Ancylostoma ceylanicum:0.0780650558)66.5/99:0.0268861202)56.8/25:0.0209542016,(ULT94167.1 Caenorhabditis briggsae:0.0232771295,(NP_001255393.1 Caenorhabditis elegans:0.0330559038,KAF1756974.1 Caenorhabditis remanei:0.0067245169)37.4/98:0.0156114537)97.7/100:0.0479444308)30.9/25:0.0074329022,CAB3409357.1 Caenorhabditis bovis:0.0217800442)97.6/99:0.0868203417,XP_024510262.1 Strongyloides ratti:0.1177770669)98.2/100:0.0820190186)91.9/93:0.0437114715,XP_028393930.1 Dendronephthya gigantea:0.2768392886)71.1/75:0.0229098569,CAD5230091.1 Bursaphelenchus okinawaensis:0.2714533901)93.7/82:0.0714753202,(KYQ93406.1 Tieghemostelium lacteum:0.1576972664,(XP_003290152.1 Dictyostelium purpureum:0.1332695156,((XP_004359229.1 Cavenderia fasciculata:0.1346576335,(XP_012757976.1 Acytostelium subglobosum LB1:0.0589036156,XP_020432380.1 Heterostelium album PN500:0.0853856762)93.5/100:0.0534824627)97.3/100:0.0949271411,KAF2071665.1 Polysphondylium violaceum:0.0877339426)84.3/99:0.0402560618)39.1/98:0.0385419145)99.4/100:0.1931256184)76.4/44:0.0376341622)46/39:0.0138224745,(XP_001020930.3 Tetrahymena thermophila SB210:0.2343721151,XP_004032348.1 Ichthyophthirius multifiliis:0.2084019842)99.9/100:0.3374552606)83.6/59:0.0407592268,((ORX82232.1 Basidiobolus meristosporus CBS 931.73:0.0152795458,ORY00519.1 Basidiobolus meristosporus CBS 931.73:0.0015564572)100/100:0.2800328495,XP_009494816.1 Fonticula alba:0.3654367130)72.9/96:0.0603759034)99.9/100:0.2806705052,(Tb927.11.900 Tb927.11.900:0.4794024397,(Tcruzi_TcYC6_0074780-RA-p1 Tcruzi_TcYC6_0074780-RA-p1:0.1350770425,Ttheileri_TM35_000052070-t36_1-p1 Ttheileri_TM35_000052070-t36_1-p1:0.1505463703)73.3/100:0.0214973011)85.6/100:0.0589706067)89.2/100:0.0938431941,PCON_0004980.mRNA-p1 PCON_0004980.mRNA-p1:0.1073270076);

B

>BSAL_52270-t42_1-p1
------------------------------------------------------------
------------------------------------------------------------
------------------------------------------------------------
------------------------------------------------------------
------------------------------------------------------------
------------------------------------------------------------
------------------------------------------------------------
------------------------------------------------------------
------------------------------------------------------------
------------------------------------------------------------
------------------------------------------------------------
------------------------------------------------------------
------------------------------------------------------------
------------------------------------------------------------
------------------------------------------------------------
------------------------------------------------------------
------------------------------------------------------------
------------------------------------------------------------
------------------------------------------------------------
------------------------------------------------------------
------------------------------------------------------------
------------------------------------------------------------
------------------------------------------------------------
------------------------------------------------------------
------------------------------------------------------------
------------------------------------------------------------
------------------------------------------------------------
------------------------------------------------------------
------------------------------------------------------------
------------------------------------------------------------
--------------------MSQ--KIK--------------------VTGTVVELD--G
DEMTRIIWQLIKDQLILPF--------LEVPIEYYDLGMEYRDKT--DDQVTIDAANAII
KHGVGIKCATITPDEDRVK-EFNLKKMWKSPNGTIRNILGGTVFREPIIC-KNIPRLVTT
WDKPI--------VIGRHAHGDQYKATDLVVQKA--GRFEMRFVPAD---G--------S
E-VETHTVFDF---P-E--------G-GVMMGMYNTDSSIFDFATSCFEFALAKKWP-LY
LSTKNTILKKYDGRFRDIFAKLYKEK--YEAA------YKENGIWY--------------
-----EHRLIDDMVAY--------------AMKSDGGYVWACKNYDGDVQSDSVAQGFGS
LGLMTSVLLSPDGRTVEAEAAHGTVTRHYRQHQKGQETSTNSIASIFAWTRGLAHRGKLD
GNDALI----------RFANVLEQVVIATVE-SGFMTKDLAICIK-G--M--NG-VA-RA
DYLTTEDFISKVAEELRKALE---------------------------------------
------------------------------------------------------------
------------------------------------------------------------
----------------ASKL----------------------------------------
------------------------------------------------------------
------------------------------------------------------------
------------------------------------------------------------
------------------------------------------------------------
------------------------------------------------------------
------------------------------------------------------------
------------------------------------------------------------
------------------------------------------------------------
------------------------------------------------------------
------------------------------------------------------------
------------------------------------------------------------
------------------------------------------------------------
------------------------------------------------------------
------------------------------------------------------------
------------------------------------------------------------
----------------
>BSAL_42915-t42_1-p1
------------------------------------------------------------
------------------------------------------------------------
------------------------------------------------------------
------------------------------------------------------------
------------------------------------------------------------
------------------------------------------------------------
------------------------------------------------------------
------------------------------------------------------------
------------------------------------------------------------
------------------------------------------------------------
------------------------------------------------------------
------------------------------------------------MLR---------
------------------------------------------------------------
------------------------------------------------------------
------------------------------------------------------------
------------------------------------------------------------
------------------------------------------------------------
------------------------------------------------------------
------------------------------------------------------------
------------------------------------------------------------
------------------------------------------------------------
------------------------------------------------------------
------------------------------------------------------------
------------------------------------------------------------
------------------------------------------------------------
------------------------------------------------------------
------------------------------R-----------------------------
------------------------------------------------------------
-----------------------------------------ASGIQ--------------
-----------------------TV-------AA-TR----AF-AT--SQ------T---
-------------------LMAK--RID--------------------VSNPIIDMD--G
DEMTRIIWADIKEKLILPN--------VNLPIKYFDLSVQSRDLT--EDKITEQAAEAIL
AHNVGIKCATITPDEARVK-EFNLKKMWKSPNGTIRNILNGTVFREPIII-KNIPRIVPH
WKSPI--------IVGRHAFGDQYKATDAVF-GK--GKLELVFTPAD---G--------S
E-VKRMEVYKF---P-G--------E-GVGLAMYNTRESIEAFATACFEYALLKRFP-LI
LSTKNTILKKYDGMFLDSFASLYETK--YKAK------FEQIKIYY--------------
-----EHRLIDDQVAQ--------------ALKGPGGFVWACKNYDGDVQSDIVAQGFGS
LGLMTSVLMCPDGKTIESEAAHGTVTRHYREHQKGKETSTNSVASIFAWSRGLAQRGKLD
NNSELV----------DFALKLEQSTIRAIE-NGHMTKDLALCIH-G--A--SG-LK-RE
HYETTTGFLDSVAAELTKTLS---------------------------------------
------------------------------------------------------------
------------------------------------------------------------
----------------H-------------------------------------------
------------------------------------------------------------
------------------------------------------------------------
------------------------------------------------------------
------------------------------------------------------------
------------------------------------------------------------
------------------------------------------------------------
------------------------------------------------------------
------------------------------------------------------------
------------------------------------------------------------
------------------------------------------------------------
------------------------------------------------------------
------------------------------------------------------------
------------------------------------------------------------
------------------------------------------------------------
------------------------------------------------------------
----------------
>Bnonstop_IDH
------------------------------------------------------------
------------------------------------------------------------
------------------------------------------------------------
------------------------------------------------------------
------------------------------------------------------------
------------------------------------------------------------
------------------------------------------------------------
------------------------------------------------------------
------------------------------------------------------------
------------------------------------------------------------
------------------------------------------------------------
------------------------------------------------MMS---------
------------------------------------------------------------
------------------------------------------------------------
------------------------------------------------------------
------------------------------------------------------------
------------------------------------------------------------
------------------------------------------------------------
------------------------------------------------------------
------------------------------------------------------------
------------------------------------------------------------
------------------------------------------------------------
------------------------------------------------------------
------------------------------------------------------------
------------------------------------------------------------
------------------------------------------------------------
------------------------------------------------------------
------------------------------------------------------------
------------------------------------------------------------
------------------------------------------------------------
-------------------KVAR--KIK--------------------VSNPVVDMD--G
DEMARIIWQLIKDKLILPY--------LDIPIQYFDLSVTNRDAT--NDHVTVDAAKAIQ
ACHVGIKCATITPDEARVE-EFKLKKMWKSPNGTIRNILGGTVFREPIII-GNIPRIVPQ
WDEPI--------IVGRHAFGDQYKATDAKL-PA--GKLQMIHTPSD---P--------S
KPPQVFDVYEF---D-G--------DGGVALCMYNTAESIHGFAKSCFTYALQRKLP-LV
LTTKNTILKQYDGMFLQTFQHMYETE--YKSA------FDANHLTY--------------
-----THRLIDDQVAQ--------------MIKGHGGFVWACKNYDGDVQSDIVAQGFGS
LGLMTSVLICPDGKTIETEAAHGTVTRHYRQHQQHKPTSTNSVASIYAWTRGLIHRGELD
NNQELV----------KFAQTLESAVVKTIE-SGHMTKDLALCVK-G--N--DK-IT-EK
DYETTEGFIDSVANELAKVVH---------------------------------------
------------------------------------------------------------
------------------------------------------------------------
----------------ES------------------------------------------
------------------------------------------------------------
------------------------------------------------------------
------------------------------------------------------------
------------------------------------------------------------
------------------------------------------------------------
------------------------------------------------------------
------------------------------------------------------------
------------------------------------------------------------
------------------------------------------------------------
------------------------------------------------------------
------------------------------------------------------------
------------------------------------------------------------
------------------------------------------------------------
------------------------------------------------------------
------------------------------------------------------------
----------------
>EMON_000068500.1
------------------------------------------------------------
------------------------------------------------------------
------------------------------------------------------------
------------------------------------------------------------
------------------------------------------------------------
------------------------------------------------------------
------------------------------------------------------------
------------------------------------------------------------
------------------------------------------------------------
------------------------------------------------------------
------------------------------------------------------------
------------------------------------------------MFR---------
------------------------------------------------------------
------------------------------------------------------------
------------------------------------------------------------
------------------------------------------------------------
------------------------------------------------------------
------------------------------------------------------------
------------------------------------------------------------
------------------------------------------------------------
------------------------------------------------------------
------------------------------------------------------------
------------------------------------------------------------
------------------------------------------------------------
------------------------------------------------------------
------------------------------------------------------------
------------------------------R-----------------------------
------------------------------------------------------------
-----------------------------------------ATSASV------A------
-----------------------SL-------VP-VR----TF-CS--TSV-----C---
--------------------LHK--RIK--------------------VKNEVVDMD--G
DEMTRIIWSLIKEKLILPY--------VDVPINYFDLSVTNRDAT--NDKVTVDAAEAIK
RCNVGIKCATITPDEARVE-EFNLKKMWKSPNGTIRNILGGTVFREPIII-SNIPRIVPQ
WKEPI--------VVGRHAFGDQYKATDAVL-KP--GKLQLVHTPAD---G--------S
A-PTTLEVYDF---K-G--------E-GVGMAMYNTRESIEGFATSCFQYALMRKYP-LV
LTTKNTILKKYDGMFLQTFQRMYDEQ--YRAD------FEKAGITY--------------
-----NHRLIDDQVAQ--------------MIKGEGGFVWACKNYDGDVQSDIVAQGFGS
LGLMTSVLMCPDGKTIEAEAAHGTVTRHYRQYQQGRETSTNSVASIYAWTRGLAHRGKLD
GNSDLV----------KFSETLEKVVIKTIE-DGHMTKDLALCVH-G--S--SG-IK-RD
QYETTEQFLDSVDAALKKVMS---------------------------------------
------------------------------------------------------------
------------------------------------------------------------
----------------A-------------------------------------------
------------------------------------------------------------
------------------------------------------------------------
------------------------------------------------------------
------------------------------------------------------------
------------------------------------------------------------
------------------------------------------------------------
------------------------------------------------------------
------------------------------------------------------------
------------------------------------------------------------
------------------------------------------------------------
------------------------------------------------------------
------------------------------------------------------------
------------------------------------------------------------
------------------------------------------------------------
------------------------------------------------------------
----------------
>EMON_000150000.1
------------------------------------------------------------
------------------------------------------------------------
------------------------------------------------------------
------------------------------------------------------------
------------------------------------------------------------
------------------------------------------------------------
------------------------------------------------------------
------------------------------------------------------------
------------------------------------------------------------
------------------------------------------------------------
------------------------------------------------------------
------------------------------------------------M-----------
------------------------------------------------------------
------------------------------------------------------------
------------------------------------------------------------
------------------------------------------------------------
------------------------------------------------------------
------------------------------------------------------------
------------------------------------------------------------
------------------------------------------------------------
------------------------------------------------------------
------------------------------------------------------------
------------------------------------------------------------
------------------------------------------------------------
------------------------------------------------------------
------------------------------------------------------------
------------------------------------------------------------
------------------------------------------------------------
------------------------------------------------------------
------------------------------------------------------------
---------------------GE--PIT-FANGR--------LVVPNNPIIPFIEGDGIG
KDITEVAHQVFDAAVAKAY-GTT----RKISWLEVLAGEKAFEKK--NSWLPDETIEAFK
NYFVGIKGPLATPVGEGIR----------SLNVVLRRELDLFVCQRPV-------RWFMG
VGSPIHHPEWVDMVVFRENTEDIYSGIEFAQGTSEAARFAEFLEKEM---GV--------
------KATRF--PLTS--------AYGVKPI---SVEGSERLVRAAVKYAIDHHLPSVT
LVHKGNIMKFTEGGFKKWSYALVERE--FAGSAFTMMQYEAMKT----KSGKEAADKALR
EATESGKVVIKDCICDA--------FLQNTILRPSDYSVVATMNLNGDYISDQLAALVGG
IGIAPGANINYETGHAIFEATHGTAP------DIAGQGKANPSSLILSGAMMFDYIGWSE
VSVRII-----------------NALEMVFQ-SNQATGDLARQMKGA-------------
KSLSTADFGQQIIKKINGDGV---------------------------------------
------------------------------------------------------------
------------------------------------------------------------
------------------------------------------------------------
------------------------------------------------------------
------------------------------------------------------------
------------------------------------------------------------
------------------------------------------------------------
------------------------------------------------------------
------------------------------------------------------------
------------------------------------------------------------
------------------------------------------------------------
------------------------------------------------------------
------------------------------------------------------------
------------------------------------------------------------
------------------------------------------------------------
------------------------------------------------------------
------------------------------------------------------------
------------------------------------------------------------
----------------
>Lguyanensis_M4147_000114600.1
------------------------------------------------------------
------------------------------------------------------------
------------------------------------------------------------
------------------------------------------------------------
------------------------------------------------------------
------------------------------------------------------------
------------------------------------------------------------
------------------------------------------------------------
------------------------------------------------------------
------------------------------------------------------------
------------------------------------------------------------
------------------------------------------------MFR---------
------------------------------------------------------------
------------------------------------------------------------
------------------------------------------------------------
------------------------------------------------------------
------------------------------------------------------------
------------------------------------------------------------
------------------------------------------------------------
------------------------------------------------------------
------------------------------------------------------------
------------------------------------------------------------
------------------------------------------------------------
------------------------------------------------------------
------------------------------------------------------------
------------------------------------------------------------
------------------------------R-----------------------------
------------------------------------------------------------
-----------------------------------------VSAASA------S------
-----------------------SL-------VA-VR----AF-SS--TNV-----C---
--------------------LGK--RIK--------------------VKNEVVDMD--G
DEMTRIIWSLIKEKLILPY--------VDVPINYFDLSVTHRDAT--NDKVTVDAAEAIM
KCNVGIKCATITPDESRVT-EFNLKKMWKSPNGTIRNILGGTVFREPIIV-SNIPRIVKH
WKEPI--------VVGRHAFGDQYKATDTIY-KP--GKLQLVHTPAD---G--------S
A-PTTLDVYDF---K-S--------E-GVGMAMYNTKKSIEGFAKSCFQYALMRKYP-LV
LTTKNTILKKYDGVFLQTFQRMYEEQ--YKSD------FEKAGITY--------------
-----NHRLIDDQVAQ--------------MIKGEGGFVWACKNYDGDVQSDIVAQGFGS
LGLMTSVLMCPDGKTIEAEAAHGTVTRHYRQHQQGKETSTNSIASIYAWTRGLAHRGKLD
GNCDLV----------KFSDMLEKVVIKTVE-DGHMTKDLALCVH-G--S--SG-VK-RE
QYETTEEFLNSVDAALKKAMC---------------------------------------
------------------------------------------------------------
------------------------------------------------------------
----------------A-------------------------------------------
------------------------------------------------------------
------------------------------------------------------------
------------------------------------------------------------
------------------------------------------------------------
------------------------------------------------------------
------------------------------------------------------------
------------------------------------------------------------
------------------------------------------------------------
------------------------------------------------------------
------------------------------------------------------------
------------------------------------------------------------
------------------------------------------------------------
------------------------------------------------------------
------------------------------------------------------------
------------------------------------------------------------
----------------
>Lguyanensis_M4147_000699800.1
------------------------------------------------------------
------------------------------------------------------------
------------------------------------------------------------
------------------------------------------------------------
------------------------------------------------------------
------------------------------------------------------------
------------------------------------------------------------
------------------------------------------------------------
------------------------------------------------------------
------------------------------------------------------------
------------------------------------------------------------
------------------------------------------------M-----------
------------------------------------------------------------
------------------------------------------------------------
------------------------------------------------------------
------------------------------------------------------------
------------------------------------------------------------
------------------------------------------------------------
------------------------------------------------------------
------------------------------------------------------------
------------------------------------------------------------
------------------------------------------------------------
------------------------------------------------------------
------------------------------------------------------------
------------------------------------------------------------
------------------------------------------------------------
------------------------------------------------------------
------------------------------------------------------------
------------------------------------------------------------
------------------------------------------------------------
---------------------AE--SIS-FVKGE--------LVVPTHPIIPYIEGEGIG
KEITEVAHRVFDAAVAKEY-GAT----RKISWVEVLAGEKAFEKK--GTWLPAETIEAFD
KYHIGMKGPLGTPVGEGIR----------SLNVVLRRELDLFVCQRPV-------RWFTG
VGSPIRHPEWVDMVVFRENTEDIYSGIEWAEGTPEVAKFADFLQKEM---GV--------
------TMVRF--PETS--------AYGVKPV---SVEGSERLVRAAVRYAIDHHLPSVT
LVHKGNIMKYTEGGFKKWGYALAERE--FPEAVFTMTQYDTIKT----KSGKEAAETALR
EATDSGKVVIKDCICDS--------FLQNTILRPLDYSVIATTNLNGDYVSDQLAALVGG
IGISPGANINYTTGHAIFEATHGTAP------DIAGQGKANPSSLILSGAMMFDYMGWSE
VSARIV-----------------NALEMVFQ-ANMATRDLARQMVGA-------------
KSLSTADFGDAIIRKINGEGE---------------------------------------
------------------------------------------------------------
------------------------------------------------------------
------------------------------------------------------------
------------------------------------------------------------
------------------------------------------------------------
------------------------------------------------------------
------------------------------------------------------------
------------------------------------------------------------
------------------------------------------------------------
------------------------------------------------------------
------------------------------------------------------------
------------------------------------------------------------
------------------------------------------------------------
------------------------------------------------------------
------------------------------------------------------------
------------------------------------------------------------
------------------------------------------------------------
------------------------------------------------------------
----------------
>Lnaiffi_LNCL223_100310
------------------------------------------------------------
------------------------------------------------------------
------------------------------------------------------------
------------------------------------------------------------
------------------------------------------------------------
------------------------------------------------------------
------------------------------------------------------------
------------------------------------------------------------
------------------------------------------------------------
------------------------------------------------------------
------------------------------------------------------------
------------------------------------------------MFR---------
------------------------------------------------------------
------------------------------------------------------------
------------------------------------------------------------
------------------------------------------------------------
------------------------------------------------------------
------------------------------------------------------------
------------------------------------------------------------
------------------------------------------------------------
------------------------------------------------------------
------------------------------------------------------------
------------------------------------------------------------
------------------------------------------------------------
------------------------------------------------------------
------------------------------------------------------------
------------------------------R-----------------------------
------------------------------------------------------------
-----------------------------------------VSAASA------S------
-----------------------SL-------VA-VR----AF-SS--TNV-----C---
--------------------LGK--RIK--------------------VKNEVVDMD--G
DEMTRIIWSLIKEKLILPY--------VDVPINYFDLSVTHRDAT--NDKVTIDAAEAIM
KCNVGIKCATITPDESRVT-EFNLKKMWKSPNGTIRNILGGTVFREPIIV-SNIPRIIKH
WKEPI--------VVGRHAFGDQYKATDAIY-KP--GKLQLVHTPAD---G--------S
A-PTTLDVYDF---K-S--------E-GVGMAMYNTKKSIEGFAKSCFQYALMRKYP-LV
LTTKNTILKKYDGVFLQTFQRMYEEQ--YKAD------FEKAGITY--------------
-----NHRLIDDQVAQ--------------MIKGEGGFVWACKNYDGDVQSDIVAQGFGS
LGLMTSVLMCPDGKTIEAEAAHGTVTRHYRQHQQGKETSTNSIASIYAWTRGLAHRGKLD
GNSDLV----------KFSEMLEKVVIKTVE-NGHMTKDLALCVH-G--S--SG-VK-RE
QYETTEEFLNSVDAALKKAMC---------------------------------------
------------------------------------------------------------
------------------------------------------------------------
----------------A-------------------------------------------
------------------------------------------------------------
------------------------------------------------------------
------------------------------------------------------------
------------------------------------------------------------
------------------------------------------------------------
------------------------------------------------------------
------------------------------------------------------------
------------------------------------------------------------
------------------------------------------------------------
------------------------------------------------------------
------------------------------------------------------------
------------------------------------------------------------
------------------------------------------------------------
------------------------------------------------------------
------------------------------------------------------------
----------------
>Lnaiffi_LNCL223_332790
------------------------------------------------------------
------------------------------------------------------------
------------------------------------------------------------
------------------------------------------------------------
------------------------------------------------------------
------------------------------------------------------------
------------------------------------------------------------
------------------------------------------------------------
------------------------------------------------------------
------------------------------------------------------------
------------------------------------------------------------
------------------------------------------------M-----------
------------------------------------------------------------
------------------------------------------------------------
------------------------------------------------------------
------------------------------------------------------------
------------------------------------------------------------
------------------------------------------------------------
------------------------------------------------------------
------------------------------------------------------------
------------------------------------------------------------
------------------------------------------------------------
------------------------------------------------------------
------------------------------------------------------------
------------------------------------------------------------
------------------------------------------------------------
------------------------------------------------------------
------------------------------------------------------------
------------------------------------------------------------
------------------------------------------------------------
---------------------AE--SIS-FVKGE--------LVVPTHPIIPYIEGEGIG
KEITEVAHRVFDAAVAKEY-GAT----RKISWVEVLAGEKAFEKK--GTWLPAETIEAFD
KYHIGMKGPLGTPVGEGIR----------SLNVVLRRELDLFVCQRPV-------RWFTG
VGSPIRHPEWVDMVVFRENTEDIYSGIEWAEGTPEAAKFADFLHKEM---GV--------
------ATVRF--PETS--------AYGVKPV---SVEGSERLVRAAVRYAIDHHLPSVT
LVHKGNIMKYTEGGFKKWGYALAERE--FPEAVFTMTQYDAIKA----KSGKEAAETALR
EATESGKVVIKDCICDS--------FLQNTILRPLDYSVIATTNLNGDYVSDQLAALVGG
IGISPGANINYTTGHAIFEATHGTAP------DIAGQGKANPSSLILSGAMMFDYMGWSE
VSARIV-----------------NALEMVFQ-ANMATRDLARQMVGA-------------
KPLSTADFGEAIIRKINGEGE---------------------------------------
------------------------------------------------------------
------------------------------------------------------------
------------------------------------------------------------
------------------------------------------------------------
------------------------------------------------------------
------------------------------------------------------------
------------------------------------------------------------
------------------------------------------------------------
------------------------------------------------------------
------------------------------------------------------------
------------------------------------------------------------
------------------------------------------------------------
------------------------------------------------------------
------------------------------------------------------------
------------------------------------------------------------
------------------------------------------------------------
------------------------------------------------------------
------------------------------------------------------------
----------------
>Phytomonas_EM1_CCW65237.1
------------------------------------------------------------
------------------------------------------------------------
------------------------------------------------------------
------------------------------------------------------------
------------------------------------------------------------
------------------------------------------------------------
------------------------------------------------------------
------------------------------------------------------------
------------------------------------------------------------
------------------------------------------------------------
------------------------------------------------------------
------------------------------------------------------------
------------------------------------------------------------
------------------------------------------------------------
------------------------------------------------------------
------------------------------------------------------------
------------------------------------------------------------
------------------------------------------------------------
------------------------------------------------------------
------------------------------------------------------------
------------------------------------------------------------
------------------------------------------------------------
------------------------------------------------------------
------------------------------------------------------------
------------------------------------------------------------
------------------------------------------------------------
------------------------------------------------------------
------------------------------------------------------------
------------------------------------------------------------
------------------------------------------------------------
-------------------MDRK--RIL--------------------VKNEVVEMD--G
DEMARIMWSLIKQKLILPY--------LDIPINYFDLSIQNRDAT--DDRVTVEAAEAIK
RCHVGIKCATITPDEARVK-EFGLKKMWKSPNGTIRNILNGTVFREPIVI-SNIPRLVPH
WENPI--------VVARHAYGDQYAATDSKF-GP--GKLQLVHIPAD---G--------G
A-PTVLNVFEF---K-G--------D-GVGLAMYNTKASIEGFAKSCFEYAIMRKLP-VI
MTTKNTILKSYDGMFLETFQSVFNEG--YKTE------FDRLGITY--------------
-----EHRLIDDQVAQ--------------VLKGNGGILWACKNYDGDVESDIVAQGFGS
LGLMTSVLMSPDGKTIEAEAAHGTVTRHYRNHQKGELTSTNSVASIFAWTRALTHRGRLD
GIDELV----------RFSQTLENVVIKAIE-EGHMTKDLALCIH-G--S--KN-LK-KE
HYETTEDFIENVAKALEKVVS---------------------------------------
------------------------------------------------------------
------------------------------------------------------------
----------------Y-------------------------------------------
------------------------------------------------------------
------------------------------------------------------------
------------------------------------------------------------
------------------------------------------------------------
------------------------------------------------------------
------------------------------------------------------------
------------------------------------------------------------
------------------------------------------------------------
------------------------------------------------------------
------------------------------------------------------------
------------------------------------------------------------
------------------------------------------------------------
------------------------------------------------------------
------------------------------------------------------------
------------------------------------------------------------
----------------
>Phytomonas_Hart1_CCW71405.1
------------------------------------------------------------
------------------------------------------------------------
------------------------------------------------------------
------------------------------------------------------------
------------------------------------------------------------
------------------------------------------------------------
------------------------------------------------------------
------------------------------------------------------------
------------------------------------------------------------
------------------------------------------------------------
------------------------------------------------------------
------------------------------------------------MLR---------
------------------------------------------------------------
------------------------------------------------------------
------------------------------------------------------------
------------------------------------------------------------
------------------------------------------------------------
------------------------------------------------------------
------------------------------------------------------------
------------------------------------------------------------
------------------------------------------------------------
------------------------------------------------------------
------------------------------------------------------------
------------------------------------------------------------
------------------------------------------------------------
------------------------------------------------------------
------------------------------R-----------------------------
------------------------------------------------------------
-----------------------------------------LFGGSL------A------
-----------------------TT-------VT-AG----SF-ST--TAR-----L---
-------------------MDRP--RIP--------------------VANAVVEMD--G
DEMARIMWGLIKQKLILPY--------VDLPIHYFDLGIQNRDAT--NDEVTVAAAKAIQ
DCQVGVKCATITPDEARVA-EFGLKKMWKSPNGTIRNVLNGTVFREPIVI-SNIPRLVPH
WGRPI--------VVARHAYGDQYAAQDAKF-GP--GKLQLVHLPAD---G--------G
E-PTVLDVFNF---Q-G--------D-GVGLAMYNTQASIEGFAKSCFEYAILRQLS-VI
LTTKNTILKRYDGMFLETFQGVFDQT--YKAA------FAKLGIGY--------------
-----EHRLIDDQVAQ--------------VLKGSGNILWACKNYDGDVESDIVAQGFGS
LGLMTSVLMTPDGKILEAEAAHGTVTRHYRNHQKGEPTSTNSVASIFAWTRALAHRGRLD
GSDALV----------NFAQTLEKVVIRVIE-EGHMTKDLALCVH-G--S--KN-LK-AK
HYESTEGFIESVAKALDKAMA---------------------------------------
------------------------------------------------------------
------------------------------------------------------------
----------------S-------------------------------------------
------------------------------------------------------------
------------------------------------------------------------
------------------------------------------------------------
------------------------------------------------------------
------------------------------------------------------------
------------------------------------------------------------
------------------------------------------------------------
------------------------------------------------------------
------------------------------------------------------------
------------------------------------------------------------
------------------------------------------------------------
------------------------------------------------------------
------------------------------------------------------------
------------------------------------------------------------
------------------------------------------------------------
----------------
>Adeanei_CAD2215408.1
------------------------------------------------------------
------------------------------------------------------------
------------------------------------------------------------
------------------------------------------------------------
------------------------------------------------------------
------------------------------------------------------------
------------------------------------------------------------
------------------------------------------------------------
------------------------------------------------------------
------------------------------------------------------------
------------------------------------------------------------
------------------------------------------------M-----------
------------------------------------------------------------
------------------------------------------------------------
------------------------------------------------------------
------------------------------------------------------------
------------------------------------------------------------
------------------------------------------------------------
------------------------------------------------------------
------------------------------------------------------------
------------------------------------------------------------
------------------------------------------------------------
------------------------------------------------------------
------------------------------------------------------------
------------------------------------------------------------
------------------------------------------------------------
------------------------------------------------------------
------------------------------------------------------------
------------------------------------------------------------
------------------------------------------------------------
---------------------GD--IIR-IQDGK--------LIVPDEVIIPFIEGDGVG
KEISLETQKIIDAAVAKAY--PN----RKIHWREVLAGEKGQAQC--GSYLPDETLEVLR
SHLVSIKGPLGTPVGGGMR----------SINVTLRQTLDLYVCQRPV-------RHFRG
VSSPVLHPEQVDMVVFRENTEDIYSGIEWQQGTPEAEKFYRFLSEEM---GV--------
------TKVRF--PTTS--------AFGVKPV---SIEGTERLVRAAIEHALAHQLPSVT
LVHKGNIMKFTEGGFRNWGYALAERE--FGDKTFCWTTYEAVKK----EKGKAEAEKLLA
EAKANKKLIIKDCIADA--------FLQNILLKPKDYSVVATLNLNGDYVSDALAAMVGG
IGIAPGANINYQTGHALFEATHGTAP------DIAGEGKANPTSLLLSAVMLCDYLGWTK
VGEAVF-----------------GALEKCFG-EGKATADLSSQMANG-------------
TPLSTSAFAQAVIDNL--------------------------------------------
------------------------------------------------------------
------------------------------------------------------------
------------------------------------------------------------
------------------------------------------------------------
------------------------------------------------------------
------------------------------------------------------------
------------------------------------------------------------
------------------------------------------------------------
------------------------------------------------------------
------------------------------------------------------------
------------------------------------------------------------
------------------------------------------------------------
------------------------------------------------------------
------------------------------------------------------------
------------------------------------------------------------
------------------------------------------------------------
------------------------------------------------------------
------------------------------------------------------------
----------------
>Adeanei_CAD2222926.1
------------------------------------------------------------
------------------------------------------------------------
------------------------------------------------------------
------------------------------------------------------------
------------------------------------------------------------
------------------------------------------------------------
------------------------------------------------------------
------------------------------------------------------------
------------------------------------------------------------
------------------------------------------------------------
------------------------------------------------------------
------------------------------------------------MFR---------
------------------------------------------------------------
------------------------------------------------------------
------------------------------------------------------------
------------------------------------------------------------
------------------------------------------------------------
------------------------------------------------------------
------------------------------------------------------------
------------------------------------------------------------
------------------------------------------------------------
------------------------------------------------------------
------------------------------------------------------------
------------------------------------------------------------
------------------------------------------------------------
------------------------------------------------------------
------------------------------R-----------------------------
------------------------------------------------------------
-----------------------------------------VSAAAV------G------
-----------------------VS-------IA-SR----AL-HT--TSS-----T---
-------------------LAPK--RIK--------------------VKNEVVDMD--G
DEMTRIIWALIKEKLILPY--------VDVPINYFDLSVTNRDAT--DDKVTVQAAEAVK
KCNVGIKCATITPDEARVE-EFKLKKMWKSPNGTIRNILGGTVFREPIII-SNIPRIVPQ
WKQPI--------VVGRHAFGDQYKATDATF-GP--GKLQLVHTPAN---G--------G
K-PQVLDVFDY---P-A--------DGGVGMAMYNTKESIEGFAHSCFQFAILRKFP-LV
LSTKNTILKKYDGMFLQTFQNIYEQE--YKAE------FEKLGLSY--------------
-----NHRLIDDQVAQ--------------MIKGEGGFVWACKNYDGDVQSDIVAQGFGS
LGLMTSVLMCPDGKTIEAEAAHGTVTRHYRFHQQGKETSTNSVASIFAWTRGLAHRGKLD
GNSDLV----------NFANTLEKVVVQVIE-QGHMTKDLALCIH-G--N--DG-LK-RE
HYETTEKFLDSVDEGLKKTLA---------------------------------------
------------------------------------------------------------
------------------------------------------------------------
------------------------------------------------------------
------------------------------------------------------------
------------------------------------------------------------
------------------------------------------------------------
------------------------------------------------------------
------------------------------------------------------------
------------------------------------------------------------
------------------------------------------------------------
------------------------------------------------------------
------------------------------------------------------------
------------------------------------------------------------
------------------------------------------------------------
------------------------------------------------------------
------------------------------------------------------------
------------------------------------------------------------
------------------------------------------------------------
----------------
>Bayalai_rna_Baya_030_0270-1-p1-CDS1
------------------------------------------------------------
------------------------------------------------------------
------------------------------------------------------------
------------------------------------------------------------
------------------------------------------------------------
------------------------------------------------------------
------------------------------------------------------------
------------------------------------------------------------
------------------------------------------------------------
------------------------------------------------------------
------------------------------------------------------------
------------------------------------------------MFR---------
------------------------------------------------------------
------------------------------------------------------------
------------------------------------------------------------
------------------------------------------------------------
------------------------------------------------------------
------------------------------------------------------------
------------------------------------------------------------
------------------------------------------------------------
------------------------------------------------------------
------------------------------------------------------------
------------------------------------------------------------
------------------------------------------------------------
------------------------------------------------------------
------------------------------------------------------------
------------------------------R-----------------------------
------------------------------------------------------------
-----------------------------------------ITAVTA------G------
-----------------------TG-------MA-AR----SF-CV--TTP-----A---
-------------------FDRK--RIK--------------------VTQPVVDMD--G
DEMTRIIWSLIKEKLILPY--------VDVPIDYYDLSVQNRDAT--NDQVTVKAAEAVL
RCNVGIKCATITPDEARVK-EFSLKKMWKSPNGTIRNILGGTVFREPIII-SNIPRIVPQ
WKEPI--------VVGRHAFGDQYKATDAVF-GP--GKLQLVHTPP----G--------G
K-PTVLDVFEY---E-G--------EGGVGMAMYNTKESIVGFAKSCFQYALLRKYP-LV
LSTKNTILKKYDGMFLQTFQEMYERE--YKAE------FDKLGLTY--------------
-----THRLIDDQVAQ--------------MIKGEGGFVWACKNYDGDVQSDIVAQGFGS
LGLMTSVLMCPDGKTIEAEAAHGTVTRHYRQHQQGKQTSTNSVASIYAWTRGLSHRGKLD
GNDELV----------QFAHKLEQVVVHTIE-EGHMTKDLALCVH-G--S--AG-LK-PD
HYESTEQFLDSVANAMNKAMN---------------------------------------
------------------------------------------------------------
------------------------------------------------------------
----------------S-------------------------------------------
------------------------------------------------------------
------------------------------------------------------------
------------------------------------------------------------
------------------------------------------------------------
------------------------------------------------------------
------------------------------------------------------------
------------------------------------------------------------
------------------------------------------------------------
------------------------------------------------------------
------------------------------------------------------------
------------------------------------------------------------
------------------------------------------------------------
------------------------------------------------------------
------------------------------------------------------------
------------------------------------------------------------
----------------
>Bayalai_rna_Baya_063_0060-1-p1-CDS1
------------------------------------------------------------
------------------------------------------------------------
------------------------------------------------------------
------------------------------------------------------------
------------------------------------------------------------
------------------------------------------------------------
------------------------------------------------------------
------------------------------------------------------------
------------------------------------------------------------
------------------------------------------------------------
------------------------------------------------------------
------------------------------------------------M-----------
------------------------------------------------------------
------------------------------------------------------------
------------------------------------------------------------
------------------------------------------------------------
------------------------------------------------------------
------------------------------------------------------------
------------------------------------------------------------
------------------------------------------------------------
------------------------------------------------------------
------------------------------------------------------------
------------------------------------------------------------
------------------------------------------------------------
------------------------------------------------------------
------------------------------------------------------------
------------------------------------------------------------
------------------------------------------------------------
------------------------------------------------------------
------------------------------------------------------------
---------------------GE--VIT-FVDGK--------LRVPNEPIIPFIEGDGIG
PEVTAATQAILNAAIKMAY--PS----RSVHWKEVLAGGKAFEAV--GEWLPQTTIHALE
THLVGIKGPLTTPVGKGIR----------SINVALRQQLDLYVCLRPV-------RWFSG
VGSPLRHPEQVDMTVFRENTEDIYAGIEWMQGTPEAERFGAFLR-EM---GV--------
------TNVRF--PSTS--------SYGVKPV---SIEGSERLVRASIKYAIEHHLPSVT
LVHKGNIMKFTEGGFVTWGYALAERE--FASCVFTMQQYNKMKE----KQGKAAADAAWS
RAEGEGKVIIKDCIADA--------FLQNTLLHPEEYSVIATLNLNGDYISDQLAAMVGG
IGIAPGANINYMTGHAVFEATHGTAP------DIAGQGKANPCSLLLSGVMLFDYLGWNE
VGKLVL-----------------TALEKLFA-DGRATGDLARLMDSG-------------
KTLTTKEFTEAVIAAL--------------------------------------------
------------------------------------------------------------
------------------------------------------------------------
------------------------------------------------------------
------------------------------------------------------------
------------------------------------------------------------
------------------------------------------------------------
------------------------------------------------------------
------------------------------------------------------------
------------------------------------------------------------
------------------------------------------------------------
------------------------------------------------------------
------------------------------------------------------------
------------------------------------------------------------
------------------------------------------------------------
------------------------------------------------------------
------------------------------------------------------------
------------------------------------------------------------
------------------------------------------------------------
----------------
>CFAC1_040009000.1-p1
------------------------------------------------------------
------------------------------------------------------------
------------------------------------------------------------
------------------------------------------------------------
------------------------------------------------------------
------------------------------------------------------------
------------------------------------------------------------
------------------------------------------------------------
------------------------------------------------------------
------------------------------------------------------------
------------------------------------------------------------
------------------------------------------------MFR---------
------------------------------------------------------------
------------------------------------------------------------
------------------------------------------------------------
------------------------------------------------------------
------------------------------------------------------------
------------------------------------------------------------
------------------------------------------------------------
------------------------------------------------------------
------------------------------------------------------------
------------------------------------------------------------
------------------------------------------------------------
------------------------------------------------------------
------------------------------------------------------------
------------------------------------------------------------
------------------------------R-----------------------------
------------------------------------------------------------
-----------------------------------------ISAASA------S------
-----------------------SV-------VA-AR----AF-SS--TSV-----C---
--------------------LDK--RIK--------------------VKNEVVDMD--G
DEMTRIIWTLIKEKLILPY--------VDVPINYFDLSVTHRDAT--NDKVTVDAAEAIK
KCNVGIKCATITPDEARVK-EFNLKQMWKSPNGTIRNILGGTVFREPIII-SNIPRIVPQ
WKEPI--------VVGRHAFGDQYKASDAVF-GP--GKLQLVHTPAD---G--------S
A-PTVMDVYDY---K-G--------E-GVGMAMYNTKESIEGFATSCFQYALNRKFP-LV
LTTKNTILKKYDGMFLKIFQKMYDEQ--YKAE------FEKAGIDY--------------
-----NHRLIDDQVAQ--------------MIKGEGGFVWACKNYDGDVQSDIVAQGFGS
LGLMTSVLMCPDGKTIEAEAAHGTVTRHYRQHQQGKETSTNSVASIYAWTRGLAHRGKLD
GNSDLV----------KFSETLEKVVVRTIE-EGHMTKDLALCVH-G--S--KG-VK-RE
QYETTEQFLDSVDAALKKAMS---------------------------------------
------------------------------------------------------------
------------------------------------------------------------
----------------A-------------------------------------------
------------------------------------------------------------
------------------------------------------------------------
------------------------------------------------------------
------------------------------------------------------------
------------------------------------------------------------
------------------------------------------------------------
------------------------------------------------------------
------------------------------------------------------------
------------------------------------------------------------
------------------------------------------------------------
------------------------------------------------------------
------------------------------------------------------------
------------------------------------------------------------
------------------------------------------------------------
------------------------------------------------------------
----------------
>CFAC1_230030700.1-p1
------------------------------------------------------------
------------------------------------------------------------
------------------------------------------------------------
------------------------------------------------------------
------------------------------------------------------------
------------------------------------------------------------
------------------------------------------------------------
------------------------------------------------------------
------------------------------------------------------------
------------------------------------------------------------
------------------------------------------------------------
------------------------------------------------M-----------
------------------------------------------------------------
------------------------------------------------------------
------------------------------------------------------------
------------------------------------------------------------
------------------------------------------------------------
------------------------------------------------------------
------------------------------------------------------------
------------------------------------------------------------
------------------------------------------------------------
------------------------------------------------------------
------------------------------------------------------------
------------------------------------------------------------
------------------------------------------------------------
------------------------------------------------------------
------------------------------------------------------------
------------------------------------------------------------
------------------------------------------------------------
------------------------------------------------------------
---------------------AD--IIT-FSKGK--------LVVPANPIIPFIEGDGIG
KEITAAAQRVFDAAVAKAY-GDA----RKVQWLEVLAGEKSFQTK--GSWLPDETLEAFS
KYSIGLKGPLTTPVGEGIR----------SLNVVLRRQLDLFVCQRPV-------RWFTG
VGSPIRHPEWVDMVVFRENTEDIYSGIEWAQGSPEAQKFADFLQTEM---GV--------
------TQVRF--PATS--------AYGVKPV---SVEGSERLVRAAIQYAVDHHLPSVT
LVHKGNIMKYTEGGFKKWGYALAERE--FADTTFTMAQYDALKQ----KSGKEAAESALR
AATENGKVIVKDCICDA--------FLQNTILRPLDYSVVATMNLNGDYISDQLAALVGG
IGIAPGANINYATGHAIFEATHGTAP------DIAGEGKANPSSLILSGAMMFDYMGWSE
VSVRIV-----------------NALEMVFQ-SNMATGDLARQMTGA-------------
KTLSTDDFADAIIKKINGDGA---------------------------------------
------------------------------------------------------------
------------------------------------------------------------
------------------------------------------------------------
------------------------------------------------------------
------------------------------------------------------------
------------------------------------------------------------
------------------------------------------------------------
------------------------------------------------------------
------------------------------------------------------------
------------------------------------------------------------
------------------------------------------------------------
------------------------------------------------------------
------------------------------------------------------------
------------------------------------------------------------
------------------------------------------------------------
------------------------------------------------------------
------------------------------------------------------------
------------------------------------------------------------
----------------
>Larabica_LARLEM1108_100008100.1-p1
------------------------------------------------------------
------------------------------------------------------------
------------------------------------------------------------
------------------------------------------------------------
------------------------------------------------------------
------------------------------------------------------------
------------------------------------------------------------
------------------------------------------------------------
------------------------------------------------------------
------------------------------------------------------------
------------------------------------------------------------
------------------------------------------------MFR---------
------------------------------------------------------------
------------------------------------------------------------
------------------------------------------------------------
------------------------------------------------------------
------------------------------------------------------------
------------------------------------------------------------
------------------------------------------------------------
------------------------------------------------------------
------------------------------------------------------------
------------------------------------------------------------
------------------------------------------------------------
------------------------------------------------------------
------------------------------------------------------------
------------------------------------------------------------
------------------------------R-----------------------------
------------------------------------------------------------
-----------------------------------------VSAASA------S------
-----------------------SF-------VA-AR----SF-SS--TNV-----Y---
--------------------LDK--RIK--------------------VKNEVVDMD--G
DEMTRIIWSFIKEKLILPY--------VDVPINYFDLSVTNRDAT--NDKVTVEAAEAIK
KCNVGIKCATITPDEARVK-EFNLKKMWKSPNGTIRNILGGTVFREPIIV-SNIPRIVPQ
WHNPI--------VVGRHAFGDQYKATDAVL-KP--GKLQLVHTPAD---G--------S
A-PTTLDVYDF---K-G--------E-GVGLAMYNTKESIEGFAKSCFQYALMRKYP-LV
LTTKNTILKKYDGMFLQTFQRMYDEQ--YKAD------FEKAGITY--------------
-----NHRLIDDQVAQ--------------MIKGEGGFVWACKNYDGDVQSDIVAQGFGS
LGLMTSVLMCPDGKTIEAEAAHGTVTRHYRQHQQGKETSTNSVASIYAWTRGLAHRGKLD
GNSDLV----------KFSETLERVVVKAIE-DGHMTKDLALCVY-G--S--SG-VK-RE
HYETTEQFLDSVDAALKRAMS---------------------------------------
------------------------------------------------------------
------------------------------------------------------------
----------------A-------------------------------------------
------------------------------------------------------------
------------------------------------------------------------
------------------------------------------------------------
------------------------------------------------------------
------------------------------------------------------------
------------------------------------------------------------
------------------------------------------------------------
------------------------------------------------------------
------------------------------------------------------------
------------------------------------------------------------
------------------------------------------------------------
------------------------------------------------------------
------------------------------------------------------------
------------------------------------------------------------
------------------------------------------------------------
----------------
>Larabica_LARLEM1108_330031500.1-p1
------------------------------------------------------------
------------------------------------------------------------
------------------------------------------------------------
------------------------------------------------------------
------------------------------------------------------------
------------------------------------------------------------
------------------------------------------------------------
------------------------------------------------------------
------------------------------------------------------------
------------------------------------------------------------
------------------------------------------------------------
------------------------------------------------M-----------
------------------------------------------------------------
------------------------------------------------------------
------------------------------------------------------------
------------------------------------------------------------
------------------------------------------------------------
------------------------------------------------------------
------------------------------------------------------------
------------------------------------------------------------
------------------------------------------------------------
------------------------------------------------------------
------------------------------------------------------------
------------------------------------------------------------
------------------------------------------------------------
------------------------------------------------------------
------------------------------------------------------------
------------------------------------------------------------
------------------------------------------------------------
------------------------------------------------------------
---------------------AE--SIS-FAKGA--------LVVPSCPIIPYIEGDGIG
KEITEVAHRVFDAAVAKEY-GTT----RKISWLEVLAGEKAFEQK--GIWLPEETIEAFD
KHRIGMKGPLKTPVGEGIR----------SLNVVLRHRLDLFVCQRPV-------RWFTG
VGSPIRHPEWVDMVVFRENTEDIYCGIEWGQGTPEAAKFADFLTKEM---GV--------
------TTVRF--PETS--------AYGVKPV---SLEGSERLVRAAVQYAIDHHLPSVT
LVHKGNIMKFTEGCFQKWGYALAERE--FPDAAFTMTQYNAIKE----KSGKEAAETALR
EAMDSGKVVIKDCICDA--------FLQNTILRPLDYSVIATMNLNGDYVSDQLAALVGG
IGIAPGANINYVTGHAIFEATHGTAP------DIAGQGKANPSSLILSGAMMFDYMGWSE
VSARII-----------------NALEMVFQ-ANMATVDLARQMTGA-------------
RALSTAEFAEAIIKKINGDEA---------------------------------------
------------------------------------------------------------
------------------------------------------------------------
------------------------------------------------------------
------------------------------------------------------------
------------------------------------------------------------
------------------------------------------------------------
------------------------------------------------------------
------------------------------------------------------------
------------------------------------------------------------
------------------------------------------------------------
------------------------------------------------------------
------------------------------------------------------------
------------------------------------------------------------
------------------------------------------------------------
------------------------------------------------------------
------------------------------------------------------------
------------------------------------------------------------
------------------------------------------------------------
----------------
>LbrM.10.2.000310.1-p1
------------------------------------------------------------
------------------------------------------------------------
------------------------------------------------------------
------------------------------------------------------------
------------------------------------------------------------
------------------------------------------------------------
------------------------------------------------------------
------------------------------------------------------------
------------------------------------------------------------
------------------------------------------------------------
------------------------------------------------------------
------------------------------------------------MFR---------
------------------------------------------------------------
------------------------------------------------------------
------------------------------------------------------------
------------------------------------------------------------
------------------------------------------------------------
------------------------------------------------------------
------------------------------------------------------------
------------------------------------------------------------
------------------------------------------------------------
------------------------------------------------------------
------------------------------------------------------------
------------------------------------------------------------
------------------------------------------------------------
------------------------------------------------------------
------------------------------R-----------------------------
------------------------------------------------------------
-----------------------------------------VSAASA------S------
-----------------------SL-------VA-VR----AF-SS--TNV-----C---
--------------------LGK--RIK--------------------VKNEVVDMD--G
DEMTRIIWSLIKEKLILPY--------VDVPINYFDLSVTHRDAT--NDKVTVDAAEAIM
KCNVGIKCATITPDESRVT-EFNLKKMWKSPNGTIRNILGGTVFREPIIV-SNIPRIVKH
WKEPI--------VVGRHAFGDQYKATDTIY-KP--GKLQLVHTPAD---G--------S
A-PTTLDVYDF---K-S--------E-GVGMAMYNTKKSIEGFAKSCFQYALMRKYP-LV
LTTKNTILKKYDGVFLQTFQRMYEEQ--YKSD------FEKAGITY--------------
-----NHRLIDDQVAQ--------------MIKGEGGFVWACKNYDGDVQSDIVAQGFGS
LGLMTSVLMCPDGKTIEAEAAHGTVTRHYRQHQQGKETSTNSIASIYAWTRGLAHRGKLD
GNCDLV----------KFSDMLEKVVIKTVE-DGHMTKDLALCVH-G--S--SG-VK-RE
QYETTEEFLNSVDAALKKAMC---------------------------------------
------------------------------------------------------------
------------------------------------------------------------
----------------A-------------------------------------------
------------------------------------------------------------
------------------------------------------------------------
------------------------------------------------------------
------------------------------------------------------------
------------------------------------------------------------
------------------------------------------------------------
------------------------------------------------------------
------------------------------------------------------------
------------------------------------------------------------
------------------------------------------------------------
------------------------------------------------------------
------------------------------------------------------------
------------------------------------------------------------
------------------------------------------------------------
------------------------------------------------------------
----------------
>LbrM.33.2.002820.1-p1
------------------------------------------------------------
------------------------------------------------------------
------------------------------------------------------------
------------------------------------------------------------
------------------------------------------------------------
------------------------------------------------------------
------------------------------------------------------------
------------------------------------------------------------
------------------------------------------------------------
------------------------------------------------------------
------------------------------------------------------------
------------------------------------------------M-----------
------------------------------------------------------------
------------------------------------------------------------
------------------------------------------------------------
------------------------------------------------------------
------------------------------------------------------------
------------------------------------------------------------
------------------------------------------------------------
------------------------------------------------------------
------------------------------------------------------------
------------------------------------------------------------
------------------------------------------------------------
------------------------------------------------------------
------------------------------------------------------------
------------------------------------------------------------
------------------------------------------------------------
------------------------------------------------------------
------------------------------------------------------------
------------------------------------------------------------
---------------------AE--SIS-FVKGE--------LVVPTHPIIPYIEGEGIG
KEITEVAHRVFDAAVAKEY-GAT----RKISWVEVLAGEKAFEKK--GTWLPAETIEAFD
KYHVGMKGPLGTPVGEGIR----------SLNVVLRRELDLFVCQRPV-------RWFTG
VGSPIRHPEWVDMVVFRENTEDIYSGIEWAEGTPEVAKFADFLQKEM---GV--------
------TMVRF--PETS--------AYGVKPV---SVEGSERLVRAAVRYAIDHHLPSVT
LVHKGNIMKYTEGGFKKWGYALAERE--FPEAVFTMTQYDAIKT----KSGKEAAETALR
EATDSGKVVIKDCICDS--------FLQNTILRPLDYSVIATTNLNGDYVSDQLAALVGG
IGISPGANINYTTGHAIFEATHGTAP------DIAGQGKANPSSLILSGAMMFDYMGWSE
VSARIV-----------------NALEMVFQ-ANMATSDLARQMVGA-------------
KSLSTADFGDAIIRKINGEGE---------------------------------------
------------------------------------------------------------
------------------------------------------------------------
------------------------------------------------------------
------------------------------------------------------------
------------------------------------------------------------
------------------------------------------------------------
------------------------------------------------------------
------------------------------------------------------------
------------------------------------------------------------
------------------------------------------------------------
------------------------------------------------------------
------------------------------------------------------------
------------------------------------------------------------
------------------------------------------------------------
------------------------------------------------------------
------------------------------------------------------------
------------------------------------------------------------
------------------------------------------------------------
----------------
>Ldonovani_LdCL_100008400-t42_1-p1
------------------------------------------------------------
------------------------------------------------------------
------------------------------------------------------------
------------------------------------------------------------
------------------------------------------------------------
------------------------------------------------------------
------------------------------------------------------------
------------------------------------------------------------
------------------------------------------------------------
------------------------------------------------------------
------------------------------------------------------------
------------------------------------------------MFR---------
------------------------------------------------------------
------------------------------------------------------------
------------------------------------------------------------
------------------------------------------------------------
------------------------------------------------------------
------------------------------------------------------------
------------------------------------------------------------
------------------------------------------------------------
------------------------------------------------------------
------------------------------------------------------------
------------------------------------------------------------
------------------------------------------------------------
------------------------------------------------------------
------------------------------------------------------------
------------------------------R-----------------------------
------------------------------------------------------------
-----------------------------------------VSAASA------S------
-----------------------SL-------VA-AR----SF-SS--TNV-----Y---
--------------------LDK--RIK--------------------VKNEVVDMD--G
DEMTRIIWSFIKEKLILPY--------VDVPINYFDLSVTNRDAT--NDKVTVEAAEAIK
KCNVGIKCATITPDEARVK-EFNLKKMWKSPNGTIRNILGGTVFREPIIV-SNIPRIVPQ
WHNPI--------VVGRHAFGDQYKATDAVL-KP--GKLQLVHTPAD---G--------S
A-PTTLDVYDF---K-G--------E-GVGLAMYNTKESIEGFAKSCFQYALMRKYP-LV
LTTKNTILKKYDGMFLQTFQRMYDEQ--YKAD------FEKAGITY--------------
-----NHRLIDDQVAQ--------------MIKGEGGFVWACKNYDGDVQSDIVAQGFGS
LGLMTSVLMCPDGKTIEAEAAHGTVTRHYRQHQQGKETSTNSVASIYAWTRGLAHRGKLD
GNSDLV----------KFSETLERVVVKAIE-DGHMTKDLALCVY-G--S--SG-VK-RE
HYETTEQFLDSVDAALKKAMS---------------------------------------
------------------------------------------------------------
------------------------------------------------------------
----------------A-------------------------------------------
------------------------------------------------------------
------------------------------------------------------------
------------------------------------------------------------
------------------------------------------------------------
------------------------------------------------------------
------------------------------------------------------------
------------------------------------------------------------
------------------------------------------------------------
------------------------------------------------------------
------------------------------------------------------------
------------------------------------------------------------
------------------------------------------------------------
------------------------------------------------------------
------------------------------------------------------------
------------------------------------------------------------
----------------
>Ldonovani_LdCL_330033900-t42_1-p1
------------------------------------------------------------
------------------------------------------------------------
------------------------------------------------------------
------------------------------------------------------------
------------------------------------------------------------
------------------------------------------------------------
------------------------------------------------------------
------------------------------------------------------------
------------------------------------------------------------
------------------------------------------------------------
------------------------------------------------------------
------------------------------------------------M-----------
------------------------------------------------------------
------------------------------------------------------------
------------------------------------------------------------
------------------------------------------------------------
------------------------------------------------------------
------------------------------------------------------------
------------------------------------------------------------
------------------------------------------------------------
------------------------------------------------------------
------------------------------------------------------------
------------------------------------------------------------
------------------------------------------------------------
------------------------------------------------------------
------------------------------------------------------------
------------------------------------------------------------
------------------------------------------------------------
------------------------------------------------------------
------------------------------------------------------------
---------------------AE--SIA-FAKGA--------LVVPSCPIIPYIEGDGIG
KEITEVAHRVFDAAVAKEY-GTT----RRISWLEVLAGEKAFEQK--GTWLPEETIEAFD
KHRIGMKGPLTTPVGEGIR----------SLNVVLRHRLDLFVCQRPV-------RWFTG
VGSPIRHPEWVDMVVFRENTEDIYSGIEWDQGTPEAAKFADFLKKEM---GV--------
------TTVRF--PETS--------AYGVKPV---SLEGSERLVRAAVQYAIDHHLPSVT
LVHKGNIMKFTEGGFKKWGYALAERE--FPGAIFTMTQYDAIKE----KSGKEAAETALR
EAMDSGKVVIKDCICDA--------FLQNTILRPLDYSVIATMNLNGDYVSDQLAALVGG
IGIAPGANINYVTGHAIFEATHGTAP------DIAGQGKANPSSLILSGAMMFDYMGWSE
VSARII-----------------NALEMVFQ-ANMATVDLARQMAGA-------------
RALSTAEFGEAIIKKINGDEV---------------------------------------
------------------------------------------------------------
------------------------------------------------------------
------------------------------------------------------------
------------------------------------------------------------
------------------------------------------------------------
------------------------------------------------------------
------------------------------------------------------------
------------------------------------------------------------
------------------------------------------------------------
------------------------------------------------------------
------------------------------------------------------------
------------------------------------------------------------
------------------------------------------------------------
------------------------------------------------------------
------------------------------------------------------------
------------------------------------------------------------
------------------------------------------------------------
------------------------------------------------------------
----------------
>Lenriettii_LENLEM3045_100008700.1-p1
------------------------------------------------------------
------------------------------------------------------------
------------------------------------------------------------
------------------------------------------------------------
------------------------------------------------------------
------------------------------------------------------------
------------------------------------------------------------
------------------------------------------------------------
------------------------------------------------------------
------------------------------------------------------------
------------------------------------------------------------
------------------------------------------------MFR---------
------------------------------------------------------------
------------------------------------------------------------
------------------------------------------------------------
------------------------------------------------------------
------------------------------------------------------------
------------------------------------------------------------
------------------------------------------------------------
------------------------------------------------------------
------------------------------------------------------------
------------------------------------------------------------
------------------------------------------------------------
------------------------------------------------------------
------------------------------------------------------------
------------------------------------------------------------
------------------------------R-----------------------------
------------------------------------------------------------
-----------------------------------------ASVASA------S------
-----------------------LL-------AA-TR----AF-ST--TPV-----A---
--------------------LHK--RIK--------------------VKNEVVDMD--G
DEMTRIIWSLIKEKLILPY--------VDIPIHYFDLSVTHRDAT--SDKVTIDAAEAIK
KCNVGIKCATITPDEARVK-EFNLKKMWKSPNGTIRNILGGTVFREPIII-GNIPRIVSH
WKEPI--------VVGRHAFGDQYKATDAIL-KP--GKLQLVHTPAD---G--------S
E-PTTLEVYDF---K-S--------E-GVGMAMYNTKESIEGFATSCFQYALMRKYP-LV
LTTKNTILKKYDGMFLQTFQRLYDEQ--YKAE------FERVGITY--------------
-----NHRLIDDQVAQ--------------MIKGEGGFVWACKNYDGDVQSDIVAQGFGS
LGLMTSVLMCPDGKTIEAEAAHGTVTRHYRQHQQGKETSTNSVASIYAWTRGLAHRGRLD
GNSELV----------KFSETLEKVVINTIE-SGHMTKDLALCIH-G--F--SG-IK-RD
HYETTEEFLDSVEAALKKAMS---------------------------------------
------------------------------------------------------------
------------------------------------------------------------
----------------A-------------------------------------------
------------------------------------------------------------
------------------------------------------------------------
------------------------------------------------------------
------------------------------------------------------------
------------------------------------------------------------
------------------------------------------------------------
------------------------------------------------------------
------------------------------------------------------------
------------------------------------------------------------
------------------------------------------------------------
------------------------------------------------------------
------------------------------------------------------------
------------------------------------------------------------
------------------------------------------------------------
------------------------------------------------------------
----------------
>Lenriettii_LENLEM3045_330034300.1-p1
------------------------------------------------------------
------------------------------------------------------------
------------------------------------------------------------
------------------------------------------------------------
------------------------------------------------------------
------------------------------------------------------------
------------------------------------------------------------
------------------------------------------------------------
------------------------------------------------------------
------------------------------------------------------------
------------------------------------------------------------
------------------------------------------------M-----------
------------------------------------------------------------
------------------------------------------------------------
------------------------------------------------------------
------------------------------------------------------------
------------------------------------------------------------
------------------------------------------------------------
------------------------------------------------------------
------------------------------------------------------------
------------------------------------------------------------
------------------------------------------------------------
------------------------------------------------------------
------------------------------------------------------------
------------------------------------------------------------
------------------------------------------------------------
------------------------------------------------------------
------------------------------------------------------------
------------------------------------------------------------
------------------------------------------------------------
---------------------AE--VIS-FERGA--------LVVPSYPIIPFIEGDGIG
QEITEVAHRVFDAAVTKEY-GAS----RQISWLEVLAGEKAFDQK--GTWLPEETIEAFK
KYRIGMKGPLTTPVGDGIR----------SLNVVLRRQLDLFVCQRPV-------RWFTG
VGSPIRHPEWVDMVVFRENTEDIYSGIEWAQGTPEAAKFAAFLQKEM---GV--------
------TAVRF--PETS--------AYGVKSV---SVEGSERLVRAAVQYTIEHHLPSVT
LVHKGNIMKYTEGGFKKWGYDVAERE--FPEAVFTMKQYDTIKA----KSGKDAAETALR
EATESGKVVIKDCICDA--------FLQNTILRPLDYSVIATLNLNGDYVSDQLAALVGG
IGIAPGANINYATGHAIFEATHGTAP------DIAGQGKANPSSLILSGAMMFDYLGWSE
VSARII-----------------NSLEMVFQ-ANMATGDLARQMTGA-------------
KSLSTTEFGEEIIKKINGDGA---------------------------------------
------------------------------------------------------------
------------------------------------------------------------
------------------------------------------------------------
------------------------------------------------------------
------------------------------------------------------------
------------------------------------------------------------
------------------------------------------------------------
------------------------------------------------------------
------------------------------------------------------------
------------------------------------------------------------
------------------------------------------------------------
------------------------------------------------------------
------------------------------------------------------------
------------------------------------------------------------
------------------------------------------------------------
------------------------------------------------------------
------------------------------------------------------------
------------------------------------------------------------
----------------
>Lgerbilli_LGELEM452_100008300.1-p1
------------------------------------------------------------
------------------------------------------------------------
------------------------------------------------------------
------------------------------------------------------------
------------------------------------------------------------
------------------------------------------------------------
------------------------------------------------------------
------------------------------------------------------------
------------------------------------------------------------
------------------------------------------------------------
------------------------------------------------------------
------------------------------------------------MFR---------
------------------------------------------------------------
------------------------------------------------------------
------------------------------------------------------------
------------------------------------------------------------
------------------------------------------------------------
------------------------------------------------------------
------------------------------------------------------------
------------------------------------------------------------
------------------------------------------------------------
------------------------------------------------------------
------------------------------------------------------------
------------------------------------------------------------
------------------------------------------------------------
------------------------------------------------------------
------------------------------R-----------------------------
------------------------------------------------------------
-----------------------------------------VSAASA------S------
-----------------------SL-------VA-AR----SF-SS--TNV-----Y---
--------------------LDK--RIK--------------------VKNEVVDMD--G
DEMTRIIWSFIKEKLILPY--------VDVPINYFDLSVTNRDAT--NDKVTVEAAEAIK
KCNVGIKCATITPDEARVK-EFNLKKMWKSPNGTIRNILGGTVFREPIIV-SNIPRIVPQ
WHNPI--------VVGRHAFGDQYKATDAVL-KP--GKLQLVHTPAD---G--------S
A-PTTLDVYDF---K-D--------E-GVGLAMYNTKESIEGFAKSCFQYALMRKYP-LV
LTTKNTILKKYDGMFLQTFQRMYDEQ--YKAD------FEKAGITY--------------
-----NHRLIDDQVAQ--------------MIKGEGGFVWACKNYDGDVQSDIVAQGFGS
LGLMTSVLMCPDGKTIEAEAAHGTVTRHYRQHQQGKETSTNSVASIYAWTRGLAHRGKLD
GNSDLV----------KFSETLERVVVKAIE-DGHMTKDLALCVY-G--S--SG-VK-RE
HYETTEQFLDSVDAALKKAMS---------------------------------------
------------------------------------------------------------
------------------------------------------------------------
----------------A-------------------------------------------
------------------------------------------------------------
------------------------------------------------------------
------------------------------------------------------------
------------------------------------------------------------
------------------------------------------------------------
------------------------------------------------------------
------------------------------------------------------------
------------------------------------------------------------
------------------------------------------------------------
------------------------------------------------------------
------------------------------------------------------------
------------------------------------------------------------
------------------------------------------------------------
------------------------------------------------------------
------------------------------------------------------------
----------------
>Lgerbilli_LGELEM452_330034900.1-p1
------------------------------------------------------------
------------------------------------------------------------
------------------------------------------------------------
------------------------------------------------------------
------------------------------------------------------------
------------------------------------------------------------
------------------------------------------------------------
------------------------------------------------------------
------------------------------------------------------------
------------------------------------------------------------
------------------------------------------------------------
------------------------------------------------M-----------
------------------------------------------------------------
------------------------------------------------------------
------------------------------------------------------------
------------------------------------------------------------
------------------------------------------------------------
------------------------------------------------------------
------------------------------------------------------------
------------------------------------------------------------
------------------------------------------------------------
------------------------------------------------------------
------------------------------------------------------------
------------------------------------------------------------
------------------------------------------------------------
------------------------------------------------------------
------------------------------------------------------------
------------------------------------------------------------
------------------------------------------------------------
------------------------------------------------------------
---------------------AE--SIS-FAKGA--------LVVPCCPIIPYIEGDGIG
KEITEVAHRVFDAAVAKEY-GTT----RKISWLEVLAGEKAFEQK--GIWLPEETIEAFD
KHRIGMKGPLKTPVGEGIR----------SLNVVLRHRLDLFVCQRPV-------RWFTG
VGSPIRHPEWVDMVVFRENTEDIYCGIEWGQGTPEAAKFADFLTKEM---GV--------
------TTVRF--PETS--------AYGVKPV---SLEGSERLVRAAVQYAIDHHLPSVT
LVHKGNIMKFTEGCFQKWGYALAERE--FPDAAFTMTQYDAIKE----KSGKEAAETALR
EAMDSGKVVIKDCICDA--------FLQNTILRPLDYSVIATMNLNGDYVSDQLAALVGG
IGIAPGANINYVTGHAIFEATHGTAP------DIAGQGKANPSSLILSGAMMFDYMGWSE
VSARII-----------------NALEMVFQ-ANMATVDLARQMTGA-------------
RALSTAEFGEAIIKKINGDEA---------------------------------------
------------------------------------------------------------
------------------------------------------------------------
------------------------------------------------------------
------------------------------------------------------------
------------------------------------------------------------
------------------------------------------------------------
------------------------------------------------------------
------------------------------------------------------------
------------------------------------------------------------
------------------------------------------------------------
------------------------------------------------------------
------------------------------------------------------------
------------------------------------------------------------
------------------------------------------------------------
------------------------------------------------------------
------------------------------------------------------------
------------------------------------------------------------
------------------------------------------------------------
----------------
>LmjF.10.0290
------------------------------------------------------------
------------------------------------------------------------
------------------------------------------------------------
------------------------------------------------------------
------------------------------------------------------------
------------------------------------------------------------
------------------------------------------------------------
------------------------------------------------------------
------------------------------------------------------------
------------------------------------------------------------
------------------------------------------------------------
------------------------------------------------MFR---------
------------------------------------------------------------
------------------------------------------------------------
------------------------------------------------------------
------------------------------------------------------------
------------------------------------------------------------
------------------------------------------------------------
------------------------------------------------------------
------------------------------------------------------------
------------------------------------------------------------
------------------------------------------------------------
------------------------------------------------------------
------------------------------------------------------------
------------------------------------------------------------
------------------------------------------------------------
------------------------------H-----------------------------
------------------------------------------------------------
-----------------------------------------VSAASA------S------
-----------------------SL-------VA-AR----SF-SS--TNV-----Y---
--------------------LDK--RIK--------------------VKNEVVDMD--G
DEMTRIIWSFIKEKLILPY--------VDVPINYFDLSVTNRDAT--NDKVTVEAAEAVK
KCNVGIKCATITPDEARVK-EFNLKKMWKSPNGTIRNILGGTVFREPIIV-SNIPRIVPQ
WHNPI--------VVGRHAFGDQYKATDAVL-KP--GKLQLVHTPAD---G--------S
A-PTTLDVYDF---K-G--------E-GVGLAMYNTKESIEGFAKSCFQYALMRKYP-LV
LTTKNTILKKYDGMFLQTFQRMYDEQ--YKAD------FEKAGITY--------------
-----NHRLIDDQVAQ--------------MIKGEGGFVWACKNYDGDVQSDIVAQGFGS
LGLMTSVLMCPDGKTIEAEAAHGTVTRHYRQHQQGKETSTNSVASIYAWTRGLAHRGKLD
GNSDLV----------KFSETLERVVVKAIE-DGHMTKDLALCVY-G--S--SG-VK-RE
HYETTEQFLDSVDTALKKAMS---------------------------------------
------------------------------------------------------------
------------------------------------------------------------
----------------A-------------------------------------------
------------------------------------------------------------
------------------------------------------------------------
------------------------------------------------------------
------------------------------------------------------------
------------------------------------------------------------
------------------------------------------------------------
------------------------------------------------------------
------------------------------------------------------------
------------------------------------------------------------
------------------------------------------------------------
------------------------------------------------------------
------------------------------------------------------------
------------------------------------------------------------
------------------------------------------------------------
------------------------------------------------------------
----------------
>LmjF.33.2550
------------------------------------------------------------
------------------------------------------------------------
------------------------------------------------------------
------------------------------------------------------------
------------------------------------------------------------
------------------------------------------------------------
------------------------------------------------------------
------------------------------------------------------------
------------------------------------------------------------
------------------------------------------------------------
------------------------------------------------------------
------------------------------------------------M-----------
------------------------------------------------------------
------------------------------------------------------------
------------------------------------------------------------
------------------------------------------------------------
------------------------------------------------------------
------------------------------------------------------------
------------------------------------------------------------
------------------------------------------------------------
------------------------------------------------------------
------------------------------------------------------------
------------------------------------------------------------
------------------------------------------------------------
------------------------------------------------------------
------------------------------------------------------------
------------------------------------------------------------
------------------------------------------------------------
------------------------------------------------------------
------------------------------------------------------------
---------------------AE--SIS-FAKGA--------LVVPSCPIIPYIEGDGIG
KEITEVAHRVFDAAVAKEY-GTT----RKISWLEVLAGEKAFEQK--GSWLPEETIEAFD
KHRIGMKGPLTTPVGEGIR----------SLNVVLRHRLDLFVCQRPV-------RWFTG
VGSPIRHPEWVDMVVFRENTEDIYSGIEWGQGTPEAAKFADFLTKEM---GV--------
------TTVRF--PETS--------AYGVKPV---SLEGSERLVRAAVQYAIDHHLPSVT
LVHKGNIMKFTEGCFKKWGYALAERE--FPDAAFTMTQYDAIKE----KGGKEAAETALR
EAMDSGKVVIKDCICDA--------FLQNTILRPLDYSVIATMNLNGDYVSDQLAALVGG
IGIAPGANINYVTGHAIFEATHGTAP------DIAGQGKANPSSLILSGAMMFDYMGWSE
VSARII-----------------NALEMVFQ-ANMATVDLARQMTGA-------------
RALSTAEFGEAIIKKINGDEA---------------------------------------
------------------------------------------------------------
------------------------------------------------------------
------------------------------------------------------------
------------------------------------------------------------
------------------------------------------------------------
------------------------------------------------------------
------------------------------------------------------------
------------------------------------------------------------
------------------------------------------------------------
------------------------------------------------------------
------------------------------------------------------------
------------------------------------------------------------
------------------------------------------------------------
------------------------------------------------------------
------------------------------------------------------------
------------------------------------------------------------
------------------------------------------------------------
------------------------------------------------------------
----------------
>Lmartiniquensis_LMARLEM2494_100008200.1-p1
------------------------------------------------------------
------------------------------------------------------------
------------------------------------------------------------
------------------------------------------------------------
------------------------------------------------------------
------------------------------------------------------------
------------------------------------------------------------
------------------------------------------------------------
------------------------------------------------------------
------------------------------------------------------------
------------------------------------------------------------
------------------------------------------------MLR---------
------------------------------------------------------------
------------------------------------------------------------
------------------------------------------------------------
------------------------------------------------------------
------------------------------------------------------------
------------------------------------------------------------
------------------------------------------------------------
------------------------------------------------------------
------------------------------------------------------------
------------------------------------------------------------
------------------------------------------------------------
------------------------------------------------------------
------------------------------------------------------------
------------------------------------------------------------
------------------------------R-----------------------------
------------------------------------------------------------
-----------------------------------------ISAASA------C------
-----------------------SL-------AA-TR----AF-SG--TSV-----C---
--------------------LQK--RIK--------------------VRNEVVDMD--G
DEMTRIIWSLIKEKLILPY--------VDLPINYFDLSVTHRDAT--NDKVTIDAAEAIK
RCHVGIKCATITPDEARVK-EFNLKQMWKSPNGTIRNILGGTVFREPIII-SNIPRIVTQ
WKEPI--------VVGRHAFGDQYRATDAVF-KP--GTLRLVHTPAD---G--------S
E-PTTLEVFDF---K-S--------E-GVGMAMYNTKESIEGFATSCFQYALMRKYP-LV
LTTKNTILKRYDGMFLQTFQRLYEEK--YRAD------FEKVGITY--------------
-----CHRLIDDQVAQ--------------MIKGEGGFVWACKNYDGDVQSDIVAQGFGS
LGLMTSVLMCPDGKTIEAEAAHGTVTRHYRQHQQGKETSTNSVASIYAWTRGLAHRGKLD
GNSELV----------QFAETLEKVVIKTIE-NGHMTKDLALCVH-G--P--SG-VK-RE
QYETTEGFLDSVEAALKKAMH---------------------------------------
------------------------------------------------------------
------------------------------------------------------------
----------------A-------------------------------------------
------------------------------------------------------------
------------------------------------------------------------
------------------------------------------------------------
------------------------------------------------------------
------------------------------------------------------------
------------------------------------------------------------
------------------------------------------------------------
------------------------------------------------------------
------------------------------------------------------------
------------------------------------------------------------
------------------------------------------------------------
------------------------------------------------------------
------------------------------------------------------------
------------------------------------------------------------
------------------------------------------------------------
----------------
>Lmartiniquensis_LMARLEM2494_330033400.1-p1
------------------------------------------------------------
------------------------------------------------------------
------------------------------------------------------------
------------------------------------------------------------
------------------------------------------------------------
------------------------------------------------------------
------------------------------------------------------------
------------------------------------------------------------
------------------------------------------------------------
------------------------------------------------------------
------------------------------------------------------------
------------------------------------------------M-----------
------------------------------------------------------------
------------------------------------------------------------
------------------------------------------------------------
------------------------------------------------------------
------------------------------------------------------------
------------------------------------------------------------
------------------------------------------------------------
------------------------------------------------------------
------------------------------------------------------------
------------------------------------------------------------
------------------------------------------------------------
------------------------------------------------------------
------------------------------------------------------------
------------------------------------------------------------
------------------------------------------------------------
------------------------------------------------------------
------------------------------------------------------------
------------------------------------------------------------
---------------------GE--SIT-FEKGM--------LVTPSHPIIPYIEGDGIG
KEITEVAHRVFDAAVTKEY-GAS----RQISWLEVLAGEKAFEQK--GTWLPAETIEAFD
KYRIGMKGPLATPVGEGIR----------SLNVVLRRQLDLFVCQRPV-------RWFTG
VGSPIRHPEWVDMVVFRENTEDIYSGIEWAQGTPEAAKFADFLQKEM---GV--------
------TTVRF--PETS--------AYGVKPV---SLEGSERLVRAAVQYAIDHHLPSVT
LVHKGNIMKYTEGGFKKWGYSLAERE--FPGAVFTMMQYDAIRA----KSGKEAAEAALR
EATESGKVVVKDCICDA--------FLQNTILRPLDYSVIATLNLNGDYVSDQLAALVGG
IGIAPGANINYATGHAIFEATHGTAP------DIAGQCKANPSSLILSGAMMFDYMGWSE
VSARII-----------------NSLEMVFQ-ANMATGDLARQMTGA-------------
KTLSTAEFGEELIKKIKGDGA---------------------------------------
------------------------------------------------------------
------------------------------------------------------------
------------------------------------------------------------
------------------------------------------------------------
------------------------------------------------------------
------------------------------------------------------------
------------------------------------------------------------
------------------------------------------------------------
------------------------------------------------------------
------------------------------------------------------------
------------------------------------------------------------
------------------------------------------------------------
------------------------------------------------------------
------------------------------------------------------------
------------------------------------------------------------
------------------------------------------------------------
------------------------------------------------------------
------------------------------------------------------------
----------------
>LmxM.10.0290.1-p1
------------------------------------------------------------
------------------------------------------------------------
------------------------------------------------------------
------------------------------------------------------------
------------------------------------------------------------
------------------------------------------------------------
------------------------------------------------------------
------------------------------------------------------------
------------------------------------------------------------
------------------------------------------------------------
------------------------------------------------------------
------------------------------------------------MFR---------
------------------------------------------------------------
------------------------------------------------------------
------------------------------------------------------------
------------------------------------------------------------
------------------------------------------------------------
------------------------------------------------------------
------------------------------------------------------------
------------------------------------------------------------
------------------------------------------------------------
------------------------------------------------------------
------------------------------------------------------------
------------------------------------------------------------
------------------------------------------------------------
------------------------------------------------------------
------------------------------R-----------------------------
------------------------------------------------------------
-----------------------------------------VTAASA------S------
-----------------------SL-------VA-AR----SF-SS--TNV-----C---
--------------------LDK--RIK--------------------VKNEVVDMD--G
DEMTRIIWSFIKEKLILPY--------VDVPINYFDLSVTNRDAT--NDKVTAEAAEAIK
KCNVGIKCATITPDEARVK-EFNLKKMWKSPNGTIRNILGGTVFREPIIV-SNIPRIVPQ
WHNPI--------VVGRHAFGDQYRATDAVL-KP--GKLQLVHTPAD---G--------S
A-PTTLDVYDF---K-G--------D-GVGLAMYNTKESIEGFAKSCFQYALMRKYP-LV
LTTKNTILKQYDGMFLQTFQRMYDEQ--YKAD------FEKAGITY--------------
-----NHRLIDDQVAQ--------------MIKGEGGFVWACKNYDGDVQSDIVAQGFGS
LGLMTSVLMCPDGKTIEAEAAHGTVTRHYRQHQQGKETSTNSVASIYAWTRGLAHRGKLD
GNSDLV----------KFSETLERVVVKAIE-DGHMTKDLALCVY-G--S--SG-VK-RE
HYETTEQFLDSVDAALKQAMG---------------------------------------
------------------------------------------------------------
------------------------------------------------------------
----------------A-------------------------------------------
------------------------------------------------------------
------------------------------------------------------------
------------------------------------------------------------
------------------------------------------------------------
------------------------------------------------------------
------------------------------------------------------------
------------------------------------------------------------
------------------------------------------------------------
------------------------------------------------------------
------------------------------------------------------------
------------------------------------------------------------
------------------------------------------------------------
------------------------------------------------------------
------------------------------------------------------------
------------------------------------------------------------
----------------
>LmxM.32.2550.1-p1
------------------------------------------------------------
------------------------------------------------------------
------------------------------------------------------------
------------------------------------------------------------
------------------------------------------------------------
------------------------------------------------------------
------------------------------------------------------------
------------------------------------------------------------
------------------------------------------------------------
------------------------------------------------------------
------------------------------------------------------------
------------------------------------------------M-----------
------------------------------------------------------------
------------------------------------------------------------
------------------------------------------------------------
------------------------------------------------------------
------------------------------------------------------------
------------------------------------------------------------
------------------------------------------------------------
------------------------------------------------------------
------------------------------------------------------------
------------------------------------------------------------
------------------------------------------------------------
------------------------------------------------------------
------------------------------------------------------------
------------------------------------------------------------
------------------------------------------------------------
------------------------------------------------------------
------------------------------------------------------------
------------------------------------------------------------
---------------------AE--PIC-FAKGA--------LVVPNCPIIPYIEGDGIG
KEITKVAHRVFDAAVAKEY-GTT----RTISWLEVLAGEKAFEQK--GTWLPEETIEAFD
KHHVGMKGPLTTPVGEGIR----------SLNVVLRRRLDLFVCQRPV-------RWFTG
VGSPIRHPEWVDMVVFRENTEDIYSGVEWGQGTPESAKFADFLKKEM---GV--------
------TTVRF--PETS--------AYGVKPV---SLEGSERLVRAAVQYAIDHHLPSVT
LVHKGNIMKFTEGAFKKWGYALAERE--FPEDVFTMTQYDAIKE----KGGREAAETALR
EAMNSGKVVIKDCICDA--------FLQNTILRPLDYSVIATMNLNGDYVSDQLAALVGG
IGIAPGANINYVTGHAIFEATHGTAP------DIAGQGKANPSSLILSGAMMFDYMGWSE
VSARII-----------------NALEMVFQ-ANMATVDLARQMTGA-------------
KVLSTAEFGEAIIKKINGDEV---------------------------------------
------------------------------------------------------------
------------------------------------------------------------
------------------------------------------------------------
------------------------------------------------------------
------------------------------------------------------------
------------------------------------------------------------
------------------------------------------------------------
------------------------------------------------------------
------------------------------------------------------------
------------------------------------------------------------
------------------------------------------------------------
------------------------------------------------------------
------------------------------------------------------------
------------------------------------------------------------
------------------------------------------------------------
------------------------------------------------------------
------------------------------------------------------------
------------------------------------------------------------
----------------
>Lorientalis_KAG5485620.1
------------------------------------------------------------
------------------------------------------------------------
------------------------------------------------------------
------------------------------------------------------------
------------------------------------------------------------
------------------------------------------------------------
------------------------------------------------------------
------------------------------------------------------------
------------------------------------------------------------
------------------------------------------------------------
------------------------------------------------------------
------------------------------------------------MLR---------
------------------------------------------------------------
------------------------------------------------------------
------------------------------------------------------------
------------------------------------------------------------
------------------------------------------------------------
------------------------------------------------------------
------------------------------------------------------------
------------------------------------------------------------
------------------------------------------------------------
------------------------------------------------------------
------------------------------------------------------------
------------------------------------------------------------
------------------------------------------------------------
------------------------------------------------------------
------------------------------R-----------------------------
------------------------------------------------------------
-----------------------------------------ASVASA------S------
-----------------------KL-------AA-TR----TF-ST--TPV-----A---
--------------------LHK--RIK--------------------VKNEIVDMD--G
DEMTRIIWSLIKEKLILPY--------VDIPIHYFDLSVTHRDAT--DDKVTIDAAEAIK
KCNVGIKCATITPDEARVK-EFNLKKMWKSPNGTIRNILGGTVFREPIII-GNIPRIVSQ
WKEPI--------VVGRHAFGDQYKATDAIF-KP--GKLQLVHTPAD---G--------S
E-PTTLEVYDF---K-S--------E-GVGMAMYNTKESIEGFATSCFQYALMRKYP-LV
LTTKNTILKKYDGMFLQTFQRLYDEQ--YKAD------FEKVGITY--------------
-----NHRLIDDQVAQ--------------MIKGEGGFVWACKNYDGDVQSDIVAQGFGS
LGLMTSVLMCPDGKTIEAEAAHGTVTRHYRQHQQGKETSTNSVASIYAWTRGLAHRGRLD
GNSELV----------KFSETLEKVVIKTIE-SGHMTKDLALCVH-G--S--SG-VK-RD
QYETTEEFLDSVEAALKKAMN---------------------------------------
------------------------------------------------------------
------------------------------------------------------------
----------------A-------------------------------------------
------------------------------------------------------------
------------------------------------------------------------
------------------------------------------------------------
------------------------------------------------------------
------------------------------------------------------------
------------------------------------------------------------
------------------------------------------------------------
------------------------------------------------------------
------------------------------------------------------------
------------------------------------------------------------
------------------------------------------------------------
------------------------------------------------------------
------------------------------------------------------------
------------------------------------------------------------
------------------------------------------------------------
----------------
>Lorientalis_KAG5469184.1
------------------------------------------------------------
------------------------------------------------------------
------------------------------------------------------------
------------------------------------------------------------
------------------------------------------------------------
------------------------------------------------------------
------------------------------------------------------------
------------------------------------------------------------
------------------------------------------------------------
------------------------------------------------------------
------------------------------------------------------------
------------------------------------------------M-----------
------------------------------------------------------------
------------------------------------------------------------
------------------------------------------------------------
------------------------------------------------------------
------------------------------------------------------------
------------------------------------------------------------
------------------------------------------------------------
------------------------------------------------------------
------------------------------------------------------------
------------------------------------------------------------
------------------------------------------------------------
------------------------------------------------------------
------------------------------------------------------------
------------------------------------------------------------
------------------------------------------------------------
------------------------------------------------------------
------------------------------------------------------------
------------------------------------------------------------
---------------------AE--AIS-FEKGA--------LVVPSHPIIPFIEGDGIG
KEITEVAHRVFDAAVTKEY-GAS----RQISWLEVLAGEKAFDQK--GTWLPEETIEAFN
KYRIGMKGPLTTPVGEGIR----------SLNVVLRRQLDLFVCQRPV-------RWFTG
VGSPIRHPEWVDMVVFRENTEDIYSGIEWAQGTPEAAKFAAFLQKEM---GV--------
------TAVRF--PETS--------AYGVKPV---SVEGSERLVRAAVQYAVEHHLPSVT
LVHKGNIMKYTEGGFKKWGYDVAERE--FPEAVFTMTQYDTIKA----KSGKDAAETALR
EATESGKVVIKDCICDA--------FLQNTILRPLDYSVIATLNLNGDYVSDQLAALVGG
IGIAPGANINYATGHAIFEATHGTAP------DIAGQGKANPSSLILSGAMMFDYLGWSE
VSARII-----------------NSLEMVFQ-ANMATGDLARQMTGA-------------
KSLSTTEFGEEIIKKINGDGA---------------------------------------
------------------------------------------------------------
------------------------------------------------------------
------------------------------------------------------------
------------------------------------------------------------
------------------------------------------------------------
------------------------------------------------------------
------------------------------------------------------------
------------------------------------------------------------
------------------------------------------------------------
------------------------------------------------------------
------------------------------------------------------------
------------------------------------------------------------
------------------------------------------------------------
------------------------------------------------------------
------------------------------------------------------------
------------------------------------------------------------
------------------------------------------------------------
------------------------------------------------------------
----------------
>rna_LpyrH10_07_2190-p1
------------------------------------------------------------
------------------------------------------------------------
------------------------------------------------------------
------------------------------------------------------------
------------------------------------------------------------
------------------------------------------------------------
------------------------------------------------------------
------------------------------------------------------------
------------------------------------------------------------
------------------------------------------------------------
------------------------------------------------------------
------------------------------------------------M-----------
------------------------------------------------------------
------------------------------------------------------------
------------------------------------------------------------
------------------------------------------------------------
------------------------------------------------------------
------------------------------------------------------------
------------------------------------------------------------
------------------------------------------------------------
------------------------------------------------------------
------------------------------------------------------------
------------------------------------------------------------
------------------------------------------------------------
------------------------------------------------------------
------------------------------------------------------------
------------------------------------------------------------
------------------------------------------------------------
------------------------------------------------------------
------------------------------------------------------------
---------------------AD--IIT-FSDGK--------LAVPSHPTIPYIEGDGIG
KEITAAARRIFDAAVVKAY-GDA----RKVSWMEVLAGQKAFDAK--GTWLPDETIESFG
KYRVGLKGPLTTPVGEGIR----------SLNVVLRRRLDLFVCVRPV-------RWFTG
VGSPMKHPEWVDMVVFRENTEDIYSGIEWAQGSPEAQKFTQFLVKEM---GV--------
------KEVRF--PATS--------AYGVKPV---SVEGSERLVRAAIQFAVDHHLPSVT
LVHKGNIMKFTEGGFKKWGYALAERE--FADAVFTATQYDALKE----KSGKEAADAAMR
AATDSGKVIIKDCICDA--------FLQNTVLRPLDYSVIATMNLNGDYISDQLAALVGG
IGISPGGNINYTTGHAIFEATHGTAP------DIAGQGTANPSSLILSGAMMFDYMGWSE
VFAHII-----------------NAMEMVFQ-SNMATGDLTRQMQGA-------------
KTLSTEEFADAIIKKINGDGA---------------------------------------
------------------------------------------------------------
------------------------------------------------------------
------------------------------------------------------------
------------------------------------------------------------
------------------------------------------------------------
------------------------------------------------------------
------------------------------------------------------------
------------------------------------------------------------
------------------------------------------------------------
------------------------------------------------------------
------------------------------------------------------------
------------------------------------------------------------
------------------------------------------------------------
------------------------------------------------------------
------------------------------------------------------------
------------------------------------------------------------
------------------------------------------------------------
------------------------------------------------------------
----------------
>rna_LpyrH10_22_0470-p1
------------------------------------------------------------
------------------------------------------------------------
------------------------------------------------------------
------------------------------------------------------------
------------------------------------------------------------
------------------------------------------------------------
------------------------------------------------------------
------------------------------------------------------------
------------------------------------------------------------
------------------------------------------------------------
------------------------------------------------------------
------------------------------------------------MLR---------
------------------------------------------------------------
------------------------------------------------------------
------------------------------------------------------------
------------------------------------------------------------
------------------------------------------------------------
------------------------------------------------------------
------------------------------------------------------------
------------------------------------------------------------
------------------------------------------------------------
------------------------------------------------------------
------------------------------------------------------------
------------------------------------------------------------
------------------------------------------------------------
------------------------------------------------------------
------------------------------R-----------------------------
------------------------------------------------------------
-----------------------------------------ISAASA------S------
-----------------------CI-------FA-AR----AL-ST--TNV-----C---
--------------------LDK--RIK--------------------VKNEVVDMD--G
DEMTRIIWSLIKEKLILPY--------VDVPINYFDLSVTHRDAT--ADKVTVDAAEAIK
RCNVGIKCATITPDEARVK-EFNLHNMWKSPNGTIRNILGGTVFREPIII-SNIPRIVPQ
WREPI--------VVGRHAFGDQYKATDAVF-GP--GKLQLVHTPAD---G--------S
A-PTVMDVYDF---K-G--------E-GVGMAMYNTKESIEGFATSCFQYALMRKYP-LV
LTTKNTILKKYDGMFLKTFQKMYETQ--YKAE------FEKAGIDY--------------
-----HHRLIDDQVAQ--------------MIKGEGGFVWACKNYDGDVQSDIVAQGFGS
LGLMTSVLMCPDGKTIEAEAAHGTVTRHYRQHQQGKETSTNSVASIYAWTRGLAHRGKLD
GNSDLV----------KFCETLEKVVIRTIE-GGHMTKDLALCVH-G--A--KG-LK-RE
HYETTEQFLDSVDAALKKAMS---------------------------------------
------------------------------------------------------------
------------------------------------------------------------
----------------A-------------------------------------------
------------------------------------------------------------
------------------------------------------------------------
------------------------------------------------------------
------------------------------------------------------------
------------------------------------------------------------
------------------------------------------------------------
------------------------------------------------------------
------------------------------------------------------------
------------------------------------------------------------
------------------------------------------------------------
------------------------------------------------------------
------------------------------------------------------------
------------------------------------------------------------
------------------------------------------------------------
------------------------------------------------------------
----------------
>rna_Lsey_0015_0160-1-p1
------------------------------------------------------------
------------------------------------------------------------
------------------------------------------------------------
------------------------------------------------------------
------------------------------------------------------------
------------------------------------------------------------
------------------------------------------------------------
------------------------------------------------------------
------------------------------------------------------------
------------------------------------------------------------
------------------------------------------------------------
------------------------------------------------M-----------
------------------------------------------------------------
------------------------------------------------------------
------------------------------------------------------------
------------------------------------------------------------
------------------------------------------------------------
------------------------------------------------------------
------------------------------------------------------------
------------------------------------------------------------
------------------------------------------------------------
------------------------------------------------------------
------------------------------------------------------------
------------------------------------------------------------
------------------------------------------------------------
------------------------------------------------------------
------------------------------------------------------------
------------------------------------------------------------
------------------------------------------------------------
------------------------------------------------------------
---------------------AD--IIT-FSGDK--------LVVPTHPTIPYIEGDGIG
KEITAAAQRVFDAAVAKAY-GGT----RKVTWMEVLAGQKAFDTK--GTWLPDETIEAFD
KYSIGLKGPLTTPVGEGIR----------SLNVVLRRRLDLFACVRPV-------RWFTG
VGTPIKHPEWVDMVVFRENTEDIYSGIEWAQGSPEALKFSKLMEKEM---GV--------
------TQVRF--PATS--------AYGVKPV---SVEGSERLVRAAIQFAIDHSLPSVT
LVHKGNIMKFTEGGFKKWGYALAERE--FAGSVFTMMQYDALKE----KSGKEAADAAMR
AATENGKVIVKDCICDA--------FLQNTILRPLDYSVVATMNLNGDYISDQLAALVGG
IGIAPGANINYSTGHAIFEATHGTAP------DIAGEGKANPSSLILSGAMMFDYMGWSE
VSGRVI-----------------NAMEMVFQ-SNRATGDLARQMVSA-------------
KTLSTDDFADAIVKVINGDGV---------------------------------------
------------------------------------------------------------
------------------------------------------------------------
------------------------------------------------------------
------------------------------------------------------------
------------------------------------------------------------
------------------------------------------------------------
------------------------------------------------------------
------------------------------------------------------------
------------------------------------------------------------
------------------------------------------------------------
------------------------------------------------------------
------------------------------------------------------------
------------------------------------------------------------
------------------------------------------------------------
------------------------------------------------------------
------------------------------------------------------------
------------------------------------------------------------
------------------------------------------------------------
----------------
>rna_Lsey_0061_0040-1-p1
------------------------------------------------------------
------------------------------------------------------------
------------------------------------------------------------
------------------------------------------------------------
------------------------------------------------------------
------------------------------------------------------------
------------------------------------------------------------
------------------------------------------------------------
------------------------------------------------------------
------------------------------------------------------------
------------------------------------------------------------
------------------------------------------------MLR---------
------------------------------------------------------------
------------------------------------------------------------
------------------------------------------------------------
------------------------------------------------------------
------------------------------------------------------------
------------------------------------------------------------
------------------------------------------------------------
------------------------------------------------------------
------------------------------------------------------------
------------------------------------------------------------
------------------------------------------------------------
------------------------------------------------------------
------------------------------------------------------------
------------------------------------------------------------
------------------------------R-----------------------------
------------------------------------------------------------
-----------------------------------------ISAASA------S------
-----------------------SI-------VA-AR----AL-ST--TNV-----C---
--------------------LGK--RIK--------------------VKNEVVDMD--G
DEMTRIIWALIKEKLVLPY--------VDVPINYFDLSVTHRDAT--DDKVTVDAAEAIK
KCNVGIKCATITPDEARVE-EFHLKKMWKSPNGTIRNILGGTVFREPIII-SNIPRIVPQ
WKEPI--------IVGRHAFGDQYKATDVTF-GP--GKLQLVHTPAD---G--------S
A-PTVLDVYDY---K-G--------E-GVGMAMYNTKKSIEGFAKSCFQYALERKYP-LV
LTTKNTILKQYDGMFLKTFQEMYERE--YRAQ------FEAAGIDY--------------
-----VHRLIDDEVAQ--------------MIKGEGGFVWACKNYDGDVQSDIVAQGFGS
LGLMTSVLMCPDGKTIEAEAAHGTVTRHYRQHQQGKETSTNSVASIYAWTRGLAHRGKLD
GNSDLV----------KFCETLEKVVVKTIE-DGHMTKDLALCVH-G--A--KG-LK-RN
QYETTEKFLDSVDAALKTAMN---------------------------------------
------------------------------------------------------------
------------------------------------------------------------
----------------T-------------------------------------------
------------------------------------------------------------
------------------------------------------------------------
------------------------------------------------------------
------------------------------------------------------------
------------------------------------------------------------
------------------------------------------------------------
------------------------------------------------------------
------------------------------------------------------------
------------------------------------------------------------
------------------------------------------------------------
------------------------------------------------------------
------------------------------------------------------------
------------------------------------------------------------
------------------------------------------------------------
------------------------------------------------------------
----------------
>L_sp_Ghana_KAG5510685.1
------------------------------------------------------------
------------------------------------------------------------
------------------------------------------------------------
------------------------------------------------------------
------------------------------------------------------------
------------------------------------------------------------
------------------------------------------------------------
------------------------------------------------------------
------------------------------------------------------------
------------------------------------------------------------
------------------------------------------------------------
------------------------------------------------MLR---------
------------------------------------------------------------
------------------------------------------------------------
------------------------------------------------------------
------------------------------------------------------------
------------------------------------------------------------
------------------------------------------------------------
------------------------------------------------------------
------------------------------------------------------------
------------------------------------------------------------
------------------------------------------------------------
------------------------------------------------------------
------------------------------------------------------------
------------------------------------------------------------
------------------------------------------------------------
------------------------------R-----------------------------
------------------------------------------------------------
-----------------------------------------ASVASA------S------
-----------------------KL-------AA-TR----TF-ST--TPV-----A---
--------------------LHK--RIK--------------------VKNEIVDMD--G
DEMTRIIWSLIKEKLILPY--------VDIPIHYFDLSVTHRDAT--DDKVTIDAAEAIK
KCNVGIKCATITPDEARVK-EFNLKKMWKSPNGTIRNILGGTVFREPIII-GNIPRIVSQ
WKEPI--------VVGRHAFGDQYKATDAIF-KP--GKLQLVHTPAD---G--------S
E-PTTLEVYDF---K-S--------E-GVGMAMYNTKESIEGFATSCFQYALMRKYP-LV
LTTKNTILKKYDGMFLQTFQRLYDEQ--YKAD------FEKVGITY--------------
-----NHRLIDDQVAQ--------------MIKGEGGFVWACKNYDGDVQSDIVAQGFGS
LGLMTSVLMCPDGKTIEAEAAHGTVTRHYRQHQQGKETSTNSVASIYAWTRGLAHRGRLD
GNSELV----------KFSETLEKVVIKTIE-SGHMTKDLALCVH-G--S--SG-VK-RD
QYETTEEFLDSVEAALKKAMN---------------------------------------
------------------------------------------------------------
------------------------------------------------------------
----------------A-------------------------------------------
------------------------------------------------------------
------------------------------------------------------------
------------------------------------------------------------
------------------------------------------------------------
------------------------------------------------------------
------------------------------------------------------------
------------------------------------------------------------
------------------------------------------------------------
------------------------------------------------------------
------------------------------------------------------------
------------------------------------------------------------
------------------------------------------------------------
------------------------------------------------------------
------------------------------------------------------------
------------------------------------------------------------
----------------
>L_sp_Ghana_KAG5494450.1
------------------------------------------------------------
------------------------------------------------------------
------------------------------------------------------------
------------------------------------------------------------
------------------------------------------------------------
------------------------------------------------------------
------------------------------------------------------------
------------------------------------------------------------
------------------------------------------------------------
------------------------------------------------------------
------------------------------------------------------------
------------------------------------------------M-----------
------------------------------------------------------------
------------------------------------------------------------
------------------------------------------------------------
------------------------------------------------------------
------------------------------------------------------------
------------------------------------------------------------
------------------------------------------------------------
------------------------------------------------------------
------------------------------------------------------------
------------------------------------------------------------
------------------------------------------------------------
------------------------------------------------------------
------------------------------------------------------------
------------------------------------------------------------
------------------------------------------------------------
------------------------------------------------------------
------------------------------------------------------------
------------------------------------------------------------
---------------------AE--AIS-FEKGA--------LVVPSHPIIPFIEGDGIG
KEITEVAHRVFDAAVTKEY-GAS----RQISWLEVLAGEKAFDQK--GTWLPEETIEAFN
KYRIGMKGPLTTPVGEGIR----------SLNVVLRRQLDLFVCQRPV-------RWFTG
VGSPIRHPEWVDMVVFRENTEDIYSGIEWAQGTPEAAKFAAFLQKEM---GV--------
------TAVRF--PETS--------AYGVKPV---SVEGSERLVRAAVQYAVEHHLPSVT
LVHKGNIMKYTEGGFKKWGYDVAERE--FPEAVFTMTQYDTIKA----KSGKDAAETALR
EATESGKVVIKDCICDA--------FLQNTILRPLDYSVIATLNLNGDYVSDQLAALVGG
IGIAPGANINYATGHAIFEATHGTAP------DIAGQGKANPSSLILSGAMMFDYLGWSE
VSARII-----------------NSLEMVFQ-ANMATGDLARQMTGA-------------
KSLSTIEFGEEIIKKINGDGA---------------------------------------
------------------------------------------------------------
------------------------------------------------------------
------------------------------------------------------------
------------------------------------------------------------
------------------------------------------------------------
------------------------------------------------------------
------------------------------------------------------------
------------------------------------------------------------
------------------------------------------------------------
------------------------------------------------------------
------------------------------------------------------------
------------------------------------------------------------
------------------------------------------------------------
------------------------------------------------------------
------------------------------------------------------------
------------------------------------------------------------
------------------------------------------------------------
------------------------------------------------------------
----------------
>L_sp_Namibia_KAG5506252.1
------------------------------------------------------------
------------------------------------------------------------
------------------------------------------------------------
------------------------------------------------------------
------------------------------------------------------------
------------------------------------------------------------
------------------------------------------------------------
------------------------------------------------------------
------------------------------------------------------------
------------------------------------------------------------
------------------------------------------------------------
------------------------------------------------MFR---------
------------------------------------------------------------
------------------------------------------------------------
------------------------------------------------------------
------------------------------------------------------------
------------------------------------------------------------
------------------------------------------------------------
------------------------------------------------------------
------------------------------------------------------------
------------------------------------------------------------
------------------------------------------------------------
------------------------------------------------------------
------------------------------------------------------------
------------------------------------------------------------
------------------------------------------------------------
------------------------------R-----------------------------
------------------------------------------------------------
-----------------------------------------ASIASA------S------
-----------------------LL-------AA-TR----TF-ST--TPV-----S---
--------------------LHK--RIK--------------------VKNEVVDMD--G
DEMTRIIWSLIKEKLILPY--------VDLPIHYFDLSVTHRDAT--DDKVTIDAAEAIK
KCNVGIKCATITPDEARVK-EFNLKKMWKSPNGTIRNILGGTVFREPIII-GNIPRIVSQ
WKEPI--------VVGRHAFGDQYKATDAIF-KP--GKLQLVHTPAD---G--------S
E-PTTLEVYDF---K-S--------E-GVGMAMYNTKESIEGFAISCFQYALMRKYP-LV
LTTKNTILKKYDGMFLQTFQRLYDEQ--YKAD------FEKVGITY--------------
-----NHRLIDDQVAQ--------------MIKGEGGFVWACKNYDGDVQSDIVAQGFGS
LGLMTSVLMCPDGKTIEAEAAHGTVTRHYRQHQQGKETSTNSVASIYAWTRGLAHRGRLD
GNSELV----------EFSETLEKVVINTIE-SGHMTKDLALCVH-G--S--SG-VK-RD
QYETTEEFLGSVEAALKNAMN---------------------------------------
------------------------------------------------------------
------------------------------------------------------------
----------------A-------------------------------------------
------------------------------------------------------------
------------------------------------------------------------
------------------------------------------------------------
------------------------------------------------------------
------------------------------------------------------------
------------------------------------------------------------
------------------------------------------------------------
------------------------------------------------------------
------------------------------------------------------------
------------------------------------------------------------
------------------------------------------------------------
------------------------------------------------------------
------------------------------------------------------------
------------------------------------------------------------
------------------------------------------------------------
----------------
>L_sp_Namibia_KAG5493688.1
------------------------------------------------------------
------------------------------------------------------------
------------------------------------------------------------
------------------------------------------------------------
------------------------------------------------------------
------------------------------------------------------------
------------------------------------------------------------
------------------------------------------------------------
------------------------------------------------------------
------------------------------------------------------------
------------------------------------------------------------
------------------------------------------------M-----------
------------------------------------------------------------
------------------------------------------------------------
------------------------------------------------------------
------------------------------------------------------------
------------------------------------------------------------
------------------------------------------------------------
------------------------------------------------------------
------------------------------------------------------------
------------------------------------------------------------
------------------------------------------------------------
------------------------------------------------------------
------------------------------------------------------------
------------------------------------------------------------
------------------------------------------------------------
------------------------------------------------------------
------------------------------------------------------------
------------------------------------------------------------
------------------------------------------------------------
---------------------TE--AIS-FEKGA--------LVVPSHPIIPFIEGDGIG
KEITEVAHRVFDAAVTKEY-GVS----RQISWLEVLAGEKAFDQK--GTWLPEETIEAFN
KYRIGMKGPLTTPVGEGIR----------SLNVVLRRHLDLFVCQRPV-------RWFTG
VGSPIRHPEWVDMVVFRENTEDIYSGIEWAQGTPEAAKFAAFLQKEM---GV--------
------TAVRF--PETS--------AYGVKPV---SVEGSERLVRAAVQYAVEHHLPSVT
LVHKGNIMKYTEGGFKKWGYEVAERE--FPEAVFTMTQYDTIKA----KSGKDAAETALR
EATESGKVVIKDCICDA--------FLQNTILRPLDYSVIATLNLNGDYVSDQLAALVGG
IGIAPGANINYATGHAIFEATHGTAP------DIAGQGKANPSSLILSGAMMFDYLGWSE
VSARII-----------------NSLEMVFQ-ANMATGDLARQMTGA-------------
KSLSTTEFGEEIIKKINGDGA---------------------------------------
------------------------------------------------------------
------------------------------------------------------------
------------------------------------------------------------
------------------------------------------------------------
------------------------------------------------------------
------------------------------------------------------------
------------------------------------------------------------
------------------------------------------------------------
------------------------------------------------------------
------------------------------------------------------------
------------------------------------------------------------
------------------------------------------------------------
------------------------------------------------------------
------------------------------------------------------------
------------------------------------------------------------
------------------------------------------------------------
------------------------------------------------------------
------------------------------------------------------------
----------------
>Ltropica_LTRL590_330034000.1-p1
------------------------------------------------------------
------------------------------------------------------------
------------------------------------------------------------
------------------------------------------------------------
------------------------------------------------------------
------------------------------------------------------------
------------------------------------------------------------
------------------------------------------------------------
------------------------------------------------------------
------------------------------------------------------------
------------------------------------------------------------
------------------------------------------------M-----------
------------------------------------------------------------
------------------------------------------------------------
------------------------------------------------------------
------------------------------------------------------------
------------------------------------------------------------
------------------------------------------------------------
------------------------------------------------------------
------------------------------------------------------------
------------------------------------------------------------
------------------------------------------------------------
------------------------------------------------------------
------------------------------------------------------------
------------------------------------------------------------
------------------------------------------------------------
------------------------------------------------------------
------------------------------------------------------------
------------------------------------------------------------
------------------------------------------------------------
---------------------AE--SIS-FAKGA--------LVVPSCPIIPYIEGDRIG
KEITEVAHRVFDAAVAKEY-GTT----RKISWLEVLAGEKAFEQK--GTWLPEETIEAFD
KHRIGMKGPLTTPVGEGIR----------SLNVVLRHRLDLFVCQRPV-------RWFTG
VGSPIRHPEWVDMVVFRENTEDIYSGIEWGQGTPEAAKFADFLTKEM---GV--------
------TTVRF--PETS--------AYGVKPV---SLEGSERLVRAAVQYAIDHHLPSVT
LVHKGNIMKFTEGCFQKWGYALAERE--FPGAAFTMKQYDAIKE----KSGKEAAETALR
EAMDSGKVVIKDCICDA--------FLQNTILRPLDYSVIATTNLNGDYVSDQLAALVGG
IGIAPGANINYVTGHAIFEATHGTAP------DIAGQGKANPSSLILSGAMMFDYMGWSE
VSARII-----------------NALEMVFQ-ANMATVDLARQMTGA-------------
RALSTTEFGEAIIKKINGDEV---------------------------------------
------------------------------------------------------------
------------------------------------------------------------
------------------------------------------------------------
------------------------------------------------------------
------------------------------------------------------------
------------------------------------------------------------
------------------------------------------------------------
------------------------------------------------------------
------------------------------------------------------------
------------------------------------------------------------
------------------------------------------------------------
------------------------------------------------------------
------------------------------------------------------------
------------------------------------------------------------
------------------------------------------------------------
------------------------------------------------------------
------------------------------------------------------------
------------------------------------------------------------
----------------
>Ltropica_LTRL590_000023700.1-p1
------------------------------------------------------------
------------------------------------------------------------
------------------------------------------------------------
------------------------------------------------------------
------------------------------------------------------------
------------------------------------------------------------
------------------------------------------------------------
------------------------------------------------------------
------------------------------------------------------------
------------------------------------------------------------
------------------------------------------------------------
------------------------------------------------MLR---------
------------------------------------------------------------
------------------------------------------------------------
------------------------------------------------------------
------------------------------------------------------------
------------------------------------------------------------
------------------------------------------------------------
------------------------------------------------------------
------------------------------------------------------------
------------------------------------------------------------
------------------------------------------------------------
------------------------------------------------------------
------------------------------------------------------------
------------------------------------------------------------
------------------------------------------------------------
------------------------------S-----------------------------
------------------------------------------------------------
-----------------------------------------VSAASA------S------
-----------------------SL-------VT-AR----SF-SS--TNV-----Y---
--------------------LDK--RIK--------------------VKNEVVDMD--G
DEMTRIIWSFIKEKLILPY--------VDVPINYFDLSVTNRDAT--NDKVTVEAAEAIK
KCNVGIKCATITPDEARVK-EFNLKKMWKSPNGTIRNILGGTVFREPIIV-SNIPRIVPQ
WHNPI--------VVGRHAFGDQYKATDAVL-KP--GKLQLVHTPAD---G--------S
A-PTTLDVYDF---K-G--------D-GVGLAMYNTKESIEGFAKSCFQYALMRKYP-LV
LTTKNTILKKYDGMFLQTFQRMYDEQ--YKAD------FEKAGITY--------------
-----NHRLIDDQVAQ--------------MIKGEGGFVWACKNYDGDVQSDIVAQGFGS
LGLMTSVLMCPDGKTIEAEAAHGTVTRHYRQHQQGKETSTNSVASIYAWTRGLAHRGKLD
GNSDLV----------KFSETLERVVVKAIE-DGHMTKDLALCVY-G--S--SG-VK-RE
HYETTEQFLDSVDAALKKAMS---------------------------------------
------------------------------------------------------------
------------------------------------------------------------
----------------A-------------------------------------------
------------------------------------------------------------
------------------------------------------------------------
------------------------------------------------------------
------------------------------------------------------------
------------------------------------------------------------
------------------------------------------------------------
------------------------------------------------------------
------------------------------------------------------------
------------------------------------------------------------
------------------------------------------------------------
------------------------------------------------------------
------------------------------------------------------------
------------------------------------------------------------
------------------------------------------------------------
------------------------------------------------------------
----------------
>Lturanica_LTULEM423_100008200.1-p1
------------------------------------------------------------
------------------------------------------------------------
------------------------------------------------------------
------------------------------------------------------------
------------------------------------------------------------
------------------------------------------------------------
------------------------------------------------------------
------------------------------------------------------------
------------------------------------------------------------
------------------------------------------------------------
------------------------------------------------------------
------------------------------------------------MFR---------
------------------------------------------------------------
------------------------------------------------------------
------------------------------------------------------------
------------------------------------------------------------
------------------------------------------------------------
------------------------------------------------------------
------------------------------------------------------------
------------------------------------------------------------
------------------------------------------------------------
------------------------------------------------------------
------------------------------------------------------------
------------------------------------------------------------
------------------------------------------------------------
------------------------------------------------------------
------------------------------R-----------------------------
------------------------------------------------------------
-----------------------------------------VSAASA------S------
-----------------------SL-------VA-AR----PF-SS--TNV-----Y---
--------------------LDK--RIK--------------------VKNEVVDMD--G
DEMTRIIWSFIKEKLILPY--------VDVPINYFDLSVTNRDAT--NDKVTVEAAEAIK
KCNVGIKCATITPDEARVK-EFNLKKMWKSPNGTIRNILGGTVFREPIIV-SNIPRIVPQ
WHNPI--------VVGRHAFGDQYKATDAVL-KP--GKLQLVHTPAD---G--------S
A-PTTLDVYDF---Q-G--------E-GVGLAMYNTKESIEGFAKSCFQYALMRKYP-LV
LTTKNTILKKYDGMFLQTFQRMYDEQ--YKAD------FEKAGITY--------------
-----NHRLIDDQVAQ--------------MIKGEGGFVWACKNYDGDVQSDIVAQGFGS
LGLMTSVLMCPDGKTIEAEAAHGTVTRHYRQHQQGKETSTNSVASIYAWTRGLAHRGKLD
GNSDLV----------KFSETLERVVVKAIE-DGHMTKDLALCVY-G--S--SG-VK-RE
HYETTEQFLDSVDAALKKAMS---------------------------------------
------------------------------------------------------------
------------------------------------------------------------
----------------A-------------------------------------------
------------------------------------------------------------
------------------------------------------------------------
------------------------------------------------------------
------------------------------------------------------------
------------------------------------------------------------
------------------------------------------------------------
------------------------------------------------------------
------------------------------------------------------------
------------------------------------------------------------
------------------------------------------------------------
------------------------------------------------------------
------------------------------------------------------------
------------------------------------------------------------
------------------------------------------------------------
------------------------------------------------------------
----------------
>Lturanica_LTULEM423_330034600.1-p1
------------------------------------------------------------
------------------------------------------------------------
------------------------------------------------------------
------------------------------------------------------------
------------------------------------------------------------
------------------------------------------------------------
------------------------------------------------------------
------------------------------------------------------------
------------------------------------------------------------
------------------------------------------------------------
------------------------------------------------------------
------------------------------------------------M-----------
------------------------------------------------------------
------------------------------------------------------------
------------------------------------------------------------
------------------------------------------------------------
------------------------------------------------------------
------------------------------------------------------------
------------------------------------------------------------
------------------------------------------------------------
------------------------------------------------------------
------------------------------------------------------------
------------------------------------------------------------
------------------------------------------------------------
------------------------------------------------------------
------------------------------------------------------------
------------------------------------------------------------
------------------------------------------------------------
------------------------------------------------------------
------------------------------------------------------------
---------------------AE--SIS-FAKGA--------LVVPSCPIIPYIEGDGIG
KDITEVAHRVFDAAVAKEY-GTT----RKISWLEVLAGEKAFDQK--GVWLPEETIEAFD
KHRIGMKGPLKTPVGEGIR----------SLNVVLRHRLDLFVCQRPV-------RWFTG
VGSPIRHPEWVDMVVFRENTEDIYCGIEWAQGTPEAAKFADFLTKEM---GV--------
------TTVRF--PETS--------AYGVKPV---SLEGSERLVRAAVQYAIDHHLPSVT
LVHKGNIMKFTEGCFRKWGYALAERE--FPDAAFTMTQYDAIKE----KSGKEAAETALR
EAMDSGKVVIKDCICDA--------FLQNTILRPLDYSVIATMNLNGDYVSDQLAALVGG
IGIAPGANINYVTGHAIFEATHGTAP------DIAGQGKANPSSLILSGAMMFDYMGWSE
VSARII-----------------NALEMVFQ-ANMATVDLARQMTGA-------------
RALSTAEFGEAIIKKINGDEA---------------------------------------
------------------------------------------------------------
------------------------------------------------------------
------------------------------------------------------------
------------------------------------------------------------
------------------------------------------------------------
------------------------------------------------------------
------------------------------------------------------------
------------------------------------------------------------
------------------------------------------------------------
------------------------------------------------------------
------------------------------------------------------------
------------------------------------------------------------
------------------------------------------------------------
------------------------------------------------------------
------------------------------------------------------------
------------------------------------------------------------
------------------------------------------------------------
------------------------------------------------------------
----------------
>PCON_0004980.mRNA-p1
------------------------------------------------------------
------------------------------------------------------------
------------------------------------------------------------
------------------------------------------------------------
------------------------------------------------------------
------------------------------------------------------------
------------------------------------------------------------
------------------------------------------------------------
------------------------------------------------------------
------------------------------------------------------------
------------------------------------------------------------
------------------------------------------------------------
------------------------------------------------------------
------------------------------------------------------------
------------------------------------------------------------
------------------------------------------------------------
------------------------------------------------------------
------------------------------------------------------------
------------------------------------------------------------
------------------------------------------------------------
------------------------------------------------------------
------------------------------------------------------------
------------------------------------------------------------
------------------------------------------------------------
------------------------------------------------------------
------------------------------------------------------------
------------------------------------------------------------
------------------------------------------------------------
------------------------------------------------------------
------------------------------------------------------------
--------------------MPQ--KIQ--------------------VTGTVVELD--G
DEMTRVIWKMIKDELIHPF--------VDVPIEYYDLGMEHRDAT--NDQVTIDAANAIL
KHNVGIKCATITPDEARVK-EFNLKEMWKSPNGTIRNILGGTVFREPIIC-KNIPRLVTT
WEKPI--------VIGRHAFGDQYKATDLTIDQP--GTFEIRFIPAD---G--------S
E-PKVHKVFDY---K-Q--------G-GVLMGMYNTDESIADFAKSCFEYALSKQWP-LY
LSTKNTILKKYDGRFRDIFARMYAEK--YEAL------FKAAGIWY--------------
-----EHRLIDDMVAY--------------AMKSEGGYVWACKNYDGDVQSDSVAQGFGS
LGLMTSVLLCPDGKTVEAEAAHGTVTRHYRQHQKGEETSTNPIASIFAWTRGLSHRGKLD
GNERLM----------HFATLMESVVISTVE-AGFMTKDLAICIK-G--M--KG-VT-RA
DYLNTEEFLKKLGEEMRKAMD---------------------------------------
------------------------------------------------------------
------------------------------------------------------------
----------------TAKL----------------------------------------
------------------------------------------------------------
------------------------------------------------------------
------------------------------------------------------------
------------------------------------------------------------
------------------------------------------------------------
------------------------------------------------------------
------------------------------------------------------------
------------------------------------------------------------
------------------------------------------------------------
------------------------------------------------------------
------------------------------------------------------------
------------------------------------------------------------
------------------------------------------------------------
------------------------------------------------------------
------------------------------------------------------------
----------------
>PCON_0069740.mRNA-p1
------------------------------------------------------------
------------------------------------------------------------
------------------------------------------------------------
------------------------------------------------------------
------------------------------------------------------------
------------------------------------------------------------
------------------------------------------------------------
------------------------------------------------------------
------------------------------------------------------------
------------------------------------------------------------
------------------------------------------------------------
------------------------------------------------MFR---------
------------------------------------------------------------
------------------------------------------------------------
------------------------------------------------------------
------------------------------------------------------------
------------------------------------------------------------
------------------------------------------------------------
------------------------------------------------------------
------------------------------------------------------------
------------------------------------------------------------
------------------------------------------------------------
------------------------------------------------------------
------------------------------------------------------------
------------------------------------------------------------
------------------------------------------------------------
------------------------------R-----------------------------
------------------------------------------------------------
-----------------------------------------VCNSSA------MAAAA--
---------------------VSAV-------PL-AR----SF-ST--TVP-----L---
-------------------QVPQ--RIK--------------------VTNKVADLD--G
DEMTRIIWKSIKEKLVLPF--------VDIPIDYYDLSIQNRDAT--NDKVTEQAAEAIL
RCNVGIKCATITPDEARVK-EFNLKKMWKSPNGTIRNILGGTVFREPIII-KNIPRIIPH
WKEPI--------IVGRHAFGDQYKALDGKF-GP--GKLELVHTPP----G--------G
T-PQVMEVFEY---K-G--------E-GVGLAMYNTKESIEDFATSCFEFALLRKYP-LV
LSTKNTILKKYDGMFLETFARLYETK--YKAQ------FDSLKLSY--------------
-----QHRLIDDEVAQ--------------MIKGNGGFVWACKNYDGDVQSDIVAQGFGS
LGLMTSVLICPDGKTMEAEAAHGTVTRHYREHQKGKETSTNSVASIFAWSRGLAHRGKLD
GNSALV----------EFAEALETSTIRTIE-AGHMTKDLAICIH-G--Q--DK-LK-RE
HYETTEGFVDSVAAELHATLK---------------------------------------
------------------------------------------------------------
------------------------------------------------------------
----------------K-------------------------------------------
------------------------------------------------------------
------------------------------------------------------------
------------------------------------------------------------
------------------------------------------------------------
------------------------------------------------------------
------------------------------------------------------------
------------------------------------------------------------
------------------------------------------------------------
------------------------------------------------------------
------------------------------------------------------------
------------------------------------------------------------
------------------------------------------------------------
------------------------------------------------------------
------------------------------------------------------------
------------------------------------------------------------
----------------
>Phertigi_KAG5495230.1
------------------------------------------------------------
------------------------------------------------------------
------------------------------------------------------------
------------------------------------------------------------
------------------------------------------------------------
------------------------------------------------------------
------------------------------------------------------------
------------------------------------------------------------
------------------------------------------------------------
------------------------------------------------------------
------------------------------------------------------------
------------------------------------------------M-----------
------------------------------------------------------------
------------------------------------------------------------
------------------------------------------------------------
------------------------------------------------------------
------------------------------------------------------------
------------------------------------------------------------
------------------------------------------------------------
------------------------------------------------------------
------------------------------------------------------------
------------------------------------------------------------
------------------------------------------------------------
------------------------------------------------------------
------------------------------------------------------------
------------------------------------------------------------
------------------------------------------------------------
------------------------------------------------------------
------------------------------------------------------------
------------------------------------------------------------
---------------------GE--AIT-FVKGT--------LVVPNHPIIPYIEGDGIG
RDITAVAHRVFDAAVAKEY-GAT----RKISWVEVLAGEKAFEKE--KSWLPEETLEAFK
NYLVGIKGPLATPVGDGIR----------SLNVVLRRQLDLFVCQRPV-------RWFTG
VGSPIHHPEWVDMVVFRENTEDIYSGIEFAQGTSEAARFGEFLEKEM---GS--------
------KAVRF--PRTT--------AYGVKPI---SVEGSERLVRAAVKYAIDHHLPSVT
LVHKGNIMKFTEGGFKKWGYALAERE--FPDSVFTMVQYEAIKT----KSGKEAADKALR
ESTESGKVVIKDCICDA--------FMQNTILHPSDYSVIATMNLNGDYVSDQLAALVGG
IGIAPGANINYETGHAIFEATHGTAP------DIAGQGKANPSSLILSGAMMFDYIGWSE
VSARII-----------------NALEMVFQ-SNQATGDLARQMKGA-------------
KSLSTAEFGEEIIKKINGDGV---------------------------------------
------------------------------------------------------------
------------------------------------------------------------
------------------------------------------------------------
------------------------------------------------------------
------------------------------------------------------------
------------------------------------------------------------
------------------------------------------------------------
------------------------------------------------------------
------------------------------------------------------------
------------------------------------------------------------
------------------------------------------------------------
------------------------------------------------------------
------------------------------------------------------------
------------------------------------------------------------
------------------------------------------------------------
------------------------------------------------------------
------------------------------------------------------------
------------------------------------------------------------
----------------
>Phertigi_KAG5488370.1
------------------------------------------------------------
------------------------------------------------------------
------------------------------------------------------------
------------------------------------------------------------
------------------------------------------------------------
------------------------------------------------------------
------------------------------------------------------------
------------------------------------------------------------
------------------------------------------------------------
------------------------------------------------------------
------------------------------------------------------------
------------------------------------------------MFR---------
------------------------------------------------------------
------------------------------------------------------------
------------------------------------------------------------
------------------------------------------------------------
------------------------------------------------------------
------------------------------------------------------------
------------------------------------------------------------
------------------------------------------------------------
------------------------------------------------------------
------------------------------------------------------------
------------------------------------------------------------
------------------------------------------------------------
------------------------------------------------------------
------------------------------------------------------------
------------------------------R-----------------------------
------------------------------------------------------------
-----------------------------------------VSTASV------G------
-----------------------AL-------VA-AR----TF-SS--TNV-----C---
--------------------LHK--RIK--------------------VKNEVVDMD--G
DEMTRIIWSLIKEKLILPY--------VDVPINYFDLSVTHRDAT--NDKVTVDAAEAIK
RCNVGIKCATITPDEARVK-EFNLKKMWKSPNGTIRNILGGTVFREPIII-SNIPRIVPQ
WKEPI--------VVGRHAFGDQYKATDAVL-KP--GKLQLVHIPAD---G--------S
A-PTTLEVYDF---K-G--------E-GVGMAMYNTKESIEGFATSCFQYALMRKFP-LV
LTTKNTILKKYDGMFLQTFQRMYDEQ--YKAD------FDKAGITY--------------
-----NHRLIDDQVAQ--------------MIKGEGGFVWACKNYDGDVQSDIVAQGFGS
LGLMTSVLMCPDGKTIEAEAAHGTVTRHYRQYQQGKETSTNSVASIYAWTRGLAHRGKLD
GNSDLV----------KFSETLERVVIKTIE-DGHMTKDLALCVH-G--S--SG-VK-RD
QYETTEQFLDSVDAALQKVMN---------------------------------------
------------------------------------------------------------
------------------------------------------------------------
----------------A-------------------------------------------
------------------------------------------------------------
------------------------------------------------------------
------------------------------------------------------------
------------------------------------------------------------
------------------------------------------------------------
------------------------------------------------------------
------------------------------------------------------------
------------------------------------------------------------
------------------------------------------------------------
------------------------------------------------------------
------------------------------------------------------------
------------------------------------------------------------
------------------------------------------------------------
------------------------------------------------------------
------------------------------------------------------------
----------------
>Tb927.8.3690
------------------------------------------------------------
------------------------------------------------------------
------------------------------------------------------------
------------------------------------------------------------
------------------------------------------------------------
------------------------------------------------------------
------------------------------------------------------------
------------------------------------------------------------
------------------------------------------------------------
------------------------------------------------------------
------------------------------------------------------------
------------------------------------------------MFR---------
------------------------------------------------------------
------------------------------------------------------------
------------------------------------------------------------
------------------------------------------------------------
------------------------------------------------------------
------------------------------------------------------------
------------------------------------------------------------
------------------------------------------------------------
------------------------------------------------------------
------------------------------------------------------------
------------------------------------------------------------
------------------------------------------------------------
------------------------------------------------------------
------------------------------------------------------------
------------------------------R-----------------------------
------------------------------------------------------------
-----------------------------------------VACAAS------SVN----
-----------------------AG-------AL-TP----RFVST--T-------R---
-------------------PSLG--RIK--------------------VSGTVVDMD--G
DEMTRIIWALIKEKLILPH--------VDVPIEYYDLSITSRDAS--NDKVTEQAAEAIQ
RHNVGIKCATITPDEARVK-EFNLKKMWKSPNGTIRNILGGTVFREPIIV-KNVPRVVPQ
WSEPI--------IVGRHAYGDQYKATESLF-PP--GRLELVHTPAN---G--------G
S-PQVLEVFNF---K-G--------E-GVGLAMYNTRESVEAFAESCFEYAIMRRYP-LV
LSTKNTILKKYDGLFLETFQRMYDTK--YREQ------FERLNLTY--------------
-----VHRLIDDQVAQ--------------MIKGNGGFVWACKNYDGDVQSDIVAQGFGS
LGLMTSVLLCPDGKTIESEAAHGTVTRHYREHQKGKETSTNSVASIFAWTRGLAHRGKLD
GNAPLV----------EFASSLERATIKTIE-GGHMTKDLALCVH-G--A--AA-LQ-RS
HYETTEVFIDSVAEELARSVK---------------------------------------
------------------------------------------------------------
------------------------------------------------------------
----------------G-------------------------------------------
------------------------------------------------------------
------------------------------------------------------------
------------------------------------------------------------
------------------------------------------------------------
------------------------------------------------------------
------------------------------------------------------------
------------------------------------------------------------
------------------------------------------------------------
------------------------------------------------------------
------------------------------------------------------------
------------------------------------------------------------
------------------------------------------------------------
------------------------------------------------------------
------------------------------------------------------------
------------------------------------------------------------
----------------
>Tb927.11.900
------------------------------------------------------------
------------------------------------------------------------
------------------------------------------------------------
------------------------------------------------------------
------------------------------------------------------------
------------------------------------------------------------
------------------------------------------------------------
------------------------------------------------------------
------------------------------------------------------------
------------------------------------------------------------
------------------------------------------------------------
------------------------------------------------------------
------------------------------------------------------------
------------------------------------------------------------
------------------------------------------------------------
------------------------------------------------------------
------------------------------------------------------------
------------------------------------------------------------
------------------------------------------------------------
------------------------------------------------------------
------------------------------------------------------------
------------------------------------------------------------
------------------------------------------------------------
------------------------------------------------------------
------------------------------------------------------------
------------------------------------------------------------
------------------------------------------------------------
------------------------------------------------------------
------------------------------------------------------------
------------------------------------------------------------
---------------------MN--KIS--------------------ATGVLVELD--G
DEMTRVIWKKIKETLIFPF--------VNVPIEYYDLSMENRDKT--EDRVTVEAAYAIK
KHGVGVKCATITPDEARVK-EFNLKKMWRSPNGTIRTILGGTVFREPIIC-SNVPRLVTT
WKKPV--------VIGRHAFGDQYSATDAVVKEP--GTFEMRFIPAN---G--------G
E-PKVYKVFDY---K-S--------G-GVMMGMYNTDDSIRDFARSCFEFALARKWP-LY
LSTKNTILKHYDGRFKDIFAEMYKAL--YETK------FKTCGIFY--------------
-----EHRLIDDMVAH--------------CMRSEGGYVWACKNYDGDVQSDSLAQGFGS
LGMMTSILMTPDGKTVEVEAAHGTVTRHYRDYQKGKETSTNPVASIFAWTRALAHRARVD
NNNTLL----------EFTQRLEDVIIATIE-AGAMTEDLAICIK-G--E--KN-VV-RA
DYLNTDEFIDAVSQRLKVAMQ---------------------------------------
------------------------------------------------------------
------------------------------------------------------------
----------------KSKV----------------------------------------
------------------------------------------------------------
------------------------------------------------------------
------------------------------------------------------------
------------------------------------------------------------
------------------------------------------------------------
------------------------------------------------------------
------------------------------------------------------------
------------------------------------------------------------
------------------------------------------------------------
------------------------------------------------------------
------------------------------------------------------------
------------------------------------------------------------
------------------------------------------------------------
------------------------------------------------------------
------------------------------------------------------------
----------------
>Tcruzi_TcYC6_0074780-RA-p1
------------------------------------------------------------
------------------------------------------------------------
------------------------------------------------------------
------------------------------------------------------------
------------------------------------------------------------
------------------------------------------------------------
------------------------------------------------------------
------------------------------------------------------------
------------------------------------------------------------
------------------------------------------------------------
------------------------------------------------------------
------------------------------------------------------------
------------------------------------------------------------
------------------------------------------------------------
------------------------------------------------------------
------------------------------------------------------------
------------------------------------------------------------
------------------------------------------------------------
------------------------------------------------------------
------------------------------------------------------------
------------------------------------------------------------
------------------------------------------------------------
------------------------------------------------------------
------------------------------------------------------------
------------------------------------------------------------
------------------------------------------------------------
------------------------------------------------------------
------------------------------------------------------------
------------------------------------------------------------
------------------------------------------------------------
--------------------MMQ--KIK--------------------VAGTVVELD--G
DEMTRVIWKMIKEELIFPF--------LDVPIEYYDLGMENRDKT--DDQVTVDAAHAIK
KHGVGVKCATITPDEARVR-EFNLKQMWKSPNGTIRNILGGTVFREPIMC-KNVPRLVTT
WKHPI--------VIGRHAFGDQYRATDLVVNGP--GTFEIHFVPES---G--------G
A-AQVQKVFDF---K-S--------G-GVLMGMYNTDESIKDFAKSCFEYALSKKWP-LY
LSTKNTILKRYDGRFKDIFAEMYKAS--YEAD------YKKAGIWY--------------
-----EHRLIDDMVAY--------------AMKSEGGYVWACKNYDGDVQSDSVAQGFGS
LGLMTSVLMSPDGRTVEAEAAHGTVTRHYRQHQKGEETSTNPVASIFAWTRGLMHRGKLD
QNEKLV----------QFSMLLEKVVVSTIE-AGFMTKDLAICIK-G--M--NH-VT-RS
DYLNTQEFIHKLADEMRKAYE---------------------------------------
------------------------------------------------------------
------------------------------------------------------------
----------------RSKI----------------------------------------
------------------------------------------------------------
------------------------------------------------------------
------------------------------------------------------------
------------------------------------------------------------
------------------------------------------------------------
------------------------------------------------------------
------------------------------------------------------------
------------------------------------------------------------
------------------------------------------------------------
------------------------------------------------------------
------------------------------------------------------------
------------------------------------------------------------
------------------------------------------------------------
------------------------------------------------------------
------------------------------------------------------------
----------------
>Tcruzi_TcYC6_0063070-RA-p1
------------------------------------------------------------
------------------------------------------------------------
------------------------------------------------------------
------------------------------------------------------------
------------------------------------------------------------
------------------------------------------------------------
------------------------------------------------------------
------------------------------------------------------------
------------------------------------------------------------
------------------------------------------------------------
------------------------------------------------------------
------------------------------------------------MFR---------
------------------------------------------------------------
------------------------------------------------------------
------------------------------------------------------------
------------------------------------------------------------
------------------------------------------------------------
------------------------------------------------------------
------------------------------------------------------------
------------------------------------------------------------
------------------------------------------------------------
------------------------------------------------------------
------------------------------------------------------------
------------------------------------------------------------
------------------------------------------------------------
------------------------------------------------------------
------------------------------R-----------------------------
------------------------------------------------------------
-----------------------------------------VACRVP-------------
-----------------------FT-------AA-AV----CYMST--T-------R---
-------------------PRLE--RIK--------------------VSGKVVDMD--G
DEMTRIIWSLIKEKLILPY--------VDVPIEYYDLSITNRDAT--NDKVTEQAAEAIL
RHNVGIKCATITPDEARVK-EFNLKKMWKSPNGTIRNIVGGTVFREPIII-KNIPRVVPQ
WREPI--------IVGRHAFGDQYAATDAVF-PA--GRLELVHTPP----G--------G
S-PQVLDVYTF---K-G--------E-GVGLAMYNTLESIEAFAVSCFEYALLRKFP-LV
LSTKNTILKKYDGLFLETFQRLYDNK--YKDQ------FEQLKLTY--------------
-----SHRLIDDQVAQ--------------MIKGNGGFVWACKNYDGDVQSDIVAQGFGS
LGLMTSVLLRPDGKTIEAEAAHGTVTRHYREYQKGKETSTNSVASIFAWTRGLSHRGKLD
GNPALT----------NFAAALELAVIRTIE-AGRMTKDLAICIY-G--Q--EK-LQ-RS
HYETTHEFLESVAAELARTWR---------------------------------------
------------------------------------------------------------
------------------------------------------------------------
----------------S-------------------------------------------
------------------------------------------------------------
------------------------------------------------------------
------------------------------------------------------------
------------------------------------------------------------
------------------------------------------------------------
------------------------------------------------------------
------------------------------------------------------------
------------------------------------------------------------
------------------------------------------------------------
------------------------------------------------------------
------------------------------------------------------------
------------------------------------------------------------
------------------------------------------------------------
------------------------------------------------------------
------------------------------------------------------------
----------------
>Trangeli_TRSC58_06174-t26_1-p1
------------------------------------------------------------
------------------------------------------------------------
------------------------------------------------------------
------------------------------------------------------------
------------------------------------------------------------
------------------------------------------------------------
------------------------------------------------------------
------------------------------------------------------------
------------------------------------------------------------
------------------------------------------------------------
------------------------------------------------------------
------------------------------------------------MLR---------
------------------------------------------------------------
------------------------------------------------------------
------------------------------------------------------------
------------------------------------------------------------
------------------------------------------------------------
------------------------------------------------------------
------------------------------------------------------------
------------------------------------------------------------
------------------------------------------------------------
------------------------------------------------------------
------------------------------------------------------------
------------------------------------------------------------
------------------------------------------------------------
------------------------------------------------------------
------------------------------R-----------------------------
------------------------------------------------------------
-----------------------------------------VACRAS------VAF----
-----------------------SA-------A--AA----CYMST--T-------C---
-------------------RRLE--RIK--------------------VTGKVVDMD--G
DEMARIIWSLIKEKLIFPY--------VDVPIDYYDLSVTNRDAT--NDKVTFQAAEAIL
RHNVGIKCATITPDEARVK-EFNLKKMWKSPNGTIRNILGGTVFREPILI-KNVPRVVPH
WREPI--------IVGRHAFGDQYSATDAVF-PP--GRLELVHTPP----G--------G
T-PTVREVFNF---K-G--------E-GIGLAMYNTRENIEKFAESCFEFALMRKYP-LV
LSTKNTILKKYDGMFLDIFQRIYDTQ--YKGQ------FEQLKLTF--------------
-----FHRLIDDQVAQ--------------MIKGHGGFVWACKNYDGDIQSDVVAQGFGS
LGLMTSVLLCSDGKTIEAEAAHGTVTRHYREYQKGKETSTNSIASIFAWTHGLAQRGKLD
GNAALV----------DFAAALELAVIRTVE-AGHMTKDLALCIY-G--Q--EK-LQ-RS
HYETTEGFIESVAAELVRACK---------------------------------------
------------------------------------------------------------
------------------------------------------------------------
----------------I-------------------------------------------
------------------------------------------------------------
------------------------------------------------------------
------------------------------------------------------------
------------------------------------------------------------
------------------------------------------------------------
------------------------------------------------------------
------------------------------------------------------------
------------------------------------------------------------
------------------------------------------------------------
------------------------------------------------------------
------------------------------------------------------------
------------------------------------------------------------
------------------------------------------------------------
------------------------------------------------------------
------------------------------------------------------------
----------------
>Ttheileri_TM35_000052070-t36_1-p1
------------------------------------------------------------
------------------------------------------------------------
------------------------------------------------------------
------------------------------------------------------------
------------------------------------------------------------
------------------------------------------------------------
------------------------------------------------------------
------------------------------------------------------------
------------------------------------------------------------
------------------------------------------------------------
------------------------------------------------------------
------------------------------------------------------------
------------------------------------------------------------
------------------------------------------------------------
------------------------------------------------------------
------------------------------------------------------------
------------------------------------------------------------
------------------------------------------------------------
------------------------------------------------------------
------------------------------------------------------------
------------------------------------------------------------
------------------------------------------------------------
------------------------------------------------------------
------------------------------------------------------------
------------------------------------------------------------
------------------------------------------------------------
------------------------------------------------------------
------------------------------------------------------------
------------------------------------------------------------
------------------------------------------------------------
--------------------MPE--KIK--------------------VSGTVVELD--G
DEMTRVIWKLIKDELIFPF--------LDVPIEYYDLGMENRDRT--NDQVTIDAAHAIQ
KYGVGVKCATITPDEARVK-EFKLKEMWKSPNGTIRNILGGTVFREPIMC-SNIPRLVTT
WKKPI--------VIGRHAFGDQYRATDLVVNKP--GTFEIRFIPAA---G--------G
E-PEVHKVYDF---K-S--------G-GVIMGMYNTDESIKDFAKSCFEFALVKKWP-LY
LSTKNTILKRYDGRFKDIFADLYEKI--YEEK------FKANNIWY--------------
-----EHRLIDDMVAY--------------AMKSEGGYVWACKNYDGDVQSDSVAQGFGS
LGLMTSVLMSPDGQTIEAEAAHGTVTRHYRQHQKGEETSTNPVASIFAWTRGLLHRGKLD
NNDRLM----------KFAALLEQVVISTIE-SGFMTKDLAICIK-G--M--SN-VK-RA
DYLNTQEFINKLAAEMKKSFE---------------------------------------
------------------------------------------------------------
------------------------------------------------------------
----------------KSKI----------------------------------------
------------------------------------------------------------
------------------------------------------------------------
------------------------------------------------------------
------------------------------------------------------------
------------------------------------------------------------
------------------------------------------------------------
------------------------------------------------------------
------------------------------------------------------------
------------------------------------------------------------
------------------------------------------------------------
------------------------------------------------------------
------------------------------------------------------------
------------------------------------------------------------
------------------------------------------------------------
------------------------------------------------------------
----------------
>Ttheileri_TM35_000251330-t36_1-p1
------------------------------------------------------------
------------------------------------------------------------
------------------------------------------------------------
------------------------------------------------------------
------------------------------------------------------------
------------------------------------------------------------
------------------------------------------------------------
------------------------------------------------------------
------------------------------------------------------------
------------------------------------------------------------
------------------------------------------------------------
------------------------------------------------MFR---------
------------------------------------------------------------
------------------------------------------------------------
------------------------------------------------------------
------------------------------------------------------------
------------------------------------------------------------
------------------------------------------------------------
------------------------------------------------------------
------------------------------------------------------------
------------------------------------------------------------
------------------------------------------------------------
------------------------------------------------------------
------------------------------------------------------------
------------------------------------------------------------
------------------------------------------------------------
------------------------------R-----------------------------
------------------------------------------------------------
---------------------LVRATPSN----------ALVATAAA------AAASS--
-------------------SLPFTC-------MT-TR----RNMST--T-------R---
-------------------PSLE--RIK--------------------VTGKVVDMD--G
DEMTRIIWALIKEKLILPY--------VDVPIEYYDLSITSRDAT--NDKITEQAAEAIL
RYNVGIKCATITPDEARVK-EFNLKKMWKSPNGTIRNILGGTVFREPIII-KNIPRVVPQ
WENPI--------IVGRHAFGDQYKATDAVF-PP--GKLELVHTPTA---G--------G
P-PTVLEVYEF---K-G--------E-GVGLAMYNTRESVEAFATSCFEYAIMRKYP-LI
LTTKNTILKKYDGLFLDTFQRLYETK--YQPQ------FEQLKLTY--------------
-----AHRLIDDQVAQ--------------TLKGTGGFVWACKNYDGDVQSDIVAQGFGS
LGLMTSVLLCPGGRTIEAEAAHGTVTRHYREHQKGKETSTNSIASIFAWTRGLAHRGKLD
ANTALL----------DFSATLERAVVRTVE-AGHMTKDLALCVH-G-----QN-LQ-RE
HYETTEGFLDSVADELARTLK---------------------------------------
------------------------------------------------------------
------------------------------------------------------------
----------------A-------------------------------------------
------------------------------------------------------------
------------------------------------------------------------
------------------------------------------------------------
------------------------------------------------------------
------------------------------------------------------------
------------------------------------------------------------
------------------------------------------------------------
------------------------------------------------------------
------------------------------------------------------------
------------------------------------------------------------
------------------------------------------------------------
------------------------------------------------------------
------------------------------------------------------------
------------------------------------------------------------
------------------------------------------------------------
----------------
>Tvivax_TvY486_0803090
------------------------------------------------------------
------------------------------------------------------------
------------------------------------------------------------
------------------------------------------------------------
------------------------------------------------------------
------------------------------------------------------------
------------------------------------------------------------
------------------------------------------------------------
------------------------------------------------------------
------------------------------------------------------------
------------------------------------------------------------
------------------------------------------------MLR---------
------------------------------------------------------------
------------------------------------------------------------
------------------------------------------------------------
------------------------------------------------------------
------------------------------------------------------------
------------------------------------------------------------
------------------------------------------------------------
------------------------------------------------------------
------------------------------------------------------------
------------------------------------------------------------
------------------------------------------------------------
------------------------------------------------------------
------------------------------------------------------------
------------------------------------------------------------
------------------------------R-----------------------------
------------------------------------------------------------
-----------------------------------------AAVAAS------CTR----
-----------------------GA-------GL-QQ----PF-ST--T-------R---
-------------------PCLE--RIK--------------------VTGKVVDMD--G
DEMTRIIWALIKEKLILPY--------VDVPIEYYDLSVTNRDAT--NDKVTEQAADAIL
RHNVGIKCATITPDEARVK-EFNLKKMWKSPNGTIRNILGGTVFREPIIV-KNIPRVVPQ
WSEPI--------IVGRHAYGDQYRAVDAVF-PP--GRLELVHTPSG---G--------G
S-PQVLEVFNF---K-G--------E-GVALSMYNTRESIESFAISCFEYAILRRYP-LV
LSTKNTILKKYDGMFLETFQRLYDST--YRPQ------FERLKLTY--------------
-----VHRLIDDQVAQ--------------MIKGSGGFVWACKNYDGDVQSDVVAQGFGS
LGLMTSVLLCPDGKTIESEAAHGTVTRHYREHQKGKETSTNSVASIFAWTRGLAHRGKLD
GNTPLV----------DFAATLEKAVTGTIE-SGHMTKDLALCVH-G--P--QN-LQ-RS
HYETTEGFIDSVAAELARAVS---------------------------------------
------------------------------------------------------------
------------------------------------------------------------
----------------S-------------------------------------------
------------------------------------------------------------
------------------------------------------------------------
------------------------------------------------------------
------------------------------------------------------------
------------------------------------------------------------
------------------------------------------------------------
------------------------------------------------------------
------------------------------------------------------------
------------------------------------------------------------
------------------------------------------------------------
------------------------------------------------------------
------------------------------------------------------------
------------------------------------------------------------
------------------------------------------------------------
------------------------------------------------------------
----------------
>Wcollosoma_584_length_106142_range_33895_32591
------------------------------------------------------------
------------------------------------------------------------
------------------------------------------------------------
------------------------------------------------------------
------------------------------------------------------------
------------------------------------------------------------
------------------------------------------------------------
------------------------------------------------------------
------------------------------------------------------------
------------------------------------------------------------
------------------------------------------------------------
------------------------------------------------MMR---------
------------------------------------------------------------
------------------------------------------------------------
------------------------------------------------------------
------------------------------------------------------------
------------------------------------------------------------
------------------------------------------------------------
------------------------------------------------------------
------------------------------------------------------------
------------------------------------------------------------
------------------------------------------------------------
------------------------------------------------------------
------------------------------------------------------------
------------------------------------------------------------
------------------------------------------------------------
------------------------------R-----------------------------
------------------------------------------------------------
-----------------------------------------VSSAAA------MTVA---
-----------------------AA-------SA-VR----LF-ST--TSP-----C---
---------------------LG--RIK--------------------VKNEVVDMD--G
DEMTRIIWDLIKKKLIFPY--------VDVPINYFDLSVTNRDAT--ADKVTVEAAEAIK
KCNVGIKCATITPDEARVK-EFRLKKMWKSPNGTIRNILGGTVFREPIII-SNIPRIVPQ
WNEPI--------IVGRHAFGDQYKATDAKF-GP--GKLELVHRPAD---G--------S
A-PQVLEVYEY---K-G--------E-GVGVAMYNTKESIEGFAKSCFQYALMRHYP-LV
LSTKNTILKQYDGMFLQTFQKMYETE--YKAE------FDKLGLTY--------------
-----SHRLIDDQVAQ--------------MIKGEGGFVWACKNYDGDVQSDIVAQGFGS
LGLMTSVLMCPDGKTIEAEAAHGTVTRHYRQHQQGKETSTNSVASIYAWTRGLAHRGKLD
GNDELV----------KFASVLEKVTVSVIE-QGHMTKDLALCVH-G-----KD-LK-RE
HYETTEQFLDTVSNALAKALN---------------------------------------
------------------------------------------------------------
------------------------------------------------------------
------------------------------------------------------------
------------------------------------------------------------
------------------------------------------------------------
------------------------------------------------------------
------------------------------------------------------------
------------------------------------------------------------
------------------------------------------------------------
------------------------------------------------------------
------------------------------------------------------------
------------------------------------------------------------
------------------------------------------------------------
------------------------------------------------------------
------------------------------------------------------------
------------------------------------------------------------
------------------------------------------------------------
------------------------------------------------------------
----------------
>Wcollosoma_664_length_489703_250743..252011
------------------------------------------------------------
------------------------------------------------------------
------------------------------------------------------------
------------------------------------------------------------
------------------------------------------------------------
------------------------------------------------------------
------------------------------------------------------------
------------------------------------------------------------
------------------------------------------------------------
------------------------------------------------------------
------------------------------------------------------------
------------------------------------------------M-----------
------------------------------------------------------------
------------------------------------------------------------
------------------------------------------------------------
------------------------------------------------------------
------------------------------------------------------------
------------------------------------------------------------
------------------------------------------------------------
------------------------------------------------------------
------------------------------------------------------------
------------------------------------------------------------
------------------------------------------------------------
------------------------------------------------------------
------------------------------------------------------------
------------------------------------------------------------
------------------------------------------------------------
------------------------------------------------------------
------------------------------------------------------------
------------------------------------------------------------
--------------------SGA--CITCDANGT--------LVVPDEPIIPYIEGDGIG
PEVTAATQAIVNAAVAKAY-GGR----RRIHWLEVMAGEKSFRQT--GEWLPQATLDAFT
KYLVGLKGPLTTPVGGGIR----------SLNVALRQTLDLYVCLRPV-------RYFSG
IGSPLVHPEWVDMVIFRENTEDIYAGIEWEQGSPEAHKFAAFLRSEM---RV--------
------TKVRF--PETS--------AFGVKPV---SIEGTERLVRAAIEYAIEHRRPTVT
LVHKGNIMKYTEGGFKRWGYALAERE--FAEKTFTMATYDVIAA----AEGKPKAAAALA
EAKSAGKVIVNDCIADA--------FLQNTLLKPRDYSVIATLNLNGDYVSDQLAAMVGG
IGIAPGANINNKTGHAIFEATHGTAP------DIAGQGKANPCSLVLSAVLLLNHLGWPE
VGALVE-----------------AALEKCFQ-RGVATGDLTALMPHA--T----------
QTLSTSAFAGEVIKNL--------------------------------------------
------------------------------------------------------------
------------------------------------------------------------
------------------------------------------------------------
------------------------------------------------------------
------------------------------------------------------------
------------------------------------------------------------
------------------------------------------------------------
------------------------------------------------------------
------------------------------------------------------------
------------------------------------------------------------
------------------------------------------------------------
------------------------------------------------------------
------------------------------------------------------------
------------------------------------------------------------
------------------------------------------------------------
------------------------------------------------------------
------------------------------------------------------------
------------------------------------------------------------
----------------
>Wrigidus_Sld_572_length_193924_range_98350_99654
------------------------------------------------------------
------------------------------------------------------------
------------------------------------------------------------
------------------------------------------------------------
------------------------------------------------------------
------------------------------------------------------------
------------------------------------------------------------
------------------------------------------------------------
------------------------------------------------------------
------------------------------------------------------------
------------------------------------------------------------
------------------------------------------------MMR---------
------------------------------------------------------------
------------------------------------------------------------
------------------------------------------------------------
------------------------------------------------------------
------------------------------------------------------------
------------------------------------------------------------
------------------------------------------------------------
------------------------------------------------------------
------------------------------------------------------------
------------------------------------------------------------
------------------------------------------------------------
------------------------------------------------------------
------------------------------------------------------------
------------------------------------------------------------
------------------------------R-----------------------------
------------------------------------------------------------
-----------------------------------------VSSAAA------MTAA---
-----------------------AA-------PA-VR----LF-ST--TSP-----C---
---------------------LG--RIK--------------------VKNEVVDMD--G
DEMTRIIWDLIKKKLILPY--------VDVPINYFDLSVTNRDAT--ADKVTVEAAEAIK
KCNVGIKCATITPDEARVK-EFQLKKMWKSPNGTIRNILGGTVFREPIII-SNIPRIIPQ
WNEPI--------IVGRHAFGDQYKATDAKF-GP--GKLELVHRPAD---G--------S
A-PQVLEVYEY---K-G--------E-GVGVAMYNTKESIEGFAKSCFQYALMRHYP-LV
LSTKNTILKQYDGMFLQTFQKMYETE--YKAE------FDKLGLTY--------------
-----SHRLIDDQVAQ--------------MIKGEGGFVWACKNYDGDVQSDIVAQGFGS
LGLMTSVLMCPDGKTIEAEAAHGTVTRHYRQHQQGKETSTNSVASIYAWTRGLAHRGKLD
GNDELV----------KFASVLEKVTVSVIE-QGHMTKDLALCVH-G-----KD-LK-RE
HYETTEQFLDTVSNALAKALN---------------------------------------
------------------------------------------------------------
------------------------------------------------------------
------------------------------------------------------------
------------------------------------------------------------
------------------------------------------------------------
------------------------------------------------------------
------------------------------------------------------------
------------------------------------------------------------
------------------------------------------------------------
------------------------------------------------------------
------------------------------------------------------------
------------------------------------------------------------
------------------------------------------------------------
------------------------------------------------------------
------------------------------------------------------------
------------------------------------------------------------
------------------------------------------------------------
------------------------------------------------------------
----------------
>Wrigidus_Sld_613_length_703502_range_256277_257539
------------------------------------------------------------
------------------------------------------------------------
------------------------------------------------------------
------------------------------------------------------------
------------------------------------------------------------
------------------------------------------------------------
------------------------------------------------------------
------------------------------------------------------------
------------------------------------------------------------
------------------------------------------------------------
------------------------------------------------------------
------------------------------------------------M-----------
------------------------------------------------------------
------------------------------------------------------------
------------------------------------------------------------
------------------------------------------------------------
------------------------------------------------------------
------------------------------------------------------------
------------------------------------------------------------
------------------------------------------------------------
------------------------------------------------------------
------------------------------------------------------------
------------------------------------------------------------
------------------------------------------------------------
------------------------------------------------------------
------------------------------------------------------------
------------------------------------------------------------
------------------------------------------------------------
------------------------------------------------------------
------------------------------------------------------------
--------------------SGA--CITCDANGT--------LVVPDEPIIPYIEGDGIG
PEVTAATQAIVNAAVAKAY-GGR----RCIHWLEVMAGEKSFRQT--GEWLPQATLDAFT
KYLVGLKGPLTTPVGGGIR----------SLNVALRQTLDLYVCLRPV-------RYFSG
IGSPLVHPEWVDMVIFRENTEDIYAGIEWEQGSPEANKFAAFLRSEM---HV--------
------TKVRF--PETS--------AFGVKPV---SIEGTERLVRAAIEYAIEHRRPSVT
LVHKGNIMKYTEGGFKRWGYALAERE--FAEKTFTMATYDVIAA----AEGKPKAAAALA
EAKAAGKVIVNDCIADA--------FLQNTLLKPRDYSVIATLNLNGDYVSDQLAAMVGG
IGIAPGANINNKTGHAIFEATHGTAP------DIAGQGKANPCSLVLSAVLLLNHLGWPE
VGALVE-----------------ASLEKCFQ-RGVATGDLTALMPHA--T----------
QTLSTSAFAGEVIKNL--------------------------------------------
------------------------------------------------------------
------------------------------------------------------------
------------------------------------------------------------
------------------------------------------------------------
------------------------------------------------------------
------------------------------------------------------------
------------------------------------------------------------
------------------------------------------------------------
------------------------------------------------------------
------------------------------------------------------------
------------------------------------------------------------
------------------------------------------------------------
------------------------------------------------------------
------------------------------------------------------------
------------------------------------------------------------
------------------------------------------------------------
------------------------------------------------------------
------------------------------------------------------------
----------------
>Lperuviana_LN609230.1_range_1125293_1126570
------------------------------------------------------------
------------------------------------------------------------
------------------------------------------------------------
------------------------------------------------------------
------------------------------------------------------------
------------------------------------------------------------
------------------------------------------------------------
------------------------------------------------------------
------------------------------------------------------------
------------------------------------------------------------
------------------------------------------------------------
------------------------------------------------M-----------
------------------------------------------------------------
------------------------------------------------------------
------------------------------------------------------------
------------------------------------------------------------
------------------------------------------------------------
------------------------------------------------------------
------------------------------------------------------------
------------------------------------------------------------
------------------------------------------------------------
------------------------------------------------------------
------------------------------------------------------------
------------------------------------------------------------
------------------------------------------------------------
------------------------------------------------------------
------------------------------------------------------------
------------------------------------------------------------
------------------------------------------------------------
------------------------------------------------------------
---------------------AE--SIS-FVKGE--------LVVPTHPIIPYIEGEGIG
KEITEVAHRVFDAAVAKEY-GAT----RKISWVEVLAGEKAFEKK--GTCLPAETIEAFD
KYHVGMKGPLGTPVGEGIR----------SLNVVLRRELDLFVCQRPV-------RWFTG
VGSPIRHPEWVDMVVFRENTEDIYSGIEWAEGTPEVAKFADFLQKEM---GV--------
------TMVRF--PETS--------AYGVKPV---SVEGSERLVRAAVRYAIDHHLPSVT
LVHKGNIMKYTEGGFKKWGYALAERE--FPEAVFTMTQYDAIKT----KSGKEAAETALR
EATDSGKVVIKDCICDS--------FLQNTILRPLDYSVIATTNLNGDYVSDQLAALVGG
IGISPGANINYTTGHAIFEATHGTAP------DIAGQGKANPSSLILSGAMMFDYMGWSE
VSARIV-----------------NALEMVFQ-ANMATSDLARQMVGA-------------
KSLSTADFGDAIIRKINGEGE---------------------------------------
------------------------------------------------------------
------------------------------------------------------------
------------------------------------------------------------
------------------------------------------------------------
------------------------------------------------------------
------------------------------------------------------------
------------------------------------------------------------
------------------------------------------------------------
------------------------------------------------------------
------------------------------------------------------------
------------------------------------------------------------
------------------------------------------------------------
------------------------------------------------------------
------------------------------------------------------------
------------------------------------------------------------
------------------------------------------------------------
------------------------------------------------------------
------------------------------------------------------------
----------------
>Lperuviana_LN609240.1_range_120235_121542
------------------------------------------------------------
------------------------------------------------------------
------------------------------------------------------------
------------------------------------------------------------
------------------------------------------------------------
------------------------------------------------------------
------------------------------------------------------------
------------------------------------------------------------
------------------------------------------------------------
------------------------------------------------------------
------------------------------------------------------------
------------------------------------------------MFR---------
------------------------------------------------------------
------------------------------------------------------------
------------------------------------------------------------
------------------------------------------------------------
------------------------------------------------------------
------------------------------------------------------------
------------------------------------------------------------
------------------------------------------------------------
------------------------------------------------------------
------------------------------------------------------------
------------------------------------------------------------
------------------------------------------------------------
------------------------------------------------------------
------------------------------------------------------------
------------------------------R-----------------------------
------------------------------------------------------------
-----------------------------------------VSAASA------S------
-----------------------SL-------VA-VR----AF-SS--TNV-----C---
--------------------LGK--RIK--------------------VKNEVVDMD--G
DEMTRIIWSLIKEKLILPY--------VDVPINYFDLSVTHRDAT--NDKVTVDAAEAIM
KCNVGIKCATITPDESRVT-EFNLKKMWKSPNGTIRNILGGTVFREPIIV-SNIPRIVKH
WKEPI--------VVGRHAFGDQYKATDTIY-KP--GKLQLVHTPAD---G--------S
A-PTTLDVYDF---K-S--------E-GVGMAMYNTKKSIEGFAKSCFQYALMRKYP-LV
LTTKNTILKKYDGVFLQTFQRMYEEQ--YKSD------FEKAGITY--------------
-----NHRLIDDQVAQ--------------MIKGEGGFVWACKNYDGDVQSDIVAQGFGS
LGLMTSVLMCPDGKTIEAEAAHGTVTRHYRQHQQGKETSTNSIASIYAWTRGLAHRGKLD
GNCDLV----------KFSNMLEKVVIKTVE-DGHMTKDLALCVH-G--S--SG-VK-RE
QYETTEEFLNSVGAALKKAMS---------------------------------------
------------------------------------------------------------
------------------------------------------------------------
----------------A-------------------------------------------
------------------------------------------------------------
------------------------------------------------------------
------------------------------------------------------------
------------------------------------------------------------
------------------------------------------------------------
------------------------------------------------------------
------------------------------------------------------------
------------------------------------------------------------
------------------------------------------------------------
------------------------------------------------------------
------------------------------------------------------------
------------------------------------------------------------
------------------------------------------------------------
------------------------------------------------------------
------------------------------------------------------------
----------------
>Nesmeraldas_JAECZO010000014.1_range_52783_54060
------------------------------------------------------------
------------------------------------------------------------
------------------------------------------------------------
------------------------------------------------------------
------------------------------------------------------------
------------------------------------------------------------
------------------------------------------------------------
------------------------------------------------------------
------------------------------------------------------------
------------------------------------------------------------
------------------------------------------------------------
------------------------------------------------M-----------
------------------------------------------------------------
------------------------------------------------------------
------------------------------------------------------------
------------------------------------------------------------
------------------------------------------------------------
------------------------------------------------------------
------------------------------------------------------------
------------------------------------------------------------
------------------------------------------------------------
------------------------------------------------------------
------------------------------------------------------------
------------------------------------------------------------
------------------------------------------------------------
------------------------------------------------------------
------------------------------------------------------------
------------------------------------------------------------
------------------------------------------------------------
------------------------------------------------------------
---------------------SE--SIS-FDKGA--------LVVPNCPVIPYIEGDGIG
KEITAVAHRVFDAAVAKAY-GGS----RQVSWKEVLAGEKAFETK--GTWLPEETIEAFE
TYRVGIKGPLATPVGEGIR----------SLNVVLRRRLDLYVCQRPV-------RWFTG
VGSPIHHPEWVDMVVFRENTEDIYSGIEWAQGSAEAAKFGEFLRTEM---GV--------
------TAVRF--PETS--------AYGVKPV---SVDGSERLVRAAVHYAVEHHLPSVT
LVHKGNIMKYTEGGFKKWGYAVAERE--FPDAVFTMAQYDAIQA----KSGKEAAAAALR
EATESGKVIVKDCICDA--------FLQNTILRPLDYSVIATMNLNGDYVSDQLAALVGG
IGIAPGANINYATGHAIFEATHGTAP------DIAGQGKANPSSLILSGAMMFDYMGWSE
VSVRII-----------------NALEMVFQ-ANMATGDLARQMTGA-------------
RSLSTADFGDAIIKRINGDAE---------------------------------------
------------------------------------------------------------
------------------------------------------------------------
------------------------------------------------------------
------------------------------------------------------------
------------------------------------------------------------
------------------------------------------------------------
------------------------------------------------------------
------------------------------------------------------------
------------------------------------------------------------
------------------------------------------------------------
------------------------------------------------------------
------------------------------------------------------------
------------------------------------------------------------
------------------------------------------------------------
------------------------------------------------------------
------------------------------------------------------------
------------------------------------------------------------
------------------------------------------------------------
----------------
>Nesmeraldas_JAECZO010000073.1_range_90683_92002
------------------------------------------------------------
------------------------------------------------------------
------------------------------------------------------------
------------------------------------------------------------
------------------------------------------------------------
------------------------------------------------------------
------------------------------------------------------------
------------------------------------------------------------
------------------------------------------------------------
------------------------------------------------------------
------------------------------------------------------------
------------------------------------------------MFR---------
------------------------------------------------------------
------------------------------------------------------------
------------------------------------------------------------
------------------------------------------------------------
------------------------------------------------------------
------------------------------------------------------------
------------------------------------------------------------
------------------------------------------------------------
------------------------------------------------------------
------------------------------------------------------------
------------------------------------------------------------
------------------------------------------------------------
------------------------------------------------------------
------------------------------------------------------------
------------------------------R-----------------------------
------------------------------------------------------------
-----------------------------------------VSAVSA------GSAVV--
-----------------------AA-------VA-GR----GF-SS--TSV-----C---
--------------------LDK--RIK--------------------VRNPVVDMD--G
DEMTRIIWALIKEKLILPY--------VDVPIDYFDLSVTHRDAT--GDKVTIDAAEAIK
KCNVGIKCATITPDEARVE-EFGLKKMWKSPNGTIRNILGGTVFREPIII-SNIPRIVPQ
WKEPI--------VVGRHAFGDQYKATDAVF-KP--GKLQLVHTPAD---G--------S
A-PTTMEVFDF---K-G--------E-GVGMAMYNTKESIEGFATSCFQYALQRRYP-LV
LTTKNTILKKYDGMFLQTFQRIYDEQ--YKGD------FEKAGITY--------------
-----NHRLIDDQVAQ--------------MIKGEGGFVWACKNYDGDVQSDIVAQGFGS
LGLMTSVLMCPDGKTIEAEAAHGTVTRHYRQHQQGKETSTNSVASIYAWTRGLAHRGKLD
GNSDLV----------KFCETLEKVVIRTIE-EGHMTKDLALCVH-G--S--SG-VK-RD
QYETTEQFLDSVDAALKKAMS---------------------------------------
------------------------------------------------------------
------------------------------------------------------------
----------------A-------------------------------------------
------------------------------------------------------------
------------------------------------------------------------
------------------------------------------------------------
------------------------------------------------------------
------------------------------------------------------------
------------------------------------------------------------
------------------------------------------------------------
------------------------------------------------------------
------------------------------------------------------------
------------------------------------------------------------
------------------------------------------------------------
------------------------------------------------------------
------------------------------------------------------------
------------------------------------------------------------
------------------------------------------------------------
----------------
>Cexpoeki_OESE01000201.1_range_410086_411393
------------------------------------------------------------
------------------------------------------------------------
------------------------------------------------------------
------------------------------------------------------------
------------------------------------------------------------
------------------------------------------------------------
------------------------------------------------------------
------------------------------------------------------------
------------------------------------------------------------
------------------------------------------------------------
------------------------------------------------------------
------------------------------------------------MLR---------
------------------------------------------------------------
------------------------------------------------------------
------------------------------------------------------------
------------------------------------------------------------
------------------------------------------------------------
------------------------------------------------------------
------------------------------------------------------------
------------------------------------------------------------
------------------------------------------------------------
------------------------------------------------------------
------------------------------------------------------------
------------------------------------------------------------
------------------------------------------------------------
------------------------------------------------------------
------------------------------R-----------------------------
------------------------------------------------------------
-----------------------------------------VAAASA------R------
-----------------------SF-------IA-AR----AL-ST--TSV-----C---
--------------------LDK--RIK--------------------VKNEIVDMD--G
DEMTRIIWSLIKEKLILPY--------VDVPINYFDLSVTHRDAT--NDKVTVDAAEAIK
KCNVGIKCATITPDEARVK-EFKLKQMWKSPNGTIRNILGGTVFREPIII-SNVPRIVPQ
WKEPI--------VVGRHAFGDQYKASDAVF-GP--GKLQLVHTPAD---G--------S
A-PTVIDVFDY---K-G--------E-GVGMAMYNTKESIEGFATSCFQYALMRKMP-LV
LTTKNTILKKYDGMFLKTFQKMYEEQ--YKAD------FEKAGIDY--------------
-----NHRLIDDQVAQ--------------MIKGEGGFVWACKNYDGDVQSDIVAQGFGS
LGLMTSVLMCPDGKTIEAEAAHGTVTRHYRQHQQGKETSTNSVASIYAWTRGLAHRGKLD
GNSDLV----------KFCETLEKVVVKTIE-DGHMTKDLALCVH-G--S--KG-LK-RD
QYETTEEFLDSVDAALKRAMN---------------------------------------
------------------------------------------------------------
------------------------------------------------------------
----------------A-------------------------------------------
------------------------------------------------------------
------------------------------------------------------------
------------------------------------------------------------
------------------------------------------------------------
------------------------------------------------------------
------------------------------------------------------------
------------------------------------------------------------
------------------------------------------------------------
------------------------------------------------------------
------------------------------------------------------------
------------------------------------------------------------
------------------------------------------------------------
------------------------------------------------------------
------------------------------------------------------------
------------------------------------------------------------
----------------
>Cexpoeki_OESE01000221.1_range_980485_981753
------------------------------------------------------------
------------------------------------------------------------
------------------------------------------------------------
------------------------------------------------------------
------------------------------------------------------------
------------------------------------------------------------
------------------------------------------------------------
------------------------------------------------------------
------------------------------------------------------------
------------------------------------------------------------
------------------------------------------------------------
------------------------------------------------M-----------
------------------------------------------------------------
------------------------------------------------------------
------------------------------------------------------------
------------------------------------------------------------
------------------------------------------------------------
------------------------------------------------------------
------------------------------------------------------------
------------------------------------------------------------
------------------------------------------------------------
------------------------------------------------------------
------------------------------------------------------------
------------------------------------------------------------
------------------------------------------------------------
------------------------------------------------------------
------------------------------------------------------------
------------------------------------------------------------
------------------------------------------------------------
------------------------------------------------------------
---------------------AD--IIT-FVKGK--------LEVPTHPTIPYIEGDGIG
REITAAAQRVFDAAVAKAY-GGT----RKVSWMEVLAGQKAFDSK--GTWLPDETIEAFE
KYSIGLKGPLTTPVGEGIR----------SLNVVLRRRLDLFVCQRPV-------RWFTG
VGSPVKHPEWVDMVVFRENTEDIYSGIEWAQGSPEAQKFSEFLQKEM---GV--------
------TQVRF--PDTS--------AYGVKPV---SVEGSERLVRAAIQYAIDHHLPSVT
LVHKGNIMKFTEGGFKKWGYALAERE--FPDTVFTMAQYDALKE----KSGKEAAELAMR
TATENGKVIVKDCICDA--------FLQNTILRPLDYSVIATMNLNGDYISDQLAALVGG
IGIAPGANINYATGHAIFEATHGTAP------DIAGEGKANPSSLILSGAMMFDYMGWSE
VSVRIV-----------------NALEMVFQ-SNMATGDLSRQMTGA-------------
KTLSTDDFADAIIRKINGE-----------------------------------------
------------------------------------------------------------
------------------------------------------------------------
------------------------------------------------------------
------------------------------------------------------------
------------------------------------------------------------
------------------------------------------------------------
------------------------------------------------------------
------------------------------------------------------------
------------------------------------------------------------
------------------------------------------------------------
------------------------------------------------------------
------------------------------------------------------------
------------------------------------------------------------
------------------------------------------------------------
------------------------------------------------------------
------------------------------------------------------------
------------------------------------------------------------
------------------------------------------------------------
----------------
>Cbombi_OESO01000182.1_range_103618_102311
------------------------------------------------------------
------------------------------------------------------------
------------------------------------------------------------
------------------------------------------------------------
------------------------------------------------------------
------------------------------------------------------------
------------------------------------------------------------
------------------------------------------------------------
------------------------------------------------------------
------------------------------------------------------------
------------------------------------------------------------
------------------------------------------------MLR---------
------------------------------------------------------------
------------------------------------------------------------
------------------------------------------------------------
------------------------------------------------------------
------------------------------------------------------------
------------------------------------------------------------
------------------------------------------------------------
------------------------------------------------------------
------------------------------------------------------------
------------------------------------------------------------
------------------------------------------------------------
------------------------------------------------------------
------------------------------------------------------------
------------------------------------------------------------
------------------------------R-----------------------------
------------------------------------------------------------
-----------------------------------------VSAASA------S------
-----------------------AV-------LA-AR----SF-SS--TNV-----W---
--------------------LNK--RIK--------------------VKNEVVDMD--G
DEMTRIIWALIKEKLILPY--------VDVPINYFDLSVTHRDAT--SDKVTVDAAEAIK
KCNVGIKCATITPDEARVK-EFKLKKMWKSPNGTIRNILGGTVFREPIII-SNIPRIVPQ
WKEPI--------VVGRHAFGDQYKATDAAF-GP--GKLQLVHTPAD---G--------G
A-PTVMDVYDY---K-G--------E-GVGMAMYNTKESIEGFATSCFQYALMRKYP-LV
LTTKNTILKKYDGMFLKTFQQMYEEK--YKAE------FEKAGIDY--------------
-----NHRLIDDQVAQ--------------MIKGEGGFVWACKNYDGDVQSDIVAQGFGS
LGLMTSVLMCPDGKTIEAEAAHGTVTRHYRQHQQGKETSTNSVASIYAWTRGLAHRGKLD
GNSDLV----------KFCETLEKVVIKTIE-DGHMTKDLALCVH-G--A--KG-LK-RE
QYETTEQFLDSVDAALKKAMS---------------------------------------
------------------------------------------------------------
------------------------------------------------------------
----------------A-------------------------------------------
------------------------------------------------------------
------------------------------------------------------------
------------------------------------------------------------
------------------------------------------------------------
------------------------------------------------------------
------------------------------------------------------------
------------------------------------------------------------
------------------------------------------------------------
------------------------------------------------------------
------------------------------------------------------------
------------------------------------------------------------
------------------------------------------------------------
------------------------------------------------------------
------------------------------------------------------------
------------------------------------------------------------
----------------
>Cbombi_OESO01000097.1_range_152721_153995
------------------------------------------------------------
------------------------------------------------------------
------------------------------------------------------------
------------------------------------------------------------
------------------------------------------------------------
------------------------------------------------------------
------------------------------------------------------------
------------------------------------------------------------
------------------------------------------------------------
------------------------------------------------------------
------------------------------------------------------------
------------------------------------------------M-----------
------------------------------------------------------------
------------------------------------------------------------
------------------------------------------------------------
------------------------------------------------------------
------------------------------------------------------------
------------------------------------------------------------
------------------------------------------------------------
------------------------------------------------------------
------------------------------------------------------------
------------------------------------------------------------
------------------------------------------------------------
------------------------------------------------------------
------------------------------------------------------------
------------------------------------------------------------
------------------------------------------------------------
------------------------------------------------------------
------------------------------------------------------------
------------------------------------------------------------
---------------------AD--IIT-FSKGK--------LAVPMHPTIPFIEGDGIG
KEISAAAQRVFDAAVAKAY-GGA----RKVSWLEVLAGQKAFDAK--GTWLPDETIEAFE
KYSIGLKGPLTTPVGEGIR----------SLNVVLRRRLDLFVCQRPV-------RWFTG
VGSPIKHPEWVDMVVFRENTEDIYSGIEWAQGSPEAQKFSDFLQKEM---GV--------
------TQVRF--PDTS--------SYGVKPV---SVEGSERLVRAAIQFAIDHHLPSVT
LVHKGNIMKFTEGGFKKWGYQLAERE--FAASVFTMAQYEALKE----KSGKEAAESAMR
AATENGKVIVKDCICDA--------FLQNTILRPLDYSVIATMNLNGDYISDQLAALVGG
IGIAPGANINYATGHAIFEATHGTAP------DIAGQGKANPSSLILSGAMMFDYMGWSE
VSVRIT-----------------NALEMVFQ-SNMATGDLSRQMTGA-------------
KTLSTDEFADAIIAKINGIQ----------------------------------------
------------------------------------------------------------
------------------------------------------------------------
------------------------------------------------------------
------------------------------------------------------------
------------------------------------------------------------
------------------------------------------------------------
------------------------------------------------------------
------------------------------------------------------------
------------------------------------------------------------
------------------------------------------------------------
------------------------------------------------------------
------------------------------------------------------------
------------------------------------------------------------
------------------------------------------------------------
------------------------------------------------------------
------------------------------------------------------------
------------------------------------------------------------
------------------------------------------------------------
----------------
>Lpassim_AHIJ01001112.1_range_166761_165487
------------------------------------------------------------
------------------------------------------------------------
------------------------------------------------------------
------------------------------------------------------------
------------------------------------------------------------
------------------------------------------------------------
------------------------------------------------------------
------------------------------------------------------------
------------------------------------------------------------
------------------------------------------------------------
------------------------------------------------------------
------------------------------------------------M-----------
------------------------------------------------------------
------------------------------------------------------------
------------------------------------------------------------
------------------------------------------------------------
------------------------------------------------------------
------------------------------------------------------------
------------------------------------------------------------
------------------------------------------------------------
------------------------------------------------------------
------------------------------------------------------------
------------------------------------------------------------
------------------------------------------------------------
------------------------------------------------------------
------------------------------------------------------------
------------------------------------------------------------
------------------------------------------------------------
------------------------------------------------------------
------------------------------------------------------------
---------------------AD--IIA-FSKGK--------LVVPTHPTIPFIEGDGIG
KEITAAAQRVFDAAVAKAY-GDA----RKVSWMEVLAGQKAFDAK--GTWLPDETVEAFE
KYSIGLKGPLTTPVGEGIR----------SLNVVLRRRLDLFVCQRPV-------RWFTG
VGTPIKHPEWVDMVVFRENTEDIYTGIEWAQGSPEAAKFTDFLQKEM---GV--------
------TQIRF--PGSS--------AYGVKPV---SVEGSERLVRAAIQFAIDHHLPSVT
LVHKGNIMKYTEGGFKKWGYALAERE--FADTTFTMAQYEALKE----KSGTEAADAALR
AATENGKVIIKDCICDA--------FLQNTILRPLDYSVVATMNLNGDYISDQLAALVGG
IGIAPGANINYATGHAIFEATHGTAP------DIAGQGKANPSSLILSGAMMFDYMGWSD
VSVRIV-----------------NALEMVFQ-SNMATGDLARQMTLA-------------
KTLSTDEFADAIIRKINGDGV---------------------------------------
------------------------------------------------------------
------------------------------------------------------------
------------------------------------------------------------
------------------------------------------------------------
------------------------------------------------------------
------------------------------------------------------------
------------------------------------------------------------
------------------------------------------------------------
------------------------------------------------------------
------------------------------------------------------------
------------------------------------------------------------
------------------------------------------------------------
------------------------------------------------------------
------------------------------------------------------------
------------------------------------------------------------
------------------------------------------------------------
------------------------------------------------------------
------------------------------------------------------------
----------------
>Lpassim_AHIJ01002015.1_range_24098_22788
------------------------------------------------------------
------------------------------------------------------------
------------------------------------------------------------
------------------------------------------------------------
------------------------------------------------------------
------------------------------------------------------------
------------------------------------------------------------
------------------------------------------------------------
------------------------------------------------------------
------------------------------------------------------------
------------------------------------------------------------
------------------------------------------------MFR---------
------------------------------------------------------------
------------------------------------------------------------
------------------------------------------------------------
------------------------------------------------------------
------------------------------------------------------------
------------------------------------------------------------
------------------------------------------------------------
------------------------------------------------------------
------------------------------------------------------------
------------------------------------------------------------
------------------------------------------------------------
------------------------------------------------------------
------------------------------------------------------------
------------------------------------------------------------
------------------------------R-----------------------------
------------------------------------------------------------
-----------------------------------------VSAASV------S------
-----------------------AL-------VA-AR----CL-ST--TNV-----C---
--------------------LNK-QRIK--------------------VKNEVVDMD--G
DEMTRIIWSLIKEKLILPY--------VDVPINYFDLSVTHRDAT--NDKVTVDAAEAIK
KCNVGIKCATITPDEARVK-EFKLKKMWKSPNGTIRNILGGTVFREPIII-SNIPRIVPQ
WKEPI--------VVGRHAFGDQYKATDAVF-GP--GKLQLVHTPAD---G--------S
A-PTVLDVFEY---K-G--------E-GVGMAMYNTKESIEGFATSCFQYALMRKYP-LV
LTTKNTILKKYDGMFLKTFQKMYEEK--YKAD------FEKAGISY--------------
-----THRLIDDQVAQ--------------MIKGEGGFVWACKNYDGDVQSDIVAQGFGS
LGLMTSVLMCPDGKTIEAEAAHGTVTRHYRQYQQGKETSTNSVASIYAWTRGLAHRGKLD
GNSDLV----------KFSQTLEKVVIKTIE-DGHMTKDLALCVH-G--A--KG-LK-RE
QYETTEQFLDSIDAALKKAMN---------------------------------------
------------------------------------------------------------
------------------------------------------------------------
----------------A-------------------------------------------
------------------------------------------------------------
------------------------------------------------------------
------------------------------------------------------------
------------------------------------------------------------
------------------------------------------------------------
------------------------------------------------------------
------------------------------------------------------------
------------------------------------------------------------
------------------------------------------------------------
------------------------------------------------------------
------------------------------------------------------------
------------------------------------------------------------
------------------------------------------------------------
------------------------------------------------------------
------------------------------------------------------------
----------------
>Hmuscarum_AUXJ01000688.1_range_93_1412
------------------------------------------------------------
------------------------------------------------------------
------------------------------------------------------------
------------------------------------------------------------
------------------------------------------------------------
------------------------------------------------------------
------------------------------------------------------------
------------------------------------------------------------
------------------------------------------------------------
------------------------------------------------------------
------------------------------------------------------------
------------------------------------------------MFR---------
------------------------------------------------------------
------------------------------------------------------------
------------------------------------------------------------
------------------------------------------------------------
------------------------------------------------------------
------------------------------------------------------------
------------------------------------------------------------
------------------------------------------------------------
------------------------------------------------------------
------------------------------------------------------------
------------------------------------------------------------
------------------------------------------------------------
------------------------------------------------------------
------------------------------------------------------------
------------------------------R-----------------------------
------------------------------------------------------------
-----------------------------------------ISAVAP------TTVAA--
-----------------------VA-------GA-KC----SF-ST--TGA-----C---
-------------------LDRQ--RIK--------------------VANEVVDMD--G
DEMTRIIWSLIKDKLILPY--------VDVPINYFDLSVTNRDAT--NDKVTVEAAEAIK
KCNVGIKCATITPDEARVE-EFKLKKMWKSPNGTIRNILGGTVFREPIII-SNIPRIVPQ
WKQPI--------VVGRHAYGDQYKATDATF-GP--GKLQLVHTPAD---G--------G
K-PQVLDVFDY---P-S--------E-GVGLAMYNTKESIEGFARSCFQYAIMRKFP-LV
LSTKNTILKKYDGMFLQTFQRMYEAE--YKAE------FEKLGIDY--------------
-----NHRLIDDQVAQ--------------MIKGEGGFVWACKNYDGDVQSDIVAQGFGS
LGLMTSVLMCPDGKTIEAEAAHGTVTRHYRQHQQGKETSTNSVASIYAWTRGLAHRGKLD
NNSELV----------KFAETLEKVVIKTIE-DGSMTKDLALCIY-G--N--AG-LK-RE
HYETTEGFLDSVAKAMEKAMA---------------------------------------
------------------------------------------------------------
------------------------------------------------------------
----------------I-------------------------------------------
------------------------------------------------------------
------------------------------------------------------------
------------------------------------------------------------
------------------------------------------------------------
------------------------------------------------------------
------------------------------------------------------------
------------------------------------------------------------
------------------------------------------------------------
------------------------------------------------------------
------------------------------------------------------------
------------------------------------------------------------
------------------------------------------------------------
------------------------------------------------------------
------------------------------------------------------------
------------------------------------------------------------
----------------
>Hmuscarum_AUXJ01006357.1_range_2202_898
------------------------------------------------------------
------------------------------------------------------------
------------------------------------------------------------
------------------------------------------------------------
------------------------------------------------------------
------------------------------------------------------------
------------------------------------------------------------
------------------------------------------------------------
------------------------------------------------------------
------------------------------------------------------------
------------------------------------------------------------
------------------------------------------------M-----------
------------------------------------------------------------
------------------------------------------------------------
------------------------------------------------------------
------------------------------------------------------------
------------------------------------------------------------
------------------------------------------------------------
------------------------------------------------------------
------------------------------------------------------------
------------------------------------------------------------
------------------------------------------------------------
------------------------------------------------------------
------------------------------------------------------------
------------------------------------------------------------
------------------------------------------------------------
------------------------------------------------------------
------------------------------------------------------------
------------------------------------------------------------
--------------------------------------------ST--------------
--------------------DTS-CRISMGPNGA--------LVVPDTPIIPFVEGDGIG
KEITAAAIQVFDAAVAKAY-GEK----RKIQWKEVYAGEKAMELAPGDGLLPAATLDAFR
AYLVGIKGPLMTPVGGGAR----------SLNVALRQELDLYVCQRPV-------RYFPG
VGSPLRHPEWVDMVVFRENTEDIYAGIEWEVGTPEAITFRQFLTEKM---GV--------
------KKVRF--PESS--------SFGVKPV---SREGTERLVRAAIEYAVEHRLPSVT
IVHKGNIMKFTEGGFKRWGYALAEEDPVLSAKVFTMNQYAAIRA---GEGGAAAADAALE
KATAEGKVIIKDCIADA--------FLQNTLLRPRDYSVIATLNLNGDYVSDQLAAMVGG
IGIAPGANINYASGHAIFEATHGTAP------DIAGKQLANPSSLLLSGVMMLEYLGWGE
AGAKIV-----------------AAIEALFR-EGKATGDLTALMDRG-----AG----EI
QTMKTNEFAQAVIARL--------------------------------------------
------------------------------------------------------------
------------------------------------------------------------
------------------------------------------------------------
------------------------------------------------------------
------------------------------------------------------------
------------------------------------------------------------
------------------------------------------------------------
------------------------------------------------------------
------------------------------------------------------------
------------------------------------------------------------
------------------------------------------------------------
------------------------------------------------------------
------------------------------------------------------------
------------------------------------------------------------
------------------------------------------------------------
------------------------------------------------------------
------------------------------------------------------------
------------------------------------------------------------
----------------
>Pserpens_AIHY01000449.1_range_4685_5995
------------------------------------------------------------
------------------------------------------------------------
------------------------------------------------------------
------------------------------------------------------------
------------------------------------------------------------
------------------------------------------------------------
------------------------------------------------------------
------------------------------------------------------------
------------------------------------------------------------
------------------------------------------------------------
------------------------------------------------------------
------------------------------------------------MLR---------
------------------------------------------------------------
------------------------------------------------------------
------------------------------------------------------------
------------------------------------------------------------
------------------------------------------------------------
------------------------------------------------------------
------------------------------------------------------------
------------------------------------------------------------
------------------------------------------------------------
------------------------------------------------------------
------------------------------------------------------------
------------------------------------------------------------
------------------------------------------------------------
------------------------------------------------------------
------------------------------R-----------------------------
------------------------------------------------------------
-----------------------------------------LFNGTL------T------
-----------------------TA-------IT-TR----CF-SA--TNY-----Q---
-------------------MDRK--RII--------------------VKNEVVEMD--G
DEMARIMWSLIKEKLILPY--------LDIPINYFDLSIQNRDAT--DDRVTVEAAEAIK
RCHVGIKCATITPDEARVK-EFSLKKMWKSPNGTIRNILNGTVFREPIVI-SNIPRLVPH
WEHPI--------VVARHAYGDQYAATDSKF-GP--GKLQLVHVPAD---G--------G
A-PTVLNVFEF---K-G--------D-GVGLAMYNTKASIEGFAKSCFEYAIMRKLP-VI
MTTKNTILKSYDGMFLETFQLVFNEG--YKTE------FDRLGITY--------------
-----EHRLIDDQVAQ--------------VLKGNGGILWACKNYDGDVESDIVAQGFGS
LGLMTSVLMSPDGKTIEAEAAHGTVTRHYRNHQKGESTSTNSVASIFAWTRALAHRGRLD
DIDELV----------KFSQTLENVVIKAIE-EGHMTKDLALCIH-G--S--KN-LK-KE
HYESTEDFIESVAKALEKVVL---------------------------------------
------------------------------------------------------------
------------------------------------------------------------
----------------S-------------------------------------------
------------------------------------------------------------
------------------------------------------------------------
------------------------------------------------------------
------------------------------------------------------------
------------------------------------------------------------
------------------------------------------------------------
------------------------------------------------------------
------------------------------------------------------------
------------------------------------------------------------
------------------------------------------------------------
------------------------------------------------------------
------------------------------------------------------------
------------------------------------------------------------
------------------------------------------------------------
------------------------------------------------------------
----------------
>Spodlipaevi_scaffold23_len49290_cov0_single_range_30032_31351
------------------------------------------------------------
------------------------------------------------------------
------------------------------------------------------------
------------------------------------------------------------
------------------------------------------------------------
------------------------------------------------------------
------------------------------------------------------------
------------------------------------------------------------
------------------------------------------------------------
------------------------------------------------------------
------------------------------------------------------------
------------------------------------------------MFR---------
------------------------------------------------------------
------------------------------------------------------------
------------------------------------------------------------
------------------------------------------------------------
------------------------------------------------------------
------------------------------------------------------------
------------------------------------------------------------
------------------------------------------------------------
------------------------------------------------------------
------------------------------------------------------------
------------------------------------------------------------
------------------------------------------------------------
------------------------------------------------------------
------------------------------------------------------------
------------------------------R-----------------------------
------------------------------------------------------------
-----------------------------------------ATSTAV------LATT---
-----------------------AF-------AV-SR----NF-AT--TAP-----C---
-------------------SAPK--RIA--------------------VKNEVVDMD--G
DEMTRIIWALIKEKLILPY--------VDVPIKYFDLSVQHRDAT--DDKVTIEAAEAVK
KCNVGIKCATITPDEARVE-EFNLKKMWKSPNGTIRNILGGTVFREPIII-SNIPRIVPQ
WKEPI--------IVGRHAFGDQYKATDVVF-GP--GKLQLVHTPTN---G--------G
K-ATVLDVYEY---K-G--------E-GVGMAMYNTKESIEGFAQSCFQYAIGRKYP-LV
LSTKNTILKKYDGMFLQTFQKMYDEV--YKPE------FEKLGLTY--------------
-----SHRLIDDQVAQ--------------MIKGEGGFVWACKNYDGDVQSDIVAQGFGS
LGLMTSVLMCPDGKTIEAEAAHGTVTRHYRQYQKGKETSTNSVASIYAWTRGLSHRGRLD
GNSDLV----------KFAETLEKVVVRSIE-EGHMTKDLALCIH-G--N--NG-LK-RE
HYETTEQFLDSVAAAMQKQMS---------------------------------------
------------------------------------------------------------
------------------------------------------------------------
----------------T-------------------------------------------
------------------------------------------------------------
------------------------------------------------------------
------------------------------------------------------------
------------------------------------------------------------
------------------------------------------------------------
------------------------------------------------------------
------------------------------------------------------------
------------------------------------------------------------
------------------------------------------------------------
------------------------------------------------------------
------------------------------------------------------------
------------------------------------------------------------
------------------------------------------------------------
------------------------------------------------------------
------------------------------------------------------------
----------------
>Spodlipaevi_scaffold337_len8090_cov0_range_5439_6749
------------------------------------------------------------
------------------------------------------------------------
------------------------------------------------------------
------------------------------------------------------------
------------------------------------------------------------
------------------------------------------------------------
------------------------------------------------------------
------------------------------------------------------------
------------------------------------------------------------
------------------------------------------------------------
------------------------------------------------------------
------------------------------------------------M-----------
------------------------------------------------------------
------------------------------------------------------------
------------------------------------------------------------
------------------------------------------------------------
------------------------------------------------------------
------------------------------------------------------------
------------------------------------------------------------
------------------------------------------------------------
------------------------------------------------------------
------------------------------------------------------------
------------------------------------------------------------
------------------------------------------------------------
------------------------------------------------------------
------------------------------------------------------------
------------------------------------------------------------
------------------------------------------------------------
------------------------------------------------------------
------------------------------------------------------------
--------------------GGE--KIS-FENGI--------LRVPDEPIIPFIEGDGVG
KEVMATAQQVFNAAIAKAY--PH----RRVHWMEVLAGEKAHRQT--QSWLPEETMEAFQ
TFLVGIKGPLLTPVGGGIR----------SLNVALRQQLDLFVCLRPV-------RWFKG
VGSPLRHPELVNMTIFRENTEDIYAGIEWEQGTPEAKKFCNFLSTEM---RV--------
------SKVRF--PATS--------SFGVKPV---SIEGTERLVRAAVEYAIQHKLPSVT
LVHKGNIMKCTEGGFKRWGYALVERE--FSDKVFTMEEYKCIEA----KVGKPAADAALR
AAKEGGKVILKDCIADA--------FLQNTLLHSRDYSVVATMNLNGDYISDQLAAMVGG
IGIAPGANINYNSGHAIFEATHGTAP------DIAGQNRANPSSLLLSGVMMFDYLGWPK
VGEYII-----------------AAMEKLFQ-EGRATSDLTAFMHNP-------------
HPLSTSAFAKAVIDCINNDSRLL-------------------------------------
------------------------------------------------------------
------------------------------------------------------------
---------------SKRHLTSS-------------------------------------
------------------------------------------------------------
---------------------------------------------L--------------
------------------------------------------------------------
------------------------------------------------------------
------------------------------------------------------------
------------------------------------------------------------
------------------------------------------------------------
------------------------------------------------------------
------------------------------------------------------------
------------------------------------------------------------
------------------------------------------------------------
------------------------------------------------------------
------------------------------------------------------------
------------------------------------------------------------
------------------------------------------------------------
----------------
>Jdrosophilae_scaffold907_len91105_cov0_range_31819_30563
------------------------------------------------------------
------------------------------------------------------------
------------------------------------------------------------
------------------------------------------------------------
------------------------------------------------------------
------------------------------------------------------------
------------------------------------------------------------
------------------------------------------------------------
------------------------------------------------------------
------------------------------------------------------------
------------------------------------------------------------
------------------------------------------------M-----------
------------------------------------------------------------
------------------------------------------------------------
------------------------------------------------------------
------------------------------------------------------------
------------------------------------------------------------
------------------------------------------------------------
------------------------------------------------------------
------------------------------------------------------------
------------------------------------------------------------
------------------------------------------------------------
------------------------------------------------------------
------------------------------------------------------------
------------------------------------------------------------
------------------------------------------------------------
------------------------------------------------------------
------------------------------------------------------------
------------------------------------------------------------
------------------------------------------------------------
---------------------GE--RIT-FKAGR--------LIVPDHPIIPFIEGDGIG
KEITTAAHAVFGAAVAKAY--PN----RQIHWKEVYAGEKSFNMT--KSWLPEETMQAFS
TYLVGMKGPLTTPVGGGMR----------SLNVALRQQLDLYVCLRPV-------RYFKG
VGSPIKHPEQVNMTIFRENTEDIYAGIEWKSGTPECDRVIKFLMDEM---KV--------
------KSIRF--PGTS--------SIGVKPV---STEGSERLVRAAVEYAIQHHFPSVT
LVHKGNIMKFTEGGFKLTGYKLAEEE--FGDRVFTVPQYERIKA----EKGKAAADAAWK
EASAAGKVIVKDCICDA--------FLQNTLLKPLDYSVVATMNLNGDYVSDQLAAMVGG
IGIAPGANMNYASGHAIFEATHGTAP------DIAGQELANPCSLLLSGVMLFEYLGWNA
VGELIT-----------------KAMEKLFH-DGKATSDLAALMPNG-------------
QPLSTSKFTDELIKAL--------------------------------------------
------------------------------------------------------------
------------------------------------------------------------
------------------------------------------------------------
------------------------------------------------------------
------------------------------------------------------------
------------------------------------------------------------
------------------------------------------------------------
------------------------------------------------------------
------------------------------------------------------------
------------------------------------------------------------
------------------------------------------------------------
------------------------------------------------------------
------------------------------------------------------------
------------------------------------------------------------
------------------------------------------------------------
------------------------------------------------------------
------------------------------------------------------------
------------------------------------------------------------
----------------
>Jdrosophilae_scaffold335_len23793_cov0_single_range_7757_9067
------------------------------------------------------------
------------------------------------------------------------
------------------------------------------------------------
------------------------------------------------------------
------------------------------------------------------------
------------------------------------------------------------
------------------------------------------------------------
------------------------------------------------------------
------------------------------------------------------------
------------------------------------------------------------
------------------------------------------------------------
------------------------------------------------MLR---------
------------------------------------------------------------
------------------------------------------------------------
------------------------------------------------------------
------------------------------------------------------------
------------------------------------------------------------
------------------------------------------------------------
------------------------------------------------------------
------------------------------------------------------------
------------------------------------------------------------
------------------------------------------------------------
------------------------------------------------------------
------------------------------------------------------------
------------------------------------------------------------
------------------------------------------------------------
------------------------------R-----------------------------
------------------------------------------------------------
-----------------------------------------LSHTPS-------------
-----------------------TW-------MA-TR---SIC-TP--TLA-----L---
-------------------YAHK--RIA--------------------VKNAVVDMD--G
DEMTRIIWNLIKTKLILPY--------VDVPIEYFDLSVQNRDAT--NDAITVAAAEAVK
RCNVGIKCATITPDEARVE-EFKLKKMWKSPNGTIRNILGGTVFREPIII-KNIPRLVPH
WTAPV--------IVGRHAFGDQYKATDLCF-GP--GKLQLVHTPAH---G--------G
A-PEVHDVFTY--PE-G--------G-GVGMAMYNTQESIDGFAKSCFEYALLRGYP-LV
LSTKNTILKQYDGTFLKTFQRMYEEE--YRTA------FDERGLSY--------------
-----THRLIDDQVAQ--------------LIKGNGGFVWACKNYDGDVQSDIVAQGFGS
LGLMTSVLLCPDGKTIEAEAAHGTVTRHYRQHQQGKETSTNSVASIYAWTRGLAHRGKLD
GNTELV----------RFAETLEEVVVRTIE-DGHMTKDLALCIR-P--A--NE-LK-RE
HYESTEDFLESVNAALAKSMK---------------------------------------
------------------------------------------------------------
------------------------------------------------------------
----------------C-------------------------------------------
------------------------------------------------------------
------------------------------------------------------------
------------------------------------------------------------
------------------------------------------------------------
------------------------------------------------------------
------------------------------------------------------------
------------------------------------------------------------
------------------------------------------------------------
------------------------------------------------------------
------------------------------------------------------------
------------------------------------------------------------
------------------------------------------------------------
------------------------------------------------------------
------------------------------------------------------------
------------------------------------------------------------
----------------
>Htarakana_option1_scaffold270_len113147_cov0_range_25982_27301
------------------------------------------------------------
------------------------------------------------------------
------------------------------------------------------------
------------------------------------------------------------
------------------------------------------------------------
------------------------------------------------------------
------------------------------------------------------------
------------------------------------------------------------
------------------------------------------------------------
------------------------------------------------------------
------------------------------------------------------------
------------------------------------------------M-----------
------------------------------------------------------------
------------------------------------------------------------
------------------------------------------------------------
------------------------------------------------------------
------------------------------------------------------------
------------------------------------------------------------
------------------------------------------------------------
------------------------------------------------------------
------------------------------------------------------------
------------------------------------------------------------
------------------------------------------------------------
------------------------------------------------------------
------------------------------------------------------------
------------------------------------------------------------
------------------------------------------------------------
------------------------------------------------------------
------------------------------------------------------------
---------------------------------------------S--------------
-------------------HGGS--AITVDGAGH--------LCVPNEPIIPFIEGDGIG
KEVTMAAIRVFDAAVAKAYPDGS----RRVHWKEVLAGEKAFKTTPEHTWLPEETMQAFR
EYLVGMKGPLATPVGGGIR----------SLNVALRQELDLYVCQRPV-------RYFTG
VGSPLKHPEWVDMVVFRENTEDIYAGIEWDAGTPEAHKFRDFLTKEM---RV--------
------TKVRF--PDSS--------SFGVKPV---SREGTERLVRAAIEHAVEHKRPSVT
LVHKGNIMKYTEGGFKKWGYALAENDADLAPKCFTMNTYERIARDAGAAGGKAAADAALE
AAQRAGKVIIQDCIADA--------FLQNTLLKPKSYSVIATLNLNGDYVSDQLAAMVGG
IGIAPGANINYRTGHAIFEATHGTAP------DIAGQQKANPCSLLLSGVMMFDYLGWHE
VGQRVV-----------------AAMERLFA-EGKATGDLTALMVPA-----NG-A--EP
TTLSTDAFTQALVDHL--------------------------------------------
------------------------------------------------------------
------------------------------------------------------------
------------------------------------------------------------
------------------------------------------------------------
------------------------------------------------------------
------------------------------------------------------------
------------------------------------------------------------
------------------------------------------------------------
------------------------------------------------------------
------------------------------------------------------------
------------------------------------------------------------
------------------------------------------------------------
------------------------------------------------------------
------------------------------------------------------------
------------------------------------------------------------
------------------------------------------------------------
------------------------------------------------------------
------------------------------------------------------------
----------------
>Htarakana_option1_scaffold98_len31913_cov0_single_range_500_1813
------------------------------------------------------------
------------------------------------------------------------
------------------------------------------------------------
------------------------------------------------------------
------------------------------------------------------------
------------------------------------------------------------
------------------------------------------------------------
------------------------------------------------------------
------------------------------------------------------------
------------------------------------------------------------
------------------------------------------------------------
------------------------------------------------MFR---------
------------------------------------------------------------
------------------------------------------------------------
------------------------------------------------------------
------------------------------------------------------------
------------------------------------------------------------
------------------------------------------------------------
------------------------------------------------------------
------------------------------------------------------------
------------------------------------------------------------
------------------------------------------------------------
------------------------------------------------------------
------------------------------------------------------------
------------------------------------------------------------
------------------------------------------------------------
------------------------------R-----------------------------
------------------------------------------------------------
-----------------------------------------LSTTSL------T------
-----------------------SA-------AS-VA----CF-ST--TSA-----C---
-------------------LDRQ--RIK--------------------VKNEVVDMD--G
DEMTRIIWALIKEKLILPY--------VDVPINYFDLSVTHRDAT--DDKVTTQAAEAVK
KCNVGIKCATITPDEARVK-EFNLKKMWKSPNGTIRNILGGTVFREPIII-SNVPRIVPQ
WKEPI--------VVGRHAFGDQYKATDAVF-GP--GKLQLVHTPAD---G--------G
K-PQVLDVFDY---P-T--------SGGVGMAMYNTKESIEGFARSCFQYAIMRKYP-LV
LSTKNTILKMYDGMFLQTFQEMYEKE--YKAE------FEKLGIDY--------------
-----THRLIDDQVAQ--------------MIKGEGGFVWACKNYDGDVQSDIVAQGFGS
LGLMTSVLMCPDGKTIEAEAAHGTVTRHYRQHQQGKETSTNSVASIYAWTRGLAHRGKLD
GNSDLV----------KFAETLEKVVIRTIE-EGHMTKDLALCIH-G--N--AG-LK-RE
QYETTEGFLDSVAKAMEKAMA---------------------------------------
------------------------------------------------------------
------------------------------------------------------------
----------------V-------------------------------------------
------------------------------------------------------------
------------------------------------------------------------
------------------------------------------------------------
------------------------------------------------------------
------------------------------------------------------------
------------------------------------------------------------
------------------------------------------------------------
------------------------------------------------------------
------------------------------------------------------------
------------------------------------------------------------
------------------------------------------------------------
------------------------------------------------------------
------------------------------------------------------------
------------------------------------------------------------
------------------------------------------------------------
----------------
>Vingenoplastis_VFSE01000262.1_range_17854_19149
------------------------------------------------------------
------------------------------------------------------------
------------------------------------------------------------
------------------------------------------------------------
------------------------------------------------------------
------------------------------------------------------------
------------------------------------------------------------
------------------------------------------------------------
------------------------------------------------------------
------------------------------------------------------------
------------------------------------------------------------
------------------------------------------------MLH---------
------------------------------------------------------------
------------------------------------------------------------
------------------------------------------------------------
------------------------------------------------------------
------------------------------------------------------------
------------------------------------------------------------
------------------------------------------------------------
------------------------------------------------------------
------------------------------------------------------------
------------------------------------------------------------
------------------------------------------------------------
------------------------------------------------------------
------------------------------------------------------------
------------------------------------------------------------
------------------------------R-R---------------------------
------------------------------------------------------------
-----------------------------------------LFAATC-------------
---------------------TASA-------CA-YR----GV-AT--------------
-------------------APGS--KIK--------------------VANPVVEMD--G
DEMTRIIWALIKEKLVLPY--------VDVPIQYFDLSVQNRDAT--NDVVTVEAAEAIK
KTNVGIKCATITPDEARVK-EFSLKKMWKSPNGTIRNILGGTVFREPIII-SNVPRIVPQ
WKSPI--------IVGRHAFGDQYKATEVKVPGP--GKLQLVFVPEK---G---------
E-AQVQEVFDF---K-G--------P-GVGMAMYNTDESIEGFARSCFEYALLRKYP-LV
LSTKNTILKQYDGTFLLTFQRLYETE--YKAA------FDKAGLTY--------------
-----DHRLIDDQVAQ--------------MIKGEGGFVWACKNYDGDVQSDIVAQGFGS
LGLMTSVLVCPDGKTIEAEAAHGTVTRHYRNHQQGKETSTNPVASIYAWTRGLAHRGKLD
GNEDLI----------RFCTTLEDVVVKTIE-QGHMTKDLAMCIH-G-----NK-ME-RH
HYESTEQFMETLGNQLKNCVA---------------------------------------
------------------------------------------------------------
------------------------------------------------------------
------------------------------------------------------------
------------------------------------------------------------
------------------------------------------------------------
------------------------------------------------------------
------------------------------------------------------------
------------------------------------------------------------
------------------------------------------------------------
------------------------------------------------------------
------------------------------------------------------------
------------------------------------------------------------
------------------------------------------------------------
------------------------------------------------------------
------------------------------------------------------------
------------------------------------------------------------
------------------------------------------------------------
------------------------------------------------------------
----------------
>Cbrevicula_50_range_99448_98144
------------------------------------------------------------
------------------------------------------------------------
------------------------------------------------------------
------------------------------------------------------------
------------------------------------------------------------
------------------------------------------------------------
------------------------------------------------------------
------------------------------------------------------------
------------------------------------------------------------
------------------------------------------------------------
------------------------------------------------------------
------------------------------------------------MFR---------
------------------------------------------------------------
------------------------------------------------------------
------------------------------------------------------------
------------------------------------------------------------
------------------------------------------------------------
------------------------------------------------------------
------------------------------------------------------------
------------------------------------------------------------
------------------------------------------------------------
------------------------------------------------------------
------------------------------------------------------------
------------------------------------------------------------
------------------------------------------------------------
------------------------------------------------------------
------------------------------R-----------------------------
------------------------------------------------------------
-----------------------------------------VSAASA------S------
-----------------------SA-------LA-AR----AF-SS--TSV-----C---
--------------------LDK--RIK--------------------VKNEVVDMD--G
DEMTRIIWALIKEKLILPY--------VDVPINYFDLSVTHRDAT--DDKVTVDAAEAIK
KCNVGIKCATITPDEARVK-EFQLKKMWKSPNGTIRNILGGTVFREPIII-SNIPRIVPQ
WKEPI--------VVGRHAFGDQYKATDAVY-GP--GKLQLVHTPAD---G--------S
A-PTVTDVFDY---K-G--------E-GVGMAMYNTKESIEGFATSCFQYALNRKMP-LV
LTTKNTILKKYDGMFLKTFQKMYEEQ--YKAD------FEKAGIDY--------------
-----NHRLIDDQVAQ--------------MIKGEGGFVWACKNYDGDVQSDIVAQGFGS
LGLMTSVLMCPDGKTIEAEAAHGTVTRHYRQHQQGKETSTNSVASIYAWTRGLAHRGKLD
GNSDLV----------KFSETLEKVVVRTIE-EGHMTKDLALCVH-G--S--KG-LK-RE
SYETTEQFLDSVDAALKKAMS---------------------------------------
------------------------------------------------------------
------------------------------------------------------------
----------------S-------------------------------------------
------------------------------------------------------------
------------------------------------------------------------
------------------------------------------------------------
------------------------------------------------------------
------------------------------------------------------------
------------------------------------------------------------
------------------------------------------------------------
------------------------------------------------------------
------------------------------------------------------------
------------------------------------------------------------
------------------------------------------------------------
------------------------------------------------------------
------------------------------------------------------------
------------------------------------------------------------
------------------------------------------------------------
----------------
>Cbrevicula_6_range_284254_282977
------------------------------------------------------------
------------------------------------------------------------
------------------------------------------------------------
------------------------------------------------------------
------------------------------------------------------------
------------------------------------------------------------
------------------------------------------------------------
------------------------------------------------------------
------------------------------------------------------------
------------------------------------------------------------
------------------------------------------------------------
------------------------------------------------M-----------
------------------------------------------------------------
------------------------------------------------------------
------------------------------------------------------------
------------------------------------------------------------
------------------------------------------------------------
------------------------------------------------------------
------------------------------------------------------------
------------------------------------------------------------
------------------------------------------------------------
------------------------------------------------------------
------------------------------------------------------------
------------------------------------------------------------
------------------------------------------------------------
------------------------------------------------------------
------------------------------------------------------------
------------------------------------------------------------
------------------------------------------------------------
------------------------------------------------------------
---------------------AD--IIS-FSKGK--------LVVPTHPTIPFIEGDGIG
KEITAAAQRVFDAAVAKAY-GDA----RKVSWLEVFAGEKAFQSK--GSWLPDETIEAFE
KYSVGLKGPLTTPVGDGIR----------SLNVVLRRRLDLFVCQRPV-------RWFTG
VGSPIRHPEWVDMVVFRENTEDIYSGIEWAQGSPEAQKFSEFLEKEM---GV--------
------TQVRF--PATS--------AYGVKPI---SVEGSERLVRAAIQFAVDHHLPSVT
LVHKGNIMKFTEGGFKKWGYALAERD--FADQTFTMAQYDALKE----KSGKEAADSALR
TATENGKVIVKDCICDA--------FLQNTILRPLDYSVIATMNLNGDYVSDQLAALVGG
IGIAPGANINYATGHAIFEATHGTAP------DIAGQGKANPSSLILSGAMMFDYMGWSE
VSARIV-----------------NALEMVFQ-SNMATGDLARQMTGA-------------
KTLSTDDFADAIVKKINGDAA---------------------------------------
------------------------------------------------------------
------------------------------------------------------------
------------------------------------------------------------
------------------------------------------------------------
------------------------------------------------------------
------------------------------------------------------------
------------------------------------------------------------
------------------------------------------------------------
------------------------------------------------------------
------------------------------------------------------------
------------------------------------------------------------
------------------------------------------------------------
------------------------------------------------------------
------------------------------------------------------------
------------------------------------------------------------
------------------------------------------------------------
------------------------------------------------------------
------------------------------------------------------------
----------------
>Cthermophila_scaffold127_len59859_cov50_range_27367_26060
------------------------------------------------------------
------------------------------------------------------------
------------------------------------------------------------
------------------------------------------------------------
------------------------------------------------------------
------------------------------------------------------------
------------------------------------------------------------
------------------------------------------------------------
------------------------------------------------------------
------------------------------------------------------------
------------------------------------------------------------
------------------------------------------------MFR---------
------------------------------------------------------------
------------------------------------------------------------
------------------------------------------------------------
------------------------------------------------------------
------------------------------------------------------------
------------------------------------------------------------
------------------------------------------------------------
------------------------------------------------------------
------------------------------------------------------------
------------------------------------------------------------
------------------------------------------------------------
------------------------------------------------------------
------------------------------------------------------------
------------------------------------------------------------
------------------------------R-----------------------------
------------------------------------------------------------
-----------------------------------------VSAVSA------T------
-----------------------SV-------AA-AR----AF-SS--TNV-----C---
--------------------LDK--RIK--------------------VKNEVVDMD--G
DEMTRIIWSLIKEKLILPY--------VDVPINYFDLSVTHRDAT--NDKVTVDAAEAIK
KCNVGIKCATITPDEARVK-EFNLKKMWKSPNGTIRNILGGTVFREPIII-SNIPRIVPQ
WKEPI--------VVGRHAFGDQYKATDAVF-GP--GKLQLVHTPAD---G--------S
A-PTVTDVYDY---K-G--------E-GVGMAMYNTKESIEGFATSCFQYALMRKFP-LV
LTTKNTILKKYDGMFLKTFQQMYEEQ--YKAE------FEKAGIDY--------------
-----NHRLIDDQVAQ--------------MIKGEGGFVWACKNYDGDVQSDIVAQGFGS
LGLMTSVLMCPDGKTIEAEAAHGTVTRHYRQHQQGKETSTNSVASIYAWTRGLAHRGKLD
GNSDLV----------KFAETLEKVVIKTIE-DGHMTKDLALCIH-G--N--KG-LK-RE
HYETTEQFLESVNAALKKAMN---------------------------------------
------------------------------------------------------------
------------------------------------------------------------
----------------A-------------------------------------------
------------------------------------------------------------
------------------------------------------------------------
------------------------------------------------------------
------------------------------------------------------------
------------------------------------------------------------
------------------------------------------------------------
------------------------------------------------------------
------------------------------------------------------------
------------------------------------------------------------
------------------------------------------------------------
------------------------------------------------------------
------------------------------------------------------------
------------------------------------------------------------
------------------------------------------------------------
------------------------------------------------------------
----------------
>Cthermophila_scaffold581_len53722_cov49_single_range_42323_41055
------------------------------------------------------------
------------------------------------------------------------
------------------------------------------------------------
------------------------------------------------------------
------------------------------------------------------------
------------------------------------------------------------
------------------------------------------------------------
------------------------------------------------------------
------------------------------------------------------------
------------------------------------------------------------
------------------------------------------------------------
------------------------------------------------M-----------
------------------------------------------------------------
------------------------------------------------------------
------------------------------------------------------------
------------------------------------------------------------
------------------------------------------------------------
------------------------------------------------------------
------------------------------------------------------------
------------------------------------------------------------
------------------------------------------------------------
------------------------------------------------------------
------------------------------------------------------------
------------------------------------------------------------
------------------------------------------------------------
------------------------------------------------------------
------------------------------------------------------------
------------------------------------------------------------
------------------------------------------------------------
------------------------------------------------------------
---------------------AD--IIT-FAKGK--------LEVPAYPTIPYIEGDGIG
KEITAAAQRVFDAAVAKAY-GDA----RKVTWLEVLAGQKAFDAK--GTWLPDETIDAFD
KYSIGLKGPLTTPVGEGIR----------SLNVVLRRRLDLFVCQRPV-------RWFTG
VGSPIRHPEWVDMVVFRENTEDIYSGIEWAQGSPEAQKFSDFLEKEM---GV--------
------TQVRF--PGSS--------AYGVKPV---SVEGSERLVRAAIQYALDHHLPSVT
LVHKGNIMKFTEGGFKKWGYALAERE--FAETTFTMPQYEALKE----KSGKEAADAAMR
AATENGKVIIKDCICDA--------FLQNTILHPLDYSVIATMNLNGDYVSDQLAALVGG
IGIAPGANINYATGHAIFEATHGTAP------DIAGQGKANPSSLILSGAMMFDYMGWSE
VSVRIN-----------------NALEMVFQ-SNMATGDLSRQMTGA-------------
KTLSTDDFADAIIRKINGD-----------------------------------------
------------------------------------------------------------
------------------------------------------------------------
------------------------------------------------------------
------------------------------------------------------------
------------------------------------------------------------
------------------------------------------------------------
------------------------------------------------------------
------------------------------------------------------------
------------------------------------------------------------
------------------------------------------------------------
------------------------------------------------------------
------------------------------------------------------------
------------------------------------------------------------
------------------------------------------------------------
------------------------------------------------------------
------------------------------------------------------------
------------------------------------------------------------
------------------------------------------------------------
----------------
>Hsamuelpessoai_2073_range_89935_91254
------------------------------------------------------------
------------------------------------------------------------
------------------------------------------------------------
------------------------------------------------------------
------------------------------------------------------------
------------------------------------------------------------
------------------------------------------------------------
------------------------------------------------------------
------------------------------------------------------------
------------------------------------------------------------
------------------------------------------------------------
------------------------------------------------MFR---------
------------------------------------------------------------
------------------------------------------------------------
------------------------------------------------------------
------------------------------------------------------------
------------------------------------------------------------
------------------------------------------------------------
------------------------------------------------------------
------------------------------------------------------------
------------------------------------------------------------
------------------------------------------------------------
------------------------------------------------------------
------------------------------------------------------------
------------------------------------------------------------
------------------------------------------------------------
------------------------------R-----------------------------
------------------------------------------------------------
-----------------------------------------ISSAAP------MTR----
-----------------------AG-------AA-AC----CF-ST--TSA-----C---
-------------------LDRQ--RIK--------------------VKNEVVDMD--G
DEMTRIIWALIKEKLILPY--------VDVPINYFDLSVTHRDAT--NDKVTVEAAEAIK
KCNVGIKCATITPDEARVK-EFNLKKMWKSPNGTIRNILGGTVFREPIII-SNIPRIVPQ
WKEPI--------VVGRHAFGDQYKATDAVF-GP--GKLQLVHTPAD---G--------S
A-PQVLDVFDY---P-A--------DGGVGMAMYNTKESIEGFARSCFQYAIMRKYP-LV
LSTKNTILKKYDGMFLQTFQDMYEKE--YKDE------FKKLGIDY--------------
-----NHRLIDDQVAQ--------------MIKGHGGFVWACKNYDGDVQSDIVAQGFGS
LGLMTSVLMCPDGKTIEAEAAHGTVTRHYRQHQQGKETSTNSVASIYAWTRGLAHRGKLD
GNSDLV----------KFAETLEKVVIRTIE-EGHMTKDLALCIH-G--N--DG-LK-RE
QYETTEGFLDSVAKAMEKAMS---------------------------------------
------------------------------------------------------------
------------------------------------------------------------
----------------A-------------------------------------------
------------------------------------------------------------
------------------------------------------------------------
------------------------------------------------------------
------------------------------------------------------------
------------------------------------------------------------
------------------------------------------------------------
------------------------------------------------------------
------------------------------------------------------------
------------------------------------------------------------
------------------------------------------------------------
------------------------------------------------------------
------------------------------------------------------------
------------------------------------------------------------
------------------------------------------------------------
------------------------------------------------------------
----------------
>Hsamuelpessoai_2127_range_74235_75554
------------------------------------------------------------
------------------------------------------------------------
------------------------------------------------------------
------------------------------------------------------------
------------------------------------------------------------
------------------------------------------------------------
------------------------------------------------------------
------------------------------------------------------------
------------------------------------------------------------
------------------------------------------------------------
------------------------------------------------------------
------------------------------------------------MS----------
------------------------------------------------------------
------------------------------------------------------------
------------------------------------------------------------
------------------------------------------------------------
------------------------------------------------------------
------------------------------------------------------------
------------------------------------------------------------
------------------------------------------------------------
------------------------------------------------------------
------------------------------------------------------------
------------------------------------------------------------
------------------------------------------------------------
------------------------------------------------------------
------------------------------------------------------------
------------------------------------------------------------
------------------------------------------------------------
------------------------------------------------------------
--------------------------------------------AS--------------
-------------------SAPA--AITVDESGQ--------LVVPNEPIIPFIEGDGIG
KEVTAAAIRVFDAAVAKAY-GGTSSVARRVHWKEVLAGEKAFHNTPDHTWLPEETMEAFR
TYRVGLKGPLTTPVGGGIR----------SLNVALRQELDLYVCQRPV-------RYFTG
VGSPLKHPEWVDMVVFRENTEDIYAGIEWNAGSAEAKKVCDFLIRDM---GV--------
------KKIRF--PDTS--------SFGVKPV---SQEGTERLVRAAIEHAVEHHRPSVT
LVHKGNIMKFTEGGFKNWGYALAETDPVLAPKCFTMNAYEKIKK---GPTGKDGADAALA
EAQAAGKVIVKDCIADA--------FLQNTLLKPKDYSVIATLNLNGDYVSDQLAAMVGG
IGIAPGANINYKTGHAIFEATHGTAP------DIAGQQKANPCSLLLSGVMMFDYLGWHE
VGQRIT-----------------TAMEALFA-EGKATGDLTALMEPK-----AG-V--NH
VAMSTDAFAQALVERL--------------------------------------------
------------------------------------------------------------
------------------------------------------------------------
------------------------------------------------------------
------------------------------------------------------------
------------------------------------------------------------
------------------------------------------------------------
------------------------------------------------------------
------------------------------------------------------------
------------------------------------------------------------
------------------------------------------------------------
------------------------------------------------------------
------------------------------------------------------------
------------------------------------------------------------
------------------------------------------------------------
------------------------------------------------------------
------------------------------------------------------------
------------------------------------------------------------
------------------------------------------------------------
----------------
>Omodryi_scaffold181_len23958_cov0_single_range_13507_14894
------------------------------------------------------------
------------------------------------------------------------
------------------------------------------------------------
------------------------------------------------------------
------------------------------------------------------------
------------------------------------------------------------
------------------------------------------------------------
------------------------------------------------------------
------------------------------------------------------------
------------------------------------------------------------
------------------------------------------------------------
------------------------------------------------MRR---------
------------------------------------------------------------
------------------------------------------------------------
------------------------------------------------------------
------------------------------------------------------------
------------------------------------------------------------
------------------------------------------------------------
------------------------------------------------------------
------------------------------------------------------------
------------------------------------------------------------
------------------------------------------------------------
------------------------------------------------------------
--------------LVLSMSTA--------------------------------------
------------------------------------------------------------
------------------------------------------------------------
--------------------------ALT-R-G---------------------------
------------------------------------------------------------
-----------------------------------------LTGTTA-------------
-----------------------AT-------SS-SS----TT-TT--TTT-----T---
-------------------GTQQ--RIQ--------------------VHNPVVEMD--G
DEMARIMWALIKQKLILPY--------VDVPIQYFDLSVTHRDAT--DDQVTVDAAAAIQ
RCHVGIKCATITPDEARVR-EFGLKQMWKSPNGTIRNILGGTVFREPILI-GNIPRVVPQ
WTQPI--------IVGRHAFGDQYKATDAVF-GP--GKLQLVHTPAPSHAGGEGSSTTTS
A-PTVLDVYEF---T-G--------EGGVALAMYNTQESINGFAKSCFEYALQRRLP-LV
LTTKNTILKQYDGMFLRTFARMYEQT--YASA------FAAHGLTY--------------
-----NHRLIDDQVAQ--------------VIKGNGGFVWACKNYDGDVQSDIVAQGFGS
LGLMTSVLMCPDGKTMETEAAHGTVTRHYRQHQQGKETSTNSVASIYAWSRGLAHRGSLD
GNEALV----------RFASTLEAAVVRTIE-SGHMTKDLALCVH-G--A--EA-LS-RE
HYETTEGFLDSVAQQLATMMA---------------------------------------
------------------------------------------------------------
------------------------------------------------------------
----------------AAPA----------------------------------------
------------------------------------------------------------
------------------------------------------------------------
------------------------------------------------------------
------------------------------------------------------------
------------------------------------------------------------
------------------------------------------------------------
------------------------------------------------------------
------------------------------------------------------------
------------------------------------------------------------
------------------------------------------------------------
------------------------------------------------------------
------------------------------------------------------------
------------------------------------------------------------
------------------------------------------------------------
------------------------------------------------------------
----------------
[truncated: 3,482,026 more chars]
