# Supplementary material for: Distribution and Functional Analysis of Isocitrate Dehydrogenases across Kinetoplastids
Source: Genome Biol Evol. 2024 Mar 6;16(3):evae042. doi: 10.1093/gbe/evae042 (PMC10946238; doi:10.1093/gbe/evae042)
Supplement: evae042_Supplementary_Data [file evae042_supplementary_data.zip › Suppl Tables all.xlsx]

## Sheet: Cover
	Distribution and functional analysis of isocitrate dehydrogenases across kinetoplastids
	Ľubomíra Chmelová1, Kristína Záhonová1,2,3,4, Amanda T. S. Albanaz1, Liudmyla Hrebenyk1, Anton Horváth5, Vyacheslav Yurchenko1*, Ingrid Škodová-Sveráková1,2,5*
	1Life Science Research Centre, Faculty of Science, University of Ostrava, Ostrava, Czechia
	2Institute of Parasitology, Biology Centre, Czech Academy of Sciences, České Budějovice, Czechia
	3Department of Parasitology, Faculty of Science, Charles University, BIOCEV, Vestec, Czechia
	4Division of Infectious Diseases, Department of Medicine, Faculty of Medicine and Dentistry, University of Alberta, Edmonton, Canada
	5Department of Biochemistry, Faculty of Natural Sciences, Comenius University, Bratislava, Slovakia
	*Corresponding authors: skodovaister@gmail.com (IŠ-S), vyacheslav.yurchenko@osu.cz (VY)
	Table S1. IDH dataset of kinetoplastid enzymes.
	Table S2. Specific IDH activity in mitochondrial and cytosolic fractions.

## Sheet: Table S1
	Species (data source)	Protein ID*	Protein length	Sequence	Conserved motif	TargetP2	NommPred mito	DeepLoc2
IDH1	Trypanosoma brucei brucei TREU927 (TriTryp-60)	Tb927.11.900	413	MNKISATGVLVELDGDEMTRVIWKKIKETLIFPFVNVPIEYYDLSMENRDKTEDRVTVEAAYAIKKHGVGVKCATITPDEARVKEFNLKKMWRSPNGTIRTILGGTVFREPIICSNVPRLVTTWKKPVVIGRHAFGDQYSATDAVVKEPGTFEMRFIPANGGEPKVYKVFDYKSGGVMMGMYNTDDSIRDFARSCFEFALARKWPLYLSTKNTILKHYDGRFKDIFAEMYKALYETKFKTCGIFYEHRLIDDMVAHCMRSEGGYVWACKNYDGDVQSDSLAQGFGSLGMMTSILMTPDGKTVEVEAAHGTVTRHYRDYQKGKETSTNPVASIFAWTRALAHRARVDNNNTLLEFTQRLEDVIIATIEAGAMTEDLAICIKGEKNVVRADYLNTDEFIDA…	PTS1: SKV	CYT	MT	PX
	Trypanosoma cruzi YC6 (TriTryp-60)	TcYC6_0074780-RA-p1	414	MMQKIKVAGTVVELDGDEMTRVIWKMIKEELIFPFLDVPIEYYDLGMENRDKTDDQVTVDAAHAIKKHGVGVKCATITPDEARVREFNLKQMWKSPNGTIRNILGGTVFREPIMCKNVPRLVTTWKHPIVIGRHAFGDQYRATDLVVNGPGTFEIHFVPESGGAAQVQKVFDFKSGGVLMGMYNTDESIKDFAKSCFEYALSKKWPLYLSTKNTILKRYDGRFKDIFAEMYKASYEADYKKAGIWYEHRLIDDMVAYAMKSEGGYVWACKNYDGDVQSDSVAQGFGSLGLMTSVLMSPDGRTVEAEAAHGTVTRHYRQHQKGEETSTNPVASIFAWTRGLMHRGKLDQNEKLVQFSMLLEKVVVSTIEAGFMTKDLAICIKGMNHVTRSDYLNTQEFIH…	PTS1: SKI	CYT	MT	PX
	Trypanosoma theileri Edinburgh (TriTryp-60)	TM35_000052070-t36_1-p1	414	MPEKIKVSGTVVELDGDEMTRVIWKLIKDELIFPFLDVPIEYYDLGMENRDRTNDQVTIDAAHAIQKYGVGVKCATITPDEARVKEFKLKEMWKSPNGTIRNILGGTVFREPIMCSNIPRLVTTWKKPIVIGRHAFGDQYRATDLVVNKPGTFEIRFIPAAGGEPEVHKVYDFKSGGVIMGMYNTDESIKDFAKSCFEFALVKKWPLYLSTKNTILKRYDGRFKDIFADLYEKIYEEKFKANNIWYEHRLIDDMVAYAMKSEGGYVWACKNYDGDVQSDSVAQGFGSLGLMTSVLMSPDGQTIEAEAAHGTVTRHYRQHQKGEETSTNPVASIFAWTRGLLHRGKLDNNDRLMKFAALLEQVVISTIESGFMTKDLAICIKGMSNVKRADYLNTQEFIN…	PTS1: SKI	CYT	MT	PX
	Paratrypanosoma confusum CUL13 (TriTryp-60)	PCON_0004980.mRNA-p1	414	MPQKIQVTGTVVELDGDEMTRVIWKMIKDELIHPFVDVPIEYYDLGMEHRDATNDQVTIDAANAILKHNVGIKCATITPDEARVKEFNLKEMWKSPNGTIRNILGGTVFREPIICKNIPRLVTTWEKPIVIGRHAFGDQYKATDLTIDQPGTFEIRFIPADGSEPKVHKVFDYKQGGVLMGMYNTDESIADFAKSCFEYALSKQWPLYLSTKNTILKKYDGRFRDIFARMYAEKYEALFKAAGIWYEHRLIDDMVAYAMKSEGGYVWACKNYDGDVQSDSVAQGFGSLGLMTSVLLCPDGKTVEAEAAHGTVTRHYRQHQKGEETSTNPIASIFAWTRGLSHRGKLDGNERLMHFATLMESVVISTVEAGFMTKDLAICIKGMKGVTRADYLNTEEFLK…	PTS1: SKL	CYT	MT	PX
	Bodo saltans Lake Konstanz (TriTryp-60)	BSAL_52270-t42_1-p1	414	MSQKIKVTGTVVELDGDEMTRIIWQLIKDQLILPFLEVPIEYYDLGMEYRDKTDDQVTIDAANAIIKHGVGIKCATITPDEDRVKEFNLKKMWKSPNGTIRNILGGTVFREPIICKNIPRLVTTWDKPIVIGRHAHGDQYKATDLVVQKAGRFEMRFVPADGSEVETHTVFDFPEGGVMMGMYNTDSSIFDFATSCFEFALAKKWPLYLSTKNTILKKYDGRFRDIFAKLYKEKYEAAYKENGIWYEHRLIDDMVAYAMKSDGGYVWACKNYDGDVQSDSVAQGFGSLGLMTSVLLSPDGRTVEAEAAHGTVTRHYRQHQKGQETSTNSIASIFAWTRGLAHRGKLDGNDALIRFANVLEQVVIATVESGFMTKDLAICIKGMNGVARADYLTTEDFIS…	PTS1: AKL	CYT	MT	PX
IDH2	Leishmania major Friedlin (TriTryp-60)	LmjF.10.0290	435	MFRHVSAASASSLVAARSFSSTNVYLDKRIKVKNEVVDMDGDEMTRIIWSFIKEKLILPYVDVPINYFDLSVTNRDATNDKVTVEAAEAVKKCNVGIKCATITPDEARVKEFNLKKMWKSPNGTIRNILGGTVFREPIIVSNIPRIVPQWHNPIVVGRHAFGDQYKATDAVLKPGKLQLVHTPADGSAPTTLDVYDFKGEGVGLAMYNTKESIEGFAKSCFQYALMRKYPLVLTTKNTILKKYDGMFLQTFQRMYDEQYKADFEKAGITYNHRLIDDQVAQMIKGEGGFVWACKNYDGDVQSDIVAQGFGSLGLMTSVLMCPDGKTIEAEAAHGTVTRHYRQHQQGKETSTNSVASIYAWTRGLAHRGKLDGNSDLVKFSETLERVVVKAIEDGHMTKD…	MTS	MT	MT	MT
	Leishmania gerbilli LEM452 (TriTryp-60)	LGELEM452_100008300.1-p1	435	MFRRVSAASASSLVAARSFSSTNVYLDKRIKVKNEVVDMDGDEMTRIIWSFIKEKLILPYVDVPINYFDLSVTNRDATNDKVTVEAAEAIKKCNVGIKCATITPDEARVKEFNLKKMWKSPNGTIRNILGGTVFREPIIVSNIPRIVPQWHNPIVVGRHAFGDQYKATDAVLKPGKLQLVHTPADGSAPTTLDVYDFKDEGVGLAMYNTKESIEGFAKSCFQYALMRKYPLVLTTKNTILKKYDGMFLQTFQRMYDEQYKADFEKAGITYNHRLIDDQVAQMIKGEGGFVWACKNYDGDVQSDIVAQGFGSLGLMTSVLMCPDGKTIEAEAAHGTVTRHYRQHQQGKETSTNSVASIYAWTRGLAHRGKLDGNSDLVKFSETLERVVVKAIEDGHMTKD…	MTS	MT	MT	MT
	Leishmania turanica LEM423 (TriTryp-60)	LTULEM423_100008200.1-p1	435	MFRRVSAASASSLVAARPFSSTNVYLDKRIKVKNEVVDMDGDEMTRIIWSFIKEKLILPYVDVPINYFDLSVTNRDATNDKVTVEAAEAIKKCNVGIKCATITPDEARVKEFNLKKMWKSPNGTIRNILGGTVFREPIIVSNIPRIVPQWHNPIVVGRHAFGDQYKATDAVLKPGKLQLVHTPADGSAPTTLDVYDFQGEGVGLAMYNTKESIEGFAKSCFQYALMRKYPLVLTTKNTILKKYDGMFLQTFQRMYDEQYKADFEKAGITYNHRLIDDQVAQMIKGEGGFVWACKNYDGDVQSDIVAQGFGSLGLMTSVLMCPDGKTIEAEAAHGTVTRHYRQHQQGKETSTNSVASIYAWTRGLAHRGKLDGNSDLVKFSETLERVVVKAIEDGHMTKD…	MTS	MT	MT	MT
	Leishmania arabica LEM1108 (TriTryp-60)	LARLEM1108_100008100.1-p1	435	MFRRVSAASASSFVAARSFSSTNVYLDKRIKVKNEVVDMDGDEMTRIIWSFIKEKLILPYVDVPINYFDLSVTNRDATNDKVTVEAAEAIKKCNVGIKCATITPDEARVKEFNLKKMWKSPNGTIRNILGGTVFREPIIVSNIPRIVPQWHNPIVVGRHAFGDQYKATDAVLKPGKLQLVHTPADGSAPTTLDVYDFKGEGVGLAMYNTKESIEGFAKSCFQYALMRKYPLVLTTKNTILKKYDGMFLQTFQRMYDEQYKADFEKAGITYNHRLIDDQVAQMIKGEGGFVWACKNYDGDVQSDIVAQGFGSLGLMTSVLMCPDGKTIEAEAAHGTVTRHYRQHQQGKETSTNSVASIYAWTRGLAHRGKLDGNSDLVKFSETLERVVVKAIEDGHMTKD…	MTS	MT	MT	MT
	Leishmania tropica L590 (TriTryp-60)	LTRL590_000023700.1-p1	435	MLRSVSAASASSLVTARSFSSTNVYLDKRIKVKNEVVDMDGDEMTRIIWSFIKEKLILPYVDVPINYFDLSVTNRDATNDKVTVEAAEAIKKCNVGIKCATITPDEARVKEFNLKKMWKSPNGTIRNILGGTVFREPIIVSNIPRIVPQWHNPIVVGRHAFGDQYKATDAVLKPGKLQLVHTPADGSAPTTLDVYDFKGDGVGLAMYNTKESIEGFAKSCFQYALMRKYPLVLTTKNTILKKYDGMFLQTFQRMYDEQYKADFEKAGITYNHRLIDDQVAQMIKGEGGFVWACKNYDGDVQSDIVAQGFGSLGLMTSVLMCPDGKTIEAEAAHGTVTRHYRQHQQGKETSTNSVASIYAWTRGLAHRGKLDGNSDLVKFSETLERVVVKAIEDGHMTKD…	MTS	MT	MT	MT
	Leishmania donovani CL-SL (TriTryp-60)	LdCL_100008400-t42_1-p1	435	MFRRVSAASASSLVAARSFSSTNVYLDKRIKVKNEVVDMDGDEMTRIIWSFIKEKLILPYVDVPINYFDLSVTNRDATNDKVTVEAAEAIKKCNVGIKCATITPDEARVKEFNLKKMWKSPNGTIRNILGGTVFREPIIVSNIPRIVPQWHNPIVVGRHAFGDQYKATDAVLKPGKLQLVHTPADGSAPTTLDVYDFKGEGVGLAMYNTKESIEGFAKSCFQYALMRKYPLVLTTKNTILKKYDGMFLQTFQRMYDEQYKADFEKAGITYNHRLIDDQVAQMIKGEGGFVWACKNYDGDVQSDIVAQGFGSLGLMTSVLMCPDGKTIEAEAAHGTVTRHYRQHQQGKETSTNSVASIYAWTRGLAHRGKLDGNSDLVKFSETLERVVVKAIEDGHMTKD…	MTS	MT	MT	MT
	Leishmania mexicana MHOM/GT/2001/U1103 (TriTryp-60)	LmxM.10.0290.1-p1	435	MFRRVTAASASSLVAARSFSSTNVCLDKRIKVKNEVVDMDGDEMTRIIWSFIKEKLILPYVDVPINYFDLSVTNRDATNDKVTAEAAEAIKKCNVGIKCATITPDEARVKEFNLKKMWKSPNGTIRNILGGTVFREPIIVSNIPRIVPQWHNPIVVGRHAFGDQYRATDAVLKPGKLQLVHTPADGSAPTTLDVYDFKGDGVGLAMYNTKESIEGFAKSCFQYALMRKYPLVLTTKNTILKQYDGMFLQTFQRMYDEQYKADFEKAGITYNHRLIDDQVAQMIKGEGGFVWACKNYDGDVQSDIVAQGFGSLGLMTSVLMCPDGKTIEAEAAHGTVTRHYRQHQQGKETSTNSVASIYAWTRGLAHRGKLDGNSDLVKFSETLERVVVKAIEDGHMTKD…	MTS	MT	MT	MT
	Leishmania braziliensis MHOM/BR/75/M2904_2019 (TriTryp-60)	LbrM.10.2.000310.1-p1	435	MFRRVSAASASSLVAVRAFSSTNVCLGKRIKVKNEVVDMDGDEMTRIIWSLIKEKLILPYVDVPINYFDLSVTHRDATNDKVTVDAAEAIMKCNVGIKCATITPDESRVTEFNLKKMWKSPNGTIRNILGGTVFREPIIVSNIPRIVKHWKEPIVVGRHAFGDQYKATDTIYKPGKLQLVHTPADGSAPTTLDVYDFKSEGVGMAMYNTKKSIEGFAKSCFQYALMRKYPLVLTTKNTILKKYDGVFLQTFQRMYEEQYKSDFEKAGITYNHRLIDDQVAQMIKGEGGFVWACKNYDGDVQSDIVAQGFGSLGLMTSVLMCPDGKTIEAEAAHGTVTRHYRQHQQGKETSTNSIASIYAWTRGLAHRGKLDGNCDLVKFSDMLEKVVIKTVEDGHMTKD…	MTS	MT	MT	MT
	Leishmania guyanensis MHOM/BR75/M4147 (NCBI, 24-11-2022)	-	436	MFRRVSAASASSLVAVRAFSSTNVCLGKRIKVKNEVVDMDGDEMTRIIWSLIKEKLILPYVDVPINYFDLSVTHRDATNDKVTVDAAEAIMKCNVGIKCATITPDESRVTEFNLKKMWKSPNGTIRNILGGTVFREPIIVSNIPRIVKHWKEPIVVGRHAFGDQYKATDTIYKPGKLQLVHTPADGSAPTTLDVYDFKSEGVGMAMYNTKKSIEGFAKSCFQYALMRKYPLVLTTKNTILKKYDGVFLQTFQRMYEEQYKSDFEKAGITYNHRLIDDQVAQMIKGEGGFVWACKNYDGDVQSDIVAQGFGSLGLMTSVLMCPDGKTIEAEAAHGTVTRHYRQHQQGKETSTNSIASIYAWTRGLAHRGKLDGNCDLVKFSDMLEKVVIKTVEDGHMTKD…	MTS	MT	MT	MT
	Leishmania naiffi LnCL223 (Coughlan et al., 2018)	LNCL223_100310	435	MFRRVSAASASSLVAVRAFSSTNVCLGKRIKVKNEVVDMDGDEMTRIIWSLIKEKLILPYVDVPINYFDLSVTHRDATNDKVTIDAAEAIMKCNVGIKCATITPDESRVTEFNLKKMWKSPNGTIRNILGGTVFREPIIVSNIPRIIKHWKEPIVVGRHAFGDQYKATDAIYKPGKLQLVHTPADGSAPTTLDVYDFKSEGVGMAMYNTKKSIEGFAKSCFQYALMRKYPLVLTTKNTILKKYDGVFLQTFQRMYEEQYKADFEKAGITYNHRLIDDQVAQMIKGEGGFVWACKNYDGDVQSDIVAQGFGSLGLMTSVLMCPDGKTIEAEAAHGTVTRHYRQHQQGKETSTNSIASIYAWTRGLAHRGKLDGNSDLVKFSEMLEKVVIKTVENGHMTKD…	MTS	MT	MT	MT
	Leishmania peruviana PAB-4377_V1 (NCBI, 24-11-2022)	-	435	MFRRVSAASASSLVAVRAFSSTNVCLGKRIKVKNEVVDMDGDEMTRIIWSLIKEKLILPYVDVPINYFDLSVTHRDATNDKVTVDAAEAIMKCNVGIKCATITPDESRVTEFNLKKMWKSPNGTIRNILGGTVFREPIIVSNIPRIVKHWKEPIVVGRHAFGDQYKATDTIYKPGKLQLVHTPADGSAPTTLDVYDFKSEGVGMAMYNTKKSIEGFAKSCFQYALMRKYPLVLTTKNTILKKYDGVFLQTFQRMYEEQYKSDFEKAGITYNHRLIDDQVAQMIKGEGGFVWACKNYDGDVQSDIVAQGFGSLGLMTSVLMCPDGKTIEAEAAHGTVTRHYRQHQQGKETSTNSIASIYAWTRGLAHRGKLDGNCDLVKFSNMLEKVVIKTVEDGHMTKD…	MTS	MT	MT	MT
	Leishmania martiniquensis LEM2494 (TriTryp-60)	LMARLEM2494_100008200.1-p1	435	MLRRISAASACSLAATRAFSGTSVCLQKRIKVRNEVVDMDGDEMTRIIWSLIKEKLILPYVDLPINYFDLSVTHRDATNDKVTIDAAEAIKRCHVGIKCATITPDEARVKEFNLKQMWKSPNGTIRNILGGTVFREPIIISNIPRIVTQWKEPIVVGRHAFGDQYRATDAVFKPGTLRLVHTPADGSEPTTLEVFDFKSEGVGMAMYNTKESIEGFATSCFQYALMRKYPLVLTTKNTILKRYDGMFLQTFQRLYEEKYRADFEKVGITYCHRLIDDQVAQMIKGEGGFVWACKNYDGDVQSDIVAQGFGSLGLMTSVLMCPDGKTIEAEAAHGTVTRHYRQHQQGKETSTNSVASIYAWTRGLAHRGKLDGNSELVQFAETLEKVVIKTIENGHMTKD…	MTS	MT	CYT	MT
	Leishmania enriettii LEM3045 (TriTryp-60)	LENLEM3045_100008700.1-p1	435	MFRRASVASASLLAATRAFSTTPVALHKRIKVKNEVVDMDGDEMTRIIWSLIKEKLILPYVDIPIHYFDLSVTHRDATSDKVTIDAAEAIKKCNVGIKCATITPDEARVKEFNLKKMWKSPNGTIRNILGGTVFREPIIIGNIPRIVSHWKEPIVVGRHAFGDQYKATDAILKPGKLQLVHTPADGSEPTTLEVYDFKSEGVGMAMYNTKESIEGFATSCFQYALMRKYPLVLTTKNTILKKYDGMFLQTFQRLYDEQYKAEFERVGITYNHRLIDDQVAQMIKGEGGFVWACKNYDGDVQSDIVAQGFGSLGLMTSVLMCPDGKTIEAEAAHGTVTRHYRQHQQGKETSTNSVASIYAWTRGLAHRGRLDGNSELVKFSETLEKVVINTIESGHMTKD…	MTS	MT	MT	MT
	Leishmania orientalis MHOM/TH/2014/LSCM4 (TriTryp-60)	KAG5485620.1	435	MLRRASVASASKLAATRTFSTTPVALHKRIKVKNEIVDMDGDEMTRIIWSLIKEKLILPYVDIPIHYFDLSVTHRDATDDKVTIDAAEAIKKCNVGIKCATITPDEARVKEFNLKKMWKSPNGTIRNILGGTVFREPIIIGNIPRIVSQWKEPIVVGRHAFGDQYKATDAIFKPGKLQLVHTPADGSEPTTLEVYDFKSEGVGMAMYNTKESIEGFATSCFQYALMRKYPLVLTTKNTILKKYDGMFLQTFQRLYDEQYKADFEKVGITYNHRLIDDQVAQMIKGEGGFVWACKNYDGDVQSDIVAQGFGSLGLMTSVLMCPDGKTIEAEAAHGTVTRHYRQHQQGKETSTNSVASIYAWTRGLAHRGRLDGNSELVKFSETLEKVVIKTIESGHMTKD…	MTS	MT	MT	MT
	Leishmania sp. Ghana MHOM/GH/2012/GH5 (TriTryp-60)	KAG5510685.1	435	MLRRASVASASKLAATRTFSTTPVALHKRIKVKNEIVDMDGDEMTRIIWSLIKEKLILPYVDIPIHYFDLSVTHRDATDDKVTIDAAEAIKKCNVGIKCATITPDEARVKEFNLKKMWKSPNGTIRNILGGTVFREPIIIGNIPRIVSQWKEPIVVGRHAFGDQYKATDAIFKPGKLQLVHTPADGSEPTTLEVYDFKSEGVGMAMYNTKESIEGFATSCFQYALMRKYPLVLTTKNTILKKYDGMFLQTFQRLYDEQYKADFEKVGITYNHRLIDDQVAQMIKGEGGFVWACKNYDGDVQSDIVAQGFGSLGLMTSVLMCPDGKTIEAEAAHGTVTRHYRQHQQGKETSTNSVASIYAWTRGLAHRGRLDGNSELVKFSETLEKVVIKTIESGHMTKD…	MTS	MT	CYT	MT
	Leishmania sp. Namibia MPRO/NA/1975/252/LV425 (TriTryp-60)	KAG5506252.1	435	MFRRASIASASLLAATRTFSTTPVSLHKRIKVKNEVVDMDGDEMTRIIWSLIKEKLILPYVDLPIHYFDLSVTHRDATDDKVTIDAAEAIKKCNVGIKCATITPDEARVKEFNLKKMWKSPNGTIRNILGGTVFREPIIIGNIPRIVSQWKEPIVVGRHAFGDQYKATDAIFKPGKLQLVHTPADGSEPTTLEVYDFKSEGVGMAMYNTKESIEGFAISCFQYALMRKYPLVLTTKNTILKKYDGMFLQTFQRLYDEQYKADFEKVGITYNHRLIDDQVAQMIKGEGGFVWACKNYDGDVQSDIVAQGFGSLGLMTSVLMCPDGKTIEAEAAHGTVTRHYRQHQQGKETSTNSVASIYAWTRGLAHRGRLDGNSELVEFSETLEKVVINTIESGHMTKD…	MTS	MT	MT	MT
	Endotrypanum monterogeii ATCC 30507 (NCBI, 24-11-2022)	-	436	MFRRATSASVASLVPVRTFCSTSVCLHKRIKVKNEVVDMDGDEMTRIIWSLIKEKLILPYVDVPINYFDLSVTNRDATNDKVTVDAAEAIKRCNVGIKCATITPDEARVEEFNLKKMWKSPNGTIRNILGGTVFREPIIISNIPRIVPQWKEPIVVGRHAFGDQYKATDAVLKPGKLQLVHTPADGSAPTTLEVYDFKGEGVGMAMYNTRESIEGFATSCFQYALMRKYPLVLTTKNTILKKYDGMFLQTFQRMYDEQYRADFEKAGITYNHRLIDDQVAQMIKGEGGFVWACKNYDGDVQSDIVAQGFGSLGLMTSVLMCPDGKTIEAEAAHGTVTRHYRQYQQGRETSTNSVASIYAWTRGLAHRGKLDGNSDLVKFSETLEKVVIKTIEDGHMTKD…	MTS	MT	MT	MT
	Porcisia hertigi MCOE/PA/1965/C119 (TriTryp-60)	KAG5488370.1	435	MFRRVSTASVGALVAARTFSSTNVCLHKRIKVKNEVVDMDGDEMTRIIWSLIKEKLILPYVDVPINYFDLSVTHRDATNDKVTVDAAEAIKRCNVGIKCATITPDEARVKEFNLKKMWKSPNGTIRNILGGTVFREPIIISNIPRIVPQWKEPIVVGRHAFGDQYKATDAVLKPGKLQLVHIPADGSAPTTLEVYDFKGEGVGMAMYNTKESIEGFATSCFQYALMRKFPLVLTTKNTILKKYDGMFLQTFQRMYDEQYKADFDKAGITYNHRLIDDQVAQMIKGEGGFVWACKNYDGDVQSDIVAQGFGSLGLMTSVLMCPDGKTIEAEAAHGTVTRHYRQYQQGKETSTNSVASIYAWTRGLAHRGKLDGNSDLVKFSETLERVVIKTIEDGHMTKD…	MTS	MT	MT	MT
	Novymonas esmeraldas E262AT.01 (NCBI, 24-11-2022)	-	439	MFRRVSAVSAGSAVVAAVAGRGFSSTSVCLDKRIKVRNPVVDMDGDEMTRIIWALIKEKLILPYVDVPIDYFDLSVTHRDATGDKVTIDAAEAIKKCNVGIKCATITPDEARVEEFGLKKMWKSPNGTIRNILGGTVFREPIIISNIPRIVPQWKEPIVVGRHAFGDQYKATDAVFKPGKLQLVHTPADGSAPTTMEVFDFKGEGVGMAMYNTKESIEGFATSCFQYALQRRYPLVLTTKNTILKKYDGMFLQTFQRIYDEQYKGDFEKAGITYNHRLIDDQVAQMIKGEGGFVWACKNYDGDVQSDIVAQGFGSLGLMTSVLMCPDGKTIEAEAAHGTVTRHYRQHQQGKETSTNSVASIYAWTRGLAHRGKLDGNSDLVKFCETLEKVVIRTIEEGH…	MTS	MT	MT	MT
	Crithidia fasciculata Cf-Cl (TriTryp-60)	CFAC1_040009000.1-p1	435	MFRRISAASASSVVAARAFSSTSVCLDKRIKVKNEVVDMDGDEMTRIIWTLIKEKLILPYVDVPINYFDLSVTHRDATNDKVTVDAAEAIKKCNVGIKCATITPDEARVKEFNLKQMWKSPNGTIRNILGGTVFREPIIISNIPRIVPQWKEPIVVGRHAFGDQYKASDAVFGPGKLQLVHTPADGSAPTVMDVYDYKGEGVGMAMYNTKESIEGFATSCFQYALNRKFPLVLTTKNTILKKYDGMFLKIFQKMYDEQYKAEFEKAGIDYNHRLIDDQVAQMIKGEGGFVWACKNYDGDVQSDIVAQGFGSLGLMTSVLMCPDGKTIEAEAAHGTVTRHYRQHQQGKETSTNSVASIYAWTRGLAHRGKLDGNSDLVKFSETLEKVVVRTIEEGHMTKD…	MTS	MT	MT	MT
	Crithidia expoeki BJ08.175 (NCBI, 24-11-2022)	-	435	MLRRVAAASARSFIAARALSTTSVCLDKRIKVKNEIVDMDGDEMTRIIWSLIKEKLILPYVDVPINYFDLSVTHRDATNDKVTVDAAEAIKKCNVGIKCATITPDEARVKEFKLKQMWKSPNGTIRNILGGTVFREPIIISNVPRIVPQWKEPIVVGRHAFGDQYKASDAVFGPGKLQLVHTPADGSAPTVIDVFDYKGEGVGMAMYNTKESIEGFATSCFQYALMRKMPLVLTTKNTILKKYDGMFLKTFQKMYEEQYKADFEKAGIDYNHRLIDDQVAQMIKGEGGFVWACKNYDGDVQSDIVAQGFGSLGLMTSVLMCPDGKTIEAEAAHGTVTRHYRQHQQGKETSTNSVASIYAWTRGLAHRGKLDGNSDLVKFCETLEKVVVKTIEDGHMTKD…	MTS	MT	CYT	MT
	Crithidia bombi 08.076 (NCBI, 24-11-2022)	-	435	MLRRVSAASASAVLAARSFSSTNVWLNKRIKVKNEVVDMDGDEMTRIIWALIKEKLILPYVDVPINYFDLSVTHRDATSDKVTVDAAEAIKKCNVGIKCATITPDEARVKEFKLKKMWKSPNGTIRNILGGTVFREPIIISNIPRIVPQWKEPIVVGRHAFGDQYKATDAAFGPGKLQLVHTPADGGAPTVMDVYDYKGEGVGMAMYNTKESIEGFATSCFQYALMRKYPLVLTTKNTILKKYDGMFLKTFQQMYEEKYKAEFEKAGIDYNHRLIDDQVAQMIKGEGGFVWACKNYDGDVQSDIVAQGFGSLGLMTSVLMCPDGKTIEAEAAHGTVTRHYRQHQQGKETSTNSVASIYAWTRGLAHRGKLDGNSDLVKFCETLEKVVIKTIEDGHMTKD…	MTS	MT	MT	MT
	Crithidia brevicula S14 (Albanaz et al., 2023)	-	435	MFRRVSAASASSALAARAFSSTSVCLDKRIKVKNEVVDMDGDEMTRIIWALIKEKLILPYVDVPINYFDLSVTHRDATDDKVTVDAAEAIKKCNVGIKCATITPDEARVKEFQLKKMWKSPNGTIRNILGGTVFREPIIISNIPRIVPQWKEPIVVGRHAFGDQYKATDAVYGPGKLQLVHTPADGSAPTVTDVFDYKGEGVGMAMYNTKESIEGFATSCFQYALNRKMPLVLTTKNTILKKYDGMFLKTFQKMYEEQYKADFEKAGIDYNHRLIDDQVAQMIKGEGGFVWACKNYDGDVQSDIVAQGFGSLGLMTSVLMCPDGKTIEAEAAHGTVTRHYRQHQQGKETSTNSVASIYAWTRGLAHRGKLDGNSDLVKFSETLEKVVVRTIEEGHMTKD…	MTS	MT	MT	MT
	Crithidia termophila CT-IOC 054 (Albanaz et al., 2023)	-	435	MFRRVSAVSATSVAAARAFSSTNVCLDKRIKVKNEVVDMDGDEMTRIIWSLIKEKLILPYVDVPINYFDLSVTHRDATNDKVTVDAAEAIKKCNVGIKCATITPDEARVKEFNLKKMWKSPNGTIRNILGGTVFREPIIISNIPRIVPQWKEPIVVGRHAFGDQYKATDAVFGPGKLQLVHTPADGSAPTVTDVYDYKGEGVGMAMYNTKESIEGFATSCFQYALMRKFPLVLTTKNTILKKYDGMFLKTFQQMYEEQYKAEFEKAGIDYNHRLIDDQVAQMIKGEGGFVWACKNYDGDVQSDIVAQGFGSLGLMTSVLMCPDGKTIEAEAAHGTVTRHYRQHQQGKETSTNSVASIYAWTRGLAHRGKLDGNSDLVKFAETLEKVVIKTIEDGHMTKD…	MTS	MT	MT	MT
	Leptomonas pyrrhocoris H10 (TriTryp-60)	rna_LpyrH10_22_0470-p1	435	MLRRISAASASCIFAARALSTTNVCLDKRIKVKNEVVDMDGDEMTRIIWSLIKEKLILPYVDVPINYFDLSVTHRDATADKVTVDAAEAIKRCNVGIKCATITPDEARVKEFNLHNMWKSPNGTIRNILGGTVFREPIIISNIPRIVPQWREPIVVGRHAFGDQYKATDAVFGPGKLQLVHTPADGSAPTVMDVYDFKGEGVGMAMYNTKESIEGFATSCFQYALMRKYPLVLTTKNTILKKYDGMFLKTFQKMYETQYKAEFEKAGIDYHHRLIDDQVAQMIKGEGGFVWACKNYDGDVQSDIVAQGFGSLGLMTSVLMCPDGKTIEAEAAHGTVTRHYRQHQQGKETSTNSVASIYAWTRGLAHRGKLDGNSDLVKFCETLEKVVIRTIEGGHMTKD…	MTS	MT	MT	MT
	Leptomonas seymouri ATCC 30220 (TriTryp-60)	rna_Lsey_0061_0040-1-p1	435	MLRRISAASASSIVAARALSTTNVCLGKRIKVKNEVVDMDGDEMTRIIWALIKEKLVLPYVDVPINYFDLSVTHRDATDDKVTVDAAEAIKKCNVGIKCATITPDEARVEEFHLKKMWKSPNGTIRNILGGTVFREPIIISNIPRIVPQWKEPIIVGRHAFGDQYKATDVTFGPGKLQLVHTPADGSAPTVLDVYDYKGEGVGMAMYNTKKSIEGFAKSCFQYALERKYPLVLTTKNTILKQYDGMFLKTFQEMYEREYRAQFEAAGIDYVHRLIDDEVAQMIKGEGGFVWACKNYDGDVQSDIVAQGFGSLGLMTSVLMCPDGKTIEAEAAHGTVTRHYRQHQQGKETSTNSVASIYAWTRGLAHRGKLDGNSDLVKFCETLEKVVVKTIEDGHMTKD…	MTS	MT	CYT	MT
	Lotmaria passim SF (NCBI, 24-11-2022)	-	436	MFRRVSAASVSALVAARCLSTTNVCLNKQRIKVKNEVVDMDGDEMTRIIWSLIKEKLILPYVDVPINYFDLSVTHRDATNDKVTVDAAEAIKKCNVGIKCATITPDEARVKEFKLKKMWKSPNGTIRNILGGTVFREPIIISNIPRIVPQWKEPIVVGRHAFGDQYKATDAVFGPGKLQLVHTPADGSAPTVLDVFEYKGEGVGMAMYNTKESIEGFATSCFQYALMRKYPLVLTTKNTILKKYDGMFLKTFQKMYEEKYKADFEKAGISYTHRLIDDQVAQMIKGEGGFVWACKNYDGDVQSDIVAQGFGSLGLMTSVLMCPDGKTIEAEAAHGTVTRHYRQYQQGKETSTNSVASIYAWTRGLAHRGKLDGNSDLVKFSQTLEKVVIKTIEDGHMTK…	MTS	MT	MT	MT
	Blastocrithidia nonstop P57 (Kachale et al., 2023)	-	417	MMSKVARKIKVSNPVVDMDGDEMARIIWQLIKDKLILPYLDIPIQYFDLSVTNRDATNDHVTVDAAKAIQACHVGIKCATITPDEARVEEFKLKKMWKSPNGTIRNILGGTVFREPIIIGNIPRIVPQWDEPIIVGRHAFGDQYKATDAKLPAGKLQMIHTPSDPSKPPQVFDVYEFDGDGGVALCMYNTAESIHGFAKSCFTYALQRKLPLVLTTKNTILKQYDGMFLQTFQHMYETEYKSAFDANHLTYTHRLIDDQVAQMIKGHGGFVWACKNYDGDVQSDIVAQGFGSLGLMTSVLICPDGKTIETEAAHGTVTRHYRQHQQHKPTSTNSVASIYAWTRGLIHRGELDNNQELVKFAQTLESAVVKTIESGHMTKDLALCVKGNDKITEKDYETT…	MTS	CYT	MT	CYT|MT
	Obscuromonas modryi Fi-14 (Albanaz et al., 2023)	-	462	MRRLVLSMSTAALTRGLTGTTAATSSSSTTTTTTTTGTQQRIQVHNPVVEMDGDEMARIMWALIKQKLILPYVDVPIQYFDLSVTHRDATDDQVTVDAAAAIQRCHVGIKCATITPDEARVREFGLKQMWKSPNGTIRNILGGTVFREPILIGNIPRVVPQWTQPIIVGRHAFGDQYKATDAVFGPGKLQLVHTPAPSHAGGEGSSTTTSAPTVLDVYEFTGEGGVALAMYNTQESINGFAKSCFEYALQRRLPLVLTTKNTILKQYDGMFLRTFARMYEQTYASAFAAHGLTYNHRLIDDQVAQVIKGNGGFVWACKNYDGDVQSDIVAQGFGSLGLMTSVLMCPDGKTMETEAAHGTVTRHYRQHQQGKETSTNSVASIYAWSRGLAHRGSLDGNEA…	MTS	MT	MT	MT
	Herpetomonas muscarum TCC001E (NCBI, 24-11-2022)	-	440	MFRRISAVAPTTVAAVAGAKCSFSTTGACLDRQRIKVANEVVDMDGDEMTRIIWSLIKDKLILPYVDVPINYFDLSVTNRDATNDKVTVEAAEAIKKCNVGIKCATITPDEARVEEFKLKKMWKSPNGTIRNILGGTVFREPIIISNIPRIVPQWKQPIVVGRHAYGDQYKATDATFGPGKLQLVHTPADGGKPQVLDVFDYPSEGVGLAMYNTKESIEGFARSCFQYAIMRKFPLVLSTKNTILKKYDGMFLQTFQRMYEAEYKAEFEKLGIDYNHRLIDDQVAQMIKGEGGFVWACKNYDGDVQSDIVAQGFGSLGLMTSVLMCPDGKTIEAEAAHGTVTRHYRQHQQGKETSTNSVASIYAWTRGLAHRGKLDNNSELVKFAETLEKVVIKTIEDG…	MTS	MT	MT	MT
	Herpetomonas samuelpessoai ATCC 30252 (Albanaz et al., 2023)	-	439	MFRRISSAAPMTRAGAAACCFSTTSACLDRQRIKVKNEVVDMDGDEMTRIIWALIKEKLILPYVDVPINYFDLSVTHRDATNDKVTVEAAEAIKKCNVGIKCATITPDEARVKEFNLKKMWKSPNGTIRNILGGTVFREPIIISNIPRIVPQWKEPIVVGRHAFGDQYKATDAVFGPGKLQLVHTPADGSAPQVLDVFDYPADGGVGMAMYNTKESIEGFARSCFQYAIMRKYPLVLSTKNTILKKYDGMFLQTFQDMYEKEYKDEFKKLGIDYNHRLIDDQVAQMIKGHGGFVWACKNYDGDVQSDIVAQGFGSLGLMTSVLMCPDGKTIEAEAAHGTVTRHYRQHQQGKETSTNSVASIYAWTRGLAHRGKLDGNSDLVKFAETLEKVVIRTIEEGH…	MTS	MT	MT	MT
	Herpetomonas tarakana OSR18 (Albanaz et al., 2023)	-	437	MFRRLSTTSLTSAASVACFSTTSACLDRQRIKVKNEVVDMDGDEMTRIIWALIKEKLILPYVDVPINYFDLSVTHRDATDDKVTTQAAEAVKKCNVGIKCATITPDEARVKEFNLKKMWKSPNGTIRNILGGTVFREPIIISNVPRIVPQWKEPIVVGRHAFGDQYKATDAVFGPGKLQLVHTPADGGKPQVLDVFDYPTSGGVGMAMYNTKESIEGFARSCFQYAIMRKYPLVLSTKNTILKMYDGMFLQTFQEMYEKEYKAEFEKLGIDYTHRLIDDQVAQMIKGEGGFVWACKNYDGDVQSDIVAQGFGSLGLMTSVLMCPDGKTIEAEAAHGTVTRHYRQHQQGKETSTNSVASIYAWTRGLAHRGKLDGNSDLVKFAETLEKVVIRTIEEGHMT…	MTS	MT	MT	MT
	Phytomonas sp. EM1 (NCBI, 24-11-2022)	CCW65237.1	411	MDRKRILVKNEVVEMDGDEMARIMWSLIKQKLILPYLDIPINYFDLSIQNRDATDDRVTVEAAEAIKRCHVGIKCATITPDEARVKEFGLKKMWKSPNGTIRNILNGTVFREPIVISNIPRLVPHWENPIVVARHAYGDQYAATDSKFGPGKLQLVHIPADGGAPTVLNVFEFKGDGVGLAMYNTKASIEGFAKSCFEYAIMRKLPVIMTTKNTILKSYDGMFLETFQSVFNEGYKTEFDRLGITYEHRLIDDQVAQVLKGNGGILWACKNYDGDVESDIVAQGFGSLGLMTSVLMSPDGKTIEAEAAHGTVTRHYRNHQKGELTSTNSVASIFAWTRALTHRGRLDGIDELVRFSQTLENVVIKAIEEGHMTKDLALCIHGSKNLKKEHYETTEDFIE…	Not confirmed	CYT	MT	CYT|NC
	Phytomonas sp. Hart1 (NCBI, 24-11-2022)	CCW71405.1	436	MLRRLFGGSLATTVTAGSFSTTARLMDRPRIPVANAVVEMDGDEMARIMWGLIKQKLILPYVDLPIHYFDLGIQNRDATNDEVTVAAAKAIQDCQVGVKCATITPDEARVAEFGLKKMWKSPNGTIRNVLNGTVFREPIVISNIPRLVPHWGRPIVVARHAYGDQYAAQDAKFGPGKLQLVHLPADGGEPTVLDVFNFQGDGVGLAMYNTQASIEGFAKSCFEYAILRQLSVILTTKNTILKRYDGMFLETFQGVFDQTYKAAFAKLGIGYEHRLIDDQVAQVLKGSGNILWACKNYDGDVESDIVAQGFGSLGLMTSVLMTPDGKILEAEAAHGTVTRHYRNHQKGEPTSTNSVASIFAWTRALAHRGRLDGSDALVNFAQTLEKVVIRVIEEGHMTK…	MTS	MT	MT	MT
	Phytomonas serpens 9T (NCBI, 24-11-2022)	-	437	MLRRLFNGTLTTAITTRCFSATNYQMDRKRIIVKNEVVEMDGDEMARIMWSLIKEKLILPYLDIPINYFDLSIQNRDATDDRVTVEAAEAIKRCHVGIKCATITPDEARVKEFSLKKMWKSPNGTIRNILNGTVFREPIVISNIPRLVPHWEHPIVVARHAYGDQYAATDSKFGPGKLQLVHVPADGGAPTVLNVFEFKGDGVGLAMYNTKASIEGFAKSCFEYAIMRKLPVIMTTKNTILKSYDGMFLETFQLVFNEGYKTEFDRLGITYEHRLIDDQVAQVLKGNGGILWACKNYDGDVESDIVAQGFGSLGLMTSVLMSPDGKTIEAEAAHGTVTRHYRNHQKGESTSTNSVASIFAWTRALAHRGRLDDIDELVKFSQTLENVVIKAIEEGHMTK…	MTS	MT	CYT	MT
	Vickermania ingenoplastis COLPROT021 (NCBI, 24-11-2022)	-	432	MLHRRLFAATCTASACAYRGVATAPGSKIKVANPVVEMDGDEMTRIIWALIKEKLVLPYVDVPIQYFDLSVQNRDATNDVVTVEAAEAIKKTNVGIKCATITPDEARVKEFSLKKMWKSPNGTIRNILGGTVFREPIIISNVPRIVPQWKSPIIVGRHAFGDQYKATEVKVPGPGKLQLVFVPEKGEAQVQEVFDFKGPGVGMAMYNTDESIEGFARSCFEYALLRKYPLVLSTKNTILKQYDGTFLLTFQRLYETEYKAAFDKAGLTYDHRLIDDQVAQMIKGEGGFVWACKNYDGDVQSDIVAQGFGSLGLMTSVLVCPDGKTIEAEAAHGTVTRHYRNHQQGKETSTNPVASIYAWTRGLAHRGKLDGNEDLIRFCTTLEDVVVKTIEQGHMTKDL…	MTS	MT	CYT	MT
	Wallacemonas collosoma ATCC30261 (Albanaz et al., 2023)	-	435	MMRRVSSAAAMTVAAASAVRLFSTTSPCLGRIKVKNEVVDMDGDEMTRIIWDLIKKKLIFPYVDVPINYFDLSVTNRDATADKVTVEAAEAIKKCNVGIKCATITPDEARVKEFRLKKMWKSPNGTIRNILGGTVFREPIIISNIPRIVPQWNEPIIVGRHAFGDQYKATDAKFGPGKLELVHRPADGSAPQVLEVYEYKGEGVGVAMYNTKESIEGFAKSCFQYALMRHYPLVLSTKNTILKQYDGMFLQTFQKMYETEYKAEFDKLGLTYSHRLIDDQVAQMIKGEGGFVWACKNYDGDVQSDIVAQGFGSLGLMTSVLMCPDGKTIEAEAAHGTVTRHYRQHQQGKETSTNSVASIYAWTRGLAHRGKLDGNDELVKFASVLEKVTVSVIEQGHMT…	MTS	MT	MT	MT
	Wallacemonas rigidus Sld (Albanaz et al., 2023)	-	435	MMRRVSSAAAMTAAAAPAVRLFSTTSPCLGRIKVKNEVVDMDGDEMTRIIWDLIKKKLILPYVDVPINYFDLSVTNRDATADKVTVEAAEAIKKCNVGIKCATITPDEARVKEFQLKKMWKSPNGTIRNILGGTVFREPIIISNIPRIIPQWNEPIIVGRHAFGDQYKATDAKFGPGKLELVHRPADGSAPQVLEVYEYKGEGVGVAMYNTKESIEGFAKSCFQYALMRHYPLVLSTKNTILKQYDGMFLQTFQKMYETEYKAEFDKLGLTYSHRLIDDQVAQMIKGEGGFVWACKNYDGDVQSDIVAQGFGSLGLMTSVLMCPDGKTIEAEAAHGTVTRHYRQHQQGKETSTNSVASIYAWTRGLAHRGKLDGNDELVKFASVLEKVTVSVIEQGHMT…	MTS	MT	MT	MT
	Sergeia podlipaevi CER4 (Albanaz et al., 2023)	-	439	MFRRATSTAVLATTAFAVSRNFATTAPCSAPKRIAVKNEVVDMDGDEMTRIIWALIKEKLILPYVDVPIKYFDLSVQHRDATDDKVTIEAAEAVKKCNVGIKCATITPDEARVEEFNLKKMWKSPNGTIRNILGGTVFREPIIISNIPRIVPQWKEPIIVGRHAFGDQYKATDVVFGPGKLQLVHTPTNGGKATVLDVYEYKGEGVGMAMYNTKESIEGFAQSCFQYAIGRKYPLVLSTKNTILKKYDGMFLQTFQKMYDEVYKPEFEKLGLTYSHRLIDDQVAQMIKGEGGFVWACKNYDGDVQSDIVAQGFGSLGLMTSVLMCPDGKTIEAEAAHGTVTRHYRQYQKGKETSTNSVASIYAWTRGLSHRGRLDGNSDLVKFAETLEKVVVRSIEEGH…	MTS	MT	CYT	MT
	Jaenimonas drosophilae Finn-02 (Albanaz et al., 2023)	-	437	MLRRLSHTPSTWMATRSICTPTLALYAHKRIAVKNAVVDMDGDEMTRIIWNLIKTKLILPYVDVPIEYFDLSVQNRDATNDAITVAAAEAVKRCNVGIKCATITPDEARVEEFKLKKMWKSPNGTIRNILGGTVFREPIIIKNIPRLVPHWTAPVIVGRHAFGDQYKATDLCFGPGKLQLVHTPAHGGAPEVHDVFTYPEGGGVGMAMYNTQESIDGFAKSCFEYALLRGYPLVLSTKNTILKQYDGTFLKTFQRMYEEEYRTAFDERGLSYTHRLIDDQVAQLIKGNGGFVWACKNYDGDVQSDIVAQGFGSLGLMTSVLLCPDGKTIEAEAAHGTVTRHYRQHQQGKETSTNSVASIYAWTRGLAHRGKLDGNTELVRFAETLEEVVVRTIEDGHMT…	MTS	MT	MT	MT
	Angomonas deanai Cavalho ATCC PRA-265 (TriTryp-60)	CAD2222926.1	436	MFRRVSAAAVGVSIASRALHTTSSTLAPKRIKVKNEVVDMDGDEMTRIIWALIKEKLILPYVDVPINYFDLSVTNRDATDDKVTVQAAEAVKKCNVGIKCATITPDEARVEEFKLKKMWKSPNGTIRNILGGTVFREPIIISNIPRIVPQWKQPIVVGRHAFGDQYKATDATFGPGKLQLVHTPANGGKPQVLDVFDYPADGGVGMAMYNTKESIEGFAHSCFQFAILRKFPLVLSTKNTILKKYDGMFLQTFQNIYEQEYKAEFEKLGLSYNHRLIDDQVAQMIKGEGGFVWACKNYDGDVQSDIVAQGFGSLGLMTSVLMCPDGKTIEAEAAHGTVTRHYRFHQQGKETSTNSVASIFAWTRGLAHRGKLDGNSDLVNFANTLEKVVVQVIEQGHMT…	MTS	MT	MT	MT
	Blechomonas ayalai B08-376 (TriTryp-60)	rna_Baya_030_0270-1-p1-CDS1	436	MFRRITAVTAGTGMAARSFCVTTPAFDRKRIKVTQPVVDMDGDEMTRIIWSLIKEKLILPYVDVPIDYYDLSVQNRDATNDQVTVKAAEAVLRCNVGIKCATITPDEARVKEFSLKKMWKSPNGTIRNILGGTVFREPIIISNIPRIVPQWKEPIVVGRHAFGDQYKATDAVFGPGKLQLVHTPPGGKPTVLDVFEYEGEGGVGMAMYNTKESIVGFAKSCFQYALLRKYPLVLSTKNTILKKYDGMFLQTFQEMYEREYKAEFDKLGLTYTHRLIDDQVAQMIKGEGGFVWACKNYDGDVQSDIVAQGFGSLGLMTSVLMCPDGKTIEAEAAHGTVTRHYRQHQQGKQTSTNSVASIYAWTRGLSHRGKLDGNDELVQFAHKLEQVVVHTIEEGHMTK…	MTS	MT	MT	MT
	Trypanosoma theileri Edinburgh (TriTryp-60)	TM35_000251330-t36_1-p1	452	MFRRLVRATPSNALVATAAAAAASSSLPFTCMTTRRNMSTTRPSLERIKVTGKVVDMDGDEMTRIIWALIKEKLILPYVDVPIEYYDLSITSRDATNDKITEQAAEAILRYNVGIKCATITPDEARVKEFNLKKMWKSPNGTIRNILGGTVFREPIIIKNIPRVVPQWENPIIVGRHAFGDQYKATDAVFPPGKLELVHTPTAGGPPTVLEVYEFKGEGVGLAMYNTRESVEAFATSCFEYAIMRKYPLILTTKNTILKKYDGLFLDTFQRLYETKYQPQFEQLKLTYAHRLIDDQVAQTLKGTGGFVWACKNYDGDVQSDIVAQGFGSLGLMTSVLLCPGGRTIEAEAAHGTVTRHYREHQKGKETSTNSIASIFAWTRGLAHRGKLDANTALLDFSA…	MTS	MT	MT	MT
	Trypanosoma brucei brucei TREU927 (TriTryp-60)	Tb927.8.3690	437	MFRRVACAASSVNAGALTPRFVSTTRPSLGRIKVSGTVVDMDGDEMTRIIWALIKEKLILPHVDVPIEYYDLSITSRDASNDKVTEQAAEAIQRHNVGIKCATITPDEARVKEFNLKKMWKSPNGTIRNILGGTVFREPIIVKNVPRVVPQWSEPIIVGRHAYGDQYKATESLFPPGRLELVHTPANGGSPQVLEVFNFKGEGVGLAMYNTRESVEAFAESCFEYAIMRRYPLVLSTKNTILKKYDGLFLETFQRMYDTKYREQFERLNLTYVHRLIDDQVAQMIKGNGGFVWACKNYDGDVQSDIVAQGFGSLGLMTSVLLCPDGKTIESEAAHGTVTRHYREHQKGKETSTNSVASIFAWTRGLAHRGKLDGNAPLVEFASSLERATIKTIEGGHMT…	MTS	MT	MT	MT
	Trypanosoma vivax Y486 (TriTryp-60)	TvY486_0803090	436	MLRRAAVAASCTRGAGLQQPFSTTRPCLERIKVTGKVVDMDGDEMTRIIWALIKEKLILPYVDVPIEYYDLSVTNRDATNDKVTEQAADAILRHNVGIKCATITPDEARVKEFNLKKMWKSPNGTIRNILGGTVFREPIIVKNIPRVVPQWSEPIIVGRHAYGDQYRAVDAVFPPGRLELVHTPSGGGSPQVLEVFNFKGEGVALSMYNTRESIESFAISCFEYAILRRYPLVLSTKNTILKKYDGMFLETFQRLYDSTYRPQFERLKLTYVHRLIDDQVAQMIKGSGGFVWACKNYDGDVQSDVVAQGFGSLGLMTSVLLCPDGKTIESEAAHGTVTRHYREHQKGKETSTNSVASIFAWTRGLAHRGKLDGNTPLVDFAATLEKAVTGTIESGHMTK…	MTS	MT	MT	MT
	Trypanosoma cruzi YC6 (TriTryp-60)	TcYC6_0063070-RA-p1	433	MFRRVACRVPFTAAAVCYMSTTRPRLERIKVSGKVVDMDGDEMTRIIWSLIKEKLILPYVDVPIEYYDLSITNRDATNDKVTEQAAEAILRHNVGIKCATITPDEARVKEFNLKKMWKSPNGTIRNIVGGTVFREPIIIKNIPRVVPQWREPIIVGRHAFGDQYAATDAVFPAGRLELVHTPPGGSPQVLDVYTFKGEGVGLAMYNTLESIEAFAVSCFEYALLRKFPLVLSTKNTILKKYDGLFLETFQRLYDNKYKDQFEQLKLTYSHRLIDDQVAQMIKGNGGFVWACKNYDGDVQSDIVAQGFGSLGLMTSVLLRPDGKTIEAEAAHGTVTRHYREYQKGKETSTNSVASIFAWTRGLSHRGKLDGNPALTNFAAALELAVIRTIEAGRMTKDLA…	MTS	MT	MT	MT
	Trypanosoma rangeli SC58 (TriTryp-60)	TRSC58_06174-t26_1-p1	435	MLRRVACRASVAFSAAAACYMSTTCRRLERIKVTGKVVDMDGDEMARIIWSLIKEKLIFPYVDVPIDYYDLSVTNRDATNDKVTFQAAEAILRHNVGIKCATITPDEARVKEFNLKKMWKSPNGTIRNILGGTVFREPILIKNVPRVVPHWREPIIVGRHAFGDQYSATDAVFPPGRLELVHTPPGGTPTVREVFNFKGEGIGLAMYNTRENIEKFAESCFEFALMRKYPLVLSTKNTILKKYDGMFLDIFQRIYDTQYKGQFEQLKLTFFHRLIDDQVAQMIKGHGGFVWACKNYDGDIQSDVVAQGFGSLGLMTSVLLCSDGKTIEAEAAHGTVTRHYREYQKGKETSTNSIASIFAWTHGLAQRGKLDGNAALVDFAAALELAVIRTVEAGHMTKD…	MTS	MT	MT	MT
	Paratrypanosoma confusum CUL13 (TriTryp-60)	PCON_0069740.mRNA-p1	441	MFRRVCNSSAMAAAAVSAVPLARSFSTTVPLQVPQRIKVTNKVADLDGDEMTRIIWKSIKEKLVLPFVDIPIDYYDLSIQNRDATNDKVTEQAAEAILRCNVGIKCATITPDEARVKEFNLKKMWKSPNGTIRNILGGTVFREPIIIKNIPRIIPHWKEPIIVGRHAFGDQYKALDGKFGPGKLELVHTPPGGTPQVMEVFEYKGEGVGLAMYNTKESIEDFATSCFEFALLRKYPLVLSTKNTILKKYDGMFLETFARLYETKYKAQFDSLKLSYQHRLIDDEVAQMIKGNGGFVWACKNYDGDVQSDIVAQGFGSLGLMTSVLICPDGKTMEAEAAHGTVTRHYREHQKGKETSTNSVASIFAWSRGLAHRGKLDGNSALVEFAEALETSTIRTIEA…	MTS	MT	MT	MT
	Bodo saltans Lake Konstanz (TriTryp-60)	BSAL_42915-t42_1-p1	433	MLRRASGIQTVAATRAFATSQTLMAKRIDVSNPIIDMDGDEMTRIIWADIKEKLILPNVNLPIKYFDLSVQSRDLTEDKITEQAAEAILAHNVGIKCATITPDEARVKEFNLKKMWKSPNGTIRNILNGTVFREPIIIKNIPRIVPHWKSPIIVGRHAFGDQYKATDAVFGKGKLELVFTPADGSEVKRMEVYKFPGEGVGLAMYNTRESIEAFATACFEYALLKRFPLILSTKNTILKKYDGMFLDSFASLYETKYKAKFEQIKIYYEHRLIDDQVAQALKGPGGFVWACKNYDGDVQSDIVAQGFGSLGLMTSVLMCPDGKTIESEAAHGTVTRHYREHQKGKETSTNSVASIFAWSRGLAQRGKLDNNSELVDFALKLEQSTIRAIENGHMTKDLA…	MTS	MT	MT	MT
IDH3	Leishmania major Friedlin (TriTryp-60)	LmjF.33.2550	425	MAESISFAKGALVVPSCPIIPYIEGDGIGKEITEVAHRVFDAAVAKEYGTTRKISWLEVLAGEKAFEQKGSWLPEETIEAFDKHRIGMKGPLTTPVGEGIRSLNVVLRHRLDLFVCQRPVRWFTGVGSPIRHPEWVDMVVFRENTEDIYSGIEWGQGTPEAAKFADFLTKEMGVTTVRFPETSAYGVKPVSLEGSERLVRAAVQYAIDHHLPSVTLVHKGNIMKFTEGCFKKWGYALAEREFPDAAFTMTQYDAIKEKGGKEAAETALREAMDSGKVVIKDCICDAFLQNTILRPLDYSVIATMNLNGDYVSDQLAALVGGIGIAPGANINYVTGHAIFEATHGTAPDIAGQGKANPSSLILSGAMMFDYMGWSEVSARIINALEMVFQANMATVDLAR…	-	CYT	MT	CYT|NC
	Leishmania gerbilli LEM452 (TriTryp-60)	LGELEM452_330034900.1-p1	425	MAESISFAKGALVVPCCPIIPYIEGDGIGKEITEVAHRVFDAAVAKEYGTTRKISWLEVLAGEKAFEQKGIWLPEETIEAFDKHRIGMKGPLKTPVGEGIRSLNVVLRHRLDLFVCQRPVRWFTGVGSPIRHPEWVDMVVFRENTEDIYCGIEWGQGTPEAAKFADFLTKEMGVTTVRFPETSAYGVKPVSLEGSERLVRAAVQYAIDHHLPSVTLVHKGNIMKFTEGCFQKWGYALAEREFPDAAFTMTQYDAIKEKSGKEAAETALREAMDSGKVVIKDCICDAFLQNTILRPLDYSVIATMNLNGDYVSDQLAALVGGIGIAPGANINYVTGHAIFEATHGTAPDIAGQGKANPSSLILSGAMMFDYMGWSEVSARIINALEMVFQANMATVDLAR…	-	CYT	MT	CYT|NC
	Leishmania turanica LEM423 (TriTryp-60)	LTULEM423_330034600.1-p1	425	MAESISFAKGALVVPSCPIIPYIEGDGIGKDITEVAHRVFDAAVAKEYGTTRKISWLEVLAGEKAFDQKGVWLPEETIEAFDKHRIGMKGPLKTPVGEGIRSLNVVLRHRLDLFVCQRPVRWFTGVGSPIRHPEWVDMVVFRENTEDIYCGIEWAQGTPEAAKFADFLTKEMGVTTVRFPETSAYGVKPVSLEGSERLVRAAVQYAIDHHLPSVTLVHKGNIMKFTEGCFRKWGYALAEREFPDAAFTMTQYDAIKEKSGKEAAETALREAMDSGKVVIKDCICDAFLQNTILRPLDYSVIATMNLNGDYVSDQLAALVGGIGIAPGANINYVTGHAIFEATHGTAPDIAGQGKANPSSLILSGAMMFDYMGWSEVSARIINALEMVFQANMATVDLAR…	-	CYT	CYT	CYT|NC
	Leishmania arabica LEM1108 (TriTryp-60)	LARLEM1108_330031500.1-p1	425	MAESISFAKGALVVPSCPIIPYIEGDGIGKEITEVAHRVFDAAVAKEYGTTRKISWLEVLAGEKAFEQKGIWLPEETIEAFDKHRIGMKGPLKTPVGEGIRSLNVVLRHRLDLFVCQRPVRWFTGVGSPIRHPEWVDMVVFRENTEDIYCGIEWGQGTPEAAKFADFLTKEMGVTTVRFPETSAYGVKPVSLEGSERLVRAAVQYAIDHHLPSVTLVHKGNIMKFTEGCFQKWGYALAEREFPDAAFTMTQYNAIKEKSGKEAAETALREAMDSGKVVIKDCICDAFLQNTILRPLDYSVIATMNLNGDYVSDQLAALVGGIGIAPGANINYVTGHAIFEATHGTAPDIAGQGKANPSSLILSGAMMFDYMGWSEVSARIINALEMVFQANMATVDLAR…	-	CYT	MT	CYT|NC
	Leishmania tropica L590 (TriTryp-60)	LTRL590_330034000.1-p1	425	MAESISFAKGALVVPSCPIIPYIEGDRIGKEITEVAHRVFDAAVAKEYGTTRKISWLEVLAGEKAFEQKGTWLPEETIEAFDKHRIGMKGPLTTPVGEGIRSLNVVLRHRLDLFVCQRPVRWFTGVGSPIRHPEWVDMVVFRENTEDIYSGIEWGQGTPEAAKFADFLTKEMGVTTVRFPETSAYGVKPVSLEGSERLVRAAVQYAIDHHLPSVTLVHKGNIMKFTEGCFQKWGYALAEREFPGAAFTMKQYDAIKEKSGKEAAETALREAMDSGKVVIKDCICDAFLQNTILRPLDYSVIATTNLNGDYVSDQLAALVGGIGIAPGANINYVTGHAIFEATHGTAPDIAGQGKANPSSLILSGAMMFDYMGWSEVSARIINALEMVFQANMATVDLAR…	-	CYT	CYT	CYT|NC
	Leishmania donovani CL-SL (TriTryp-60)	LdCL_330033900-t42_1-p1	425	MAESIAFAKGALVVPSCPIIPYIEGDGIGKEITEVAHRVFDAAVAKEYGTTRRISWLEVLAGEKAFEQKGTWLPEETIEAFDKHRIGMKGPLTTPVGEGIRSLNVVLRHRLDLFVCQRPVRWFTGVGSPIRHPEWVDMVVFRENTEDIYSGIEWDQGTPEAAKFADFLKKEMGVTTVRFPETSAYGVKPVSLEGSERLVRAAVQYAIDHHLPSVTLVHKGNIMKFTEGGFKKWGYALAEREFPGAIFTMTQYDAIKEKSGKEAAETALREAMDSGKVVIKDCICDAFLQNTILRPLDYSVIATMNLNGDYVSDQLAALVGGIGIAPGANINYVTGHAIFEATHGTAPDIAGQGKANPSSLILSGAMMFDYMGWSEVSARIINALEMVFQANMATVDLAR…	-	CYT	MT	CYT|NC
	Leishmania mexicana MHOM/GT/2001/U1103 (TriTryp-60)	LmxM.32.2550.1-p1	425	MAEPICFAKGALVVPNCPIIPYIEGDGIGKEITKVAHRVFDAAVAKEYGTTRTISWLEVLAGEKAFEQKGTWLPEETIEAFDKHHVGMKGPLTTPVGEGIRSLNVVLRRRLDLFVCQRPVRWFTGVGSPIRHPEWVDMVVFRENTEDIYSGVEWGQGTPESAKFADFLKKEMGVTTVRFPETSAYGVKPVSLEGSERLVRAAVQYAIDHHLPSVTLVHKGNIMKFTEGAFKKWGYALAEREFPEDVFTMTQYDAIKEKGGREAAETALREAMNSGKVVIKDCICDAFLQNTILRPLDYSVIATMNLNGDYVSDQLAALVGGIGIAPGANINYVTGHAIFEATHGTAPDIAGQGKANPSSLILSGAMMFDYMGWSEVSARIINALEMVFQANMATVDLAR…	-	CYT	MT	CYT|NC
	Leishmania braziliensis MHOM/BR/75/M2904_2019 (TriTryp-60)	LbrM.33.2.002820.1-p1	425	MAESISFVKGELVVPTHPIIPYIEGEGIGKEITEVAHRVFDAAVAKEYGATRKISWVEVLAGEKAFEKKGTWLPAETIEAFDKYHVGMKGPLGTPVGEGIRSLNVVLRRELDLFVCQRPVRWFTGVGSPIRHPEWVDMVVFRENTEDIYSGIEWAEGTPEVAKFADFLQKEMGVTMVRFPETSAYGVKPVSVEGSERLVRAAVRYAIDHHLPSVTLVHKGNIMKYTEGGFKKWGYALAEREFPEAVFTMTQYDAIKTKSGKEAAETALREATDSGKVVIKDCICDSFLQNTILRPLDYSVIATTNLNGDYVSDQLAALVGGIGISPGANINYTTGHAIFEATHGTAPDIAGQGKANPSSLILSGAMMFDYMGWSEVSARIVNALEMVFQANMATSDLAR…	-	CYT	MT	CYT|NC
	Leishmania guyanensis MHOM/BR75/M4147 (NCBI, 24-11-2022)	-	426	MAESISFVKGELVVPTHPIIPYIEGEGIGKEITEVAHRVFDAAVAKEYGATRKISWVEVLAGEKAFEKKGTWLPAETIEAFDKYHIGMKGPLGTPVGEGIRSLNVVLRRELDLFVCQRPVRWFTGVGSPIRHPEWVDMVVFRENTEDIYSGIEWAEGTPEVAKFADFLQKEMGVTMVRFPETSAYGVKPVSVEGSERLVRAAVRYAIDHHLPSVTLVHKGNIMKYTEGGFKKWGYALAEREFPEAVFTMTQYDTIKTKSGKEAAETALREATDSGKVVIKDCICDSFLQNTILRPLDYSVIATTNLNGDYVSDQLAALVGGIGISPGANINYTTGHAIFEATHGTAPDIAGQGKANPSSLILSGAMMFDYMGWSEVSARIVNALEMVFQANMATRDLAR…	-	CYT	MT	CYT|NC
	Leishmania naiffi LnCL223 (Coughlan et al., 2018)	LNCL223_332790	425	MAESISFVKGELVVPTHPIIPYIEGEGIGKEITEVAHRVFDAAVAKEYGATRKISWVEVLAGEKAFEKKGTWLPAETIEAFDKYHIGMKGPLGTPVGEGIRSLNVVLRRELDLFVCQRPVRWFTGVGSPIRHPEWVDMVVFRENTEDIYSGIEWAEGTPEAAKFADFLHKEMGVATVRFPETSAYGVKPVSVEGSERLVRAAVRYAIDHHLPSVTLVHKGNIMKYTEGGFKKWGYALAEREFPEAVFTMTQYDAIKAKSGKEAAETALREATESGKVVIKDCICDSFLQNTILRPLDYSVIATTNLNGDYVSDQLAALVGGIGISPGANINYTTGHAIFEATHGTAPDIAGQGKANPSSLILSGAMMFDYMGWSEVSARIVNALEMVFQANMATRDLAR…	-	CYT	MT	CYT|NC
	Leishmania peruviana PAB-4377_V1 (NCBI, 24-11-2022)	-	425	MAESISFVKGELVVPTHPIIPYIEGEGIGKEITEVAHRVFDAAVAKEYGATRKISWVEVLAGEKAFEKKGTCLPAETIEAFDKYHVGMKGPLGTPVGEGIRSLNVVLRRELDLFVCQRPVRWFTGVGSPIRHPEWVDMVVFRENTEDIYSGIEWAEGTPEVAKFADFLQKEMGVTMVRFPETSAYGVKPVSVEGSERLVRAAVRYAIDHHLPSVTLVHKGNIMKYTEGGFKKWGYALAEREFPEAVFTMTQYDAIKTKSGKEAAETALREATDSGKVVIKDCICDSFLQNTILRPLDYSVIATTNLNGDYVSDQLAALVGGIGISPGANINYTTGHAIFEATHGTAPDIAGQGKANPSSLILSGAMMFDYMGWSEVSARIVNALEMVFQANMATSDLAR…	-	CYT	CYT	CYT|NC
	Leishmania martiniquensis LEM2494 (TriTryp-60)	LMARLEM2494_330033400.1-p1	425	MGESITFEKGMLVTPSHPIIPYIEGDGIGKEITEVAHRVFDAAVTKEYGASRQISWLEVLAGEKAFEQKGTWLPAETIEAFDKYRIGMKGPLATPVGEGIRSLNVVLRRQLDLFVCQRPVRWFTGVGSPIRHPEWVDMVVFRENTEDIYSGIEWAQGTPEAAKFADFLQKEMGVTTVRFPETSAYGVKPVSLEGSERLVRAAVQYAIDHHLPSVTLVHKGNIMKYTEGGFKKWGYSLAEREFPGAVFTMMQYDAIRAKSGKEAAEAALREATESGKVVVKDCICDAFLQNTILRPLDYSVIATLNLNGDYVSDQLAALVGGIGIAPGANINYATGHAIFEATHGTAPDIAGQCKANPSSLILSGAMMFDYMGWSEVSARIINSLEMVFQANMATGDLAR…	-	CYT	MT	CYT|NC
	Leishmania enriettii LEM3045 (TriTryp-60)	LENLEM3045_330034300.1-p1	425	MAEVISFERGALVVPSYPIIPFIEGDGIGQEITEVAHRVFDAAVTKEYGASRQISWLEVLAGEKAFDQKGTWLPEETIEAFKKYRIGMKGPLTTPVGDGIRSLNVVLRRQLDLFVCQRPVRWFTGVGSPIRHPEWVDMVVFRENTEDIYSGIEWAQGTPEAAKFAAFLQKEMGVTAVRFPETSAYGVKSVSVEGSERLVRAAVQYTIEHHLPSVTLVHKGNIMKYTEGGFKKWGYDVAEREFPEAVFTMKQYDTIKAKSGKDAAETALREATESGKVVIKDCICDAFLQNTILRPLDYSVIATLNLNGDYVSDQLAALVGGIGIAPGANINYATGHAIFEATHGTAPDIAGQGKANPSSLILSGAMMFDYLGWSEVSARIINSLEMVFQANMATGDLAR…	-	CYT	MT	CYT|NC
	Leishmania orientalis MHOM/TH/2014/LSCM4 (TriTryp-60)	KAG5469184.1	425	MAEAISFEKGALVVPSHPIIPFIEGDGIGKEITEVAHRVFDAAVTKEYGASRQISWLEVLAGEKAFDQKGTWLPEETIEAFNKYRIGMKGPLTTPVGEGIRSLNVVLRRQLDLFVCQRPVRWFTGVGSPIRHPEWVDMVVFRENTEDIYSGIEWAQGTPEAAKFAAFLQKEMGVTAVRFPETSAYGVKPVSVEGSERLVRAAVQYAVEHHLPSVTLVHKGNIMKYTEGGFKKWGYDVAEREFPEAVFTMTQYDTIKAKSGKDAAETALREATESGKVVIKDCICDAFLQNTILRPLDYSVIATLNLNGDYVSDQLAALVGGIGIAPGANINYATGHAIFEATHGTAPDIAGQGKANPSSLILSGAMMFDYLGWSEVSARIINSLEMVFQANMATGDLAR…	-	CYT	MT	CYT
	Leishmania sp. Ghana MHOM/GH/2012/GH5 (TriTryp-60)	KAG5494450.1	425	MAEAISFEKGALVVPSHPIIPFIEGDGIGKEITEVAHRVFDAAVTKEYGASRQISWLEVLAGEKAFDQKGTWLPEETIEAFNKYRIGMKGPLTTPVGEGIRSLNVVLRRQLDLFVCQRPVRWFTGVGSPIRHPEWVDMVVFRENTEDIYSGIEWAQGTPEAAKFAAFLQKEMGVTAVRFPETSAYGVKPVSVEGSERLVRAAVQYAVEHHLPSVTLVHKGNIMKYTEGGFKKWGYDVAEREFPEAVFTMTQYDTIKAKSGKDAAETALREATESGKVVIKDCICDAFLQNTILRPLDYSVIATLNLNGDYVSDQLAALVGGIGIAPGANINYATGHAIFEATHGTAPDIAGQGKANPSSLILSGAMMFDYLGWSEVSARIINSLEMVFQANMATGDLAR…	-	CYT	CYT	CYT|NC
	Leishmania sp. Namibia MPRO/NA/1975/252/LV425 (TriTryp-60)	KAG5493688.1	425	MTEAISFEKGALVVPSHPIIPFIEGDGIGKEITEVAHRVFDAAVTKEYGVSRQISWLEVLAGEKAFDQKGTWLPEETIEAFNKYRIGMKGPLTTPVGEGIRSLNVVLRRHLDLFVCQRPVRWFTGVGSPIRHPEWVDMVVFRENTEDIYSGIEWAQGTPEAAKFAAFLQKEMGVTAVRFPETSAYGVKPVSVEGSERLVRAAVQYAVEHHLPSVTLVHKGNIMKYTEGGFKKWGYEVAEREFPEAVFTMTQYDTIKAKSGKDAAETALREATESGKVVIKDCICDAFLQNTILRPLDYSVIATLNLNGDYVSDQLAALVGGIGIAPGANINYATGHAIFEATHGTAPDIAGQGKANPSSLILSGAMMFDYLGWSEVSARIINSLEMVFQANMATGDLAR…	-	CYT	CYT	CYT|NC
	Endotrypanum monterogeii ATCC 30507 (NCBI, 24-11-2022)	-	426	MGEPITFANGRLVVPNNPIIPFIEGDGIGKDITEVAHQVFDAAVAKAYGTTRKISWLEVLAGEKAFEKKNSWLPDETIEAFKNYFVGIKGPLATPVGEGIRSLNVVLRRELDLFVCQRPVRWFMGVGSPIHHPEWVDMVVFRENTEDIYSGIEFAQGTSEAARFAEFLEKEMGVKATRFPLTSAYGVKPISVEGSERLVRAAVKYAIDHHLPSVTLVHKGNIMKFTEGGFKKWSYALVEREFAGSAFTMMQYEAMKTKSGKEAADKALREATESGKVVIKDCICDAFLQNTILRPSDYSVVATMNLNGDYISDQLAALVGGIGIAPGANINYETGHAIFEATHGTAPDIAGQGKANPSSLILSGAMMFDYIGWSEVSVRIINALEMVFQSNQATGDLAR…	-	CYT	MT	CYT|NC
	Porcisia hertigi MCOE/PA/1965/C119 (TriTryp-60)	KAG5495230.1	425	MGEAITFVKGTLVVPNHPIIPYIEGDGIGRDITAVAHRVFDAAVAKEYGATRKISWVEVLAGEKAFEKEKSWLPEETLEAFKNYLVGIKGPLATPVGDGIRSLNVVLRRQLDLFVCQRPVRWFTGVGSPIHHPEWVDMVVFRENTEDIYSGIEFAQGTSEAARFGEFLEKEMGSKAVRFPRTTAYGVKPISVEGSERLVRAAVKYAIDHHLPSVTLVHKGNIMKFTEGGFKKWGYALAEREFPDSVFTMVQYEAIKTKSGKEAADKALRESTESGKVVIKDCICDAFMQNTILHPSDYSVIATMNLNGDYVSDQLAALVGGIGIAPGANINYETGHAIFEATHGTAPDIAGQGKANPSSLILSGAMMFDYIGWSEVSARIINALEMVFQSNQATGDLAR…	-	CYT	CYT	CYT|NC
	Novymonas esmeraldas E262AT.01 (NCBI, 24-11-2022)	-	425	MSESISFDKGALVVPNCPVIPYIEGDGIGKEITAVAHRVFDAAVAKAYGGSRQVSWKEVLAGEKAFETKGTWLPEETIEAFETYRVGIKGPLATPVGEGIRSLNVVLRRRLDLYVCQRPVRWFTGVGSPIHHPEWVDMVVFRENTEDIYSGIEWAQGSAEAAKFGEFLRTEMGVTAVRFPETSAYGVKPVSVDGSERLVRAAVHYAVEHHLPSVTLVHKGNIMKYTEGGFKKWGYAVAEREFPDAVFTMAQYDAIQAKSGKEAAAAALREATESGKVIVKDCICDAFLQNTILRPLDYSVIATMNLNGDYVSDQLAALVGGIGIAPGANINYATGHAIFEATHGTAPDIAGQGKANPSSLILSGAMMFDYMGWSEVSVRIINALEMVFQANMATGDLAR…	-	CYT	CYT	CYT|NC
	Crithidia fasciculata Cf-Cl (TriTryp-60)	CFAC1_230030700.1-p1	425	MADIITFSKGKLVVPANPIIPFIEGDGIGKEITAAAQRVFDAAVAKAYGDARKVQWLEVLAGEKSFQTKGSWLPDETLEAFSKYSIGLKGPLTTPVGEGIRSLNVVLRRQLDLFVCQRPVRWFTGVGSPIRHPEWVDMVVFRENTEDIYSGIEWAQGSPEAQKFADFLQTEMGVTQVRFPATSAYGVKPVSVEGSERLVRAAIQYAVDHHLPSVTLVHKGNIMKYTEGGFKKWGYALAEREFADTTFTMAQYDALKQKSGKEAAESALRAATENGKVIVKDCICDAFLQNTILRPLDYSVVATMNLNGDYISDQLAALVGGIGIAPGANINYATGHAIFEATHGTAPDIAGEGKANPSSLILSGAMMFDYMGWSEVSVRIVNALEMVFQSNMATGDLAR…	-	CYT	MT	CYT|NC
	Crithidia expoeki BJ08.175 (NCBI, 24-11-2022)	-	423	MADIITFVKGKLEVPTHPTIPYIEGDGIGREITAAAQRVFDAAVAKAYGGTRKVSWMEVLAGQKAFDSKGTWLPDETIEAFEKYSIGLKGPLTTPVGEGIRSLNVVLRRRLDLFVCQRPVRWFTGVGSPVKHPEWVDMVVFRENTEDIYSGIEWAQGSPEAQKFSEFLQKEMGVTQVRFPDTSAYGVKPVSVEGSERLVRAAIQYAIDHHLPSVTLVHKGNIMKFTEGGFKKWGYALAEREFPDTVFTMAQYDALKEKSGKEAAELAMRTATENGKVIVKDCICDAFLQNTILRPLDYSVIATMNLNGDYISDQLAALVGGIGIAPGANINYATGHAIFEATHGTAPDIAGEGKANPSSLILSGAMMFDYMGWSEVSVRIVNALEMVFQSNMATGDLSR…	-	CYT	CYT	CYT|NC
	Crithidia bombi 08.076 (NCBI, 24-11-2022)	-	424	MADIITFSKGKLAVPMHPTIPFIEGDGIGKEISAAAQRVFDAAVAKAYGGARKVSWLEVLAGQKAFDAKGTWLPDETIEAFEKYSIGLKGPLTTPVGEGIRSLNVVLRRRLDLFVCQRPVRWFTGVGSPIKHPEWVDMVVFRENTEDIYSGIEWAQGSPEAQKFSDFLQKEMGVTQVRFPDTSSYGVKPVSVEGSERLVRAAIQFAIDHHLPSVTLVHKGNIMKFTEGGFKKWGYQLAEREFAASVFTMAQYEALKEKSGKEAAESAMRAATENGKVIVKDCICDAFLQNTILRPLDYSVIATMNLNGDYISDQLAALVGGIGIAPGANINYATGHAIFEATHGTAPDIAGQGKANPSSLILSGAMMFDYMGWSEVSVRITNALEMVFQSNMATGDLSR…	-	CYT	CYT	CYT|NC
	Crithidia brevicula S14 (Albanaz et al., 2023)	-	425	MADIISFSKGKLVVPTHPTIPFIEGDGIGKEITAAAQRVFDAAVAKAYGDARKVSWLEVFAGEKAFQSKGSWLPDETIEAFEKYSVGLKGPLTTPVGDGIRSLNVVLRRRLDLFVCQRPVRWFTGVGSPIRHPEWVDMVVFRENTEDIYSGIEWAQGSPEAQKFSEFLEKEMGVTQVRFPATSAYGVKPISVEGSERLVRAAIQFAVDHHLPSVTLVHKGNIMKFTEGGFKKWGYALAERDFADQTFTMAQYDALKEKSGKEAADSALRTATENGKVIVKDCICDAFLQNTILRPLDYSVIATMNLNGDYVSDQLAALVGGIGIAPGANINYATGHAIFEATHGTAPDIAGQGKANPSSLILSGAMMFDYMGWSEVSARIVNALEMVFQSNMATGDLAR…	-	CYT	CYT	CYT
	Crithidia termophila CT-IOC 054 (Albanaz et al., 2023)	-	423	MADIITFAKGKLEVPAYPTIPYIEGDGIGKEITAAAQRVFDAAVAKAYGDARKVTWLEVLAGQKAFDAKGTWLPDETIDAFDKYSIGLKGPLTTPVGEGIRSLNVVLRRRLDLFVCQRPVRWFTGVGSPIRHPEWVDMVVFRENTEDIYSGIEWAQGSPEAQKFSDFLEKEMGVTQVRFPGSSAYGVKPVSVEGSERLVRAAIQYALDHHLPSVTLVHKGNIMKFTEGGFKKWGYALAEREFAETTFTMPQYEALKEKSGKEAADAAMRAATENGKVIIKDCICDAFLQNTILHPLDYSVIATMNLNGDYVSDQLAALVGGIGIAPGANINYATGHAIFEATHGTAPDIAGQGKANPSSLILSGAMMFDYMGWSEVSVRINNALEMVFQSNMATGDLSR…	-	CYT	CYT	CYT|NC
	Leptomonas pyrrhocoris H10 (TriTryp-60)	rna_LpyrH10_07_2190-p1	425	MADIITFSDGKLAVPSHPTIPYIEGDGIGKEITAAARRIFDAAVVKAYGDARKVSWMEVLAGQKAFDAKGTWLPDETIESFGKYRVGLKGPLTTPVGEGIRSLNVVLRRRLDLFVCVRPVRWFTGVGSPMKHPEWVDMVVFRENTEDIYSGIEWAQGSPEAQKFTQFLVKEMGVKEVRFPATSAYGVKPVSVEGSERLVRAAIQFAVDHHLPSVTLVHKGNIMKFTEGGFKKWGYALAEREFADAVFTATQYDALKEKSGKEAADAAMRAATDSGKVIIKDCICDAFLQNTVLRPLDYSVIATMNLNGDYISDQLAALVGGIGISPGGNINYTTGHAIFEATHGTAPDIAGQGTANPSSLILSGAMMFDYMGWSEVFAHIINAMEMVFQSNMATGDLTR…	-	CYT	MT	CYT
	Leptomonas seymouri ATCC 30220 (TriTryp-60)	rna_Lsey_0015_0160-1-p1	425	MADIITFSGDKLVVPTHPTIPYIEGDGIGKEITAAAQRVFDAAVAKAYGGTRKVTWMEVLAGQKAFDTKGTWLPDETIEAFDKYSIGLKGPLTTPVGEGIRSLNVVLRRRLDLFACVRPVRWFTGVGTPIKHPEWVDMVVFRENTEDIYSGIEWAQGSPEALKFSKLMEKEMGVTQVRFPATSAYGVKPVSVEGSERLVRAAIQFAIDHSLPSVTLVHKGNIMKFTEGGFKKWGYALAEREFAGSVFTMMQYDALKEKSGKEAADAAMRAATENGKVIVKDCICDAFLQNTILRPLDYSVVATMNLNGDYISDQLAALVGGIGIAPGANINYSTGHAIFEATHGTAPDIAGEGKANPSSLILSGAMMFDYMGWSEVSGRVINAMEMVFQSNRATGDLAR…	-	CYT	CYT	CYT|NC
	Lotmaria passim SF (NCBI, 24-11-2022)	-	425	MADIIAFSKGKLVVPTHPTIPFIEGDGIGKEITAAAQRVFDAAVAKAYGDARKVSWMEVLAGQKAFDAKGTWLPDETVEAFEKYSIGLKGPLTTPVGEGIRSLNVVLRRRLDLFVCQRPVRWFTGVGTPIKHPEWVDMVVFRENTEDIYTGIEWAQGSPEAAKFTDFLQKEMGVTQIRFPGSSAYGVKPVSVEGSERLVRAAIQFAIDHHLPSVTLVHKGNIMKYTEGGFKKWGYALAEREFADTTFTMAQYEALKEKSGTEAADAALRAATENGKVIIKDCICDAFLQNTILRPLDYSVVATMNLNGDYISDQLAALVGGIGIAPGANINYATGHAIFEATHGTAPDIAGQGKANPSSLILSGAMMFDYMGWSDVSVRIVNALEMVFQSNMATGDLAR…	-	CYT	CYT	CYT|NC
	Herpetomonas muscarum TCC001E (NCBI, 24-11-2022)	-	434	MSTDTSCRISMGPNGALVVPDTPIIPFVEGDGIGKEITAAAIQVFDAAVAKAYGEKRKIQWKEVYAGEKAMELAPGDGLLPAATLDAFRAYLVGIKGPLMTPVGGGARSLNVALRQELDLYVCQRPVRYFPGVGSPLRHPEWVDMVVFRENTEDIYAGIEWEVGTPEAITFRQFLTEKMGVKKVRFPESSSFGVKPVSREGTERLVRAAIEYAVEHRLPSVTIVHKGNIMKFTEGGFKRWGYALAEEDPVLSAKVFTMNQYAAIRAGEGGAAAADAALEKATAEGKVIIKDCIADAFLQNTLLRPRDYSVIATLNLNGDYVSDQLAAMVGGIGIAPGANINYASGHAIFEATHGTAPDIAGKQLANPSSLLLSGVMMLEYLGWGEAGAKIVAAIEALFR…	-	CYT	CYT	CYT
	Herpetomonas samuelpessoai ATCC30252 (Albanaz et al., 2023)	-	440	MSASSAPAAITVDESGQLVVPNEPIIPFIEGDGIGKEVTAAAIRVFDAAVAKAYGGTSSVARRVHWKEVLAGEKAFHNTPDHTWLPEETMEAFRTYRVGLKGPLTTPVGGGIRSLNVALRQELDLYVCQRPVRYFTGVGSPLKHPEWVDMVVFRENTEDIYAGIEWNAGSAEAKKVCDFLIRDMGVKKIRFPDTSSFGVKPVSQEGTERLVRAAIEHAVEHHRPSVTLVHKGNIMKFTEGGFKNWGYALAETDPVLAPKCFTMNAYEKIKKGPTGKDGADAALAEAQAAGKVIVKDCIADAFLQNTLLKPKDYSVIATLNLNGDYVSDQLAAMVGGIGIAPGANINYKTGHAIFEATHGTAPDIAGQQKANPCSLLLSGVMMFDYLGWHEVGQRITTAM…	-	CYT	CYT	CYT|NC
	Herpetomonas tarakana OSR18 (Albanaz et al., 2023)	-	438	MSHGGSAITVDGAGHLCVPNEPIIPFIEGDGIGKEVTMAAIRVFDAAVAKAYPDGSRRVHWKEVLAGEKAFKTTPEHTWLPEETMQAFREYLVGMKGPLATPVGGGIRSLNVALRQELDLYVCQRPVRYFTGVGSPLKHPEWVDMVVFRENTEDIYAGIEWDAGTPEAHKFRDFLTKEMRVTKVRFPDSSSFGVKPVSREGTERLVRAAIEHAVEHKRPSVTLVHKGNIMKYTEGGFKKWGYALAENDADLAPKCFTMNTYERIARDAGAAGGKAAADAALEAAQRAGKVIIQDCIADAFLQNTLLKPKSYSVIATLNLNGDYVSDQLAAMVGGIGIAPGANINYRTGHAIFEATHGTAPDIAGQQKANPCSLLLSGVMMFDYLGWHEVGQRVVAAMER…	-	CYT	CYT	CYT|NC
	Wallacemonas collosoma ATCC30261 (Albanaz et al., 2023)	-	423	MSGACITCDANGTLVVPDEPIIPYIEGDGIGPEVTAATQAIVNAAVAKAYGGRRRIHWLEVMAGEKSFRQTGEWLPQATLDAFTKYLVGLKGPLTTPVGGGIRSLNVALRQTLDLYVCLRPVRYFSGIGSPLVHPEWVDMVIFRENTEDIYAGIEWEQGSPEAHKFAAFLRSEMRVTKVRFPETSAFGVKPVSIEGTERLVRAAIEYAIEHRRPTVTLVHKGNIMKYTEGGFKRWGYALAEREFAEKTFTMATYDVIAAAEGKPKAAAALAEAKSAGKVIVNDCIADAFLQNTLLKPRDYSVIATLNLNGDYVSDQLAAMVGGIGIAPGANINNKTGHAIFEATHGTAPDIAGQGKANPCSLVLSAVLLLNHLGWPEVGALVEAALEKCFQRGVATGDL…	-	CYT	CYT	CYT
	Wallacemonas rigidus Sld (Albanaz et al., 2023)	-	423	MSGACITCDANGTLVVPDEPIIPYIEGDGIGPEVTAATQAIVNAAVAKAYGGRRCIHWLEVMAGEKSFRQTGEWLPQATLDAFTKYLVGLKGPLTTPVGGGIRSLNVALRQTLDLYVCLRPVRYFSGIGSPLVHPEWVDMVIFRENTEDIYAGIEWEQGSPEANKFAAFLRSEMHVTKVRFPETSAFGVKPVSIEGTERLVRAAIEYAIEHRRPSVTLVHKGNIMKYTEGGFKRWGYALAEREFAEKTFTMATYDVIAAAEGKPKAAAALAEAKAAGKVIVNDCIADAFLQNTLLKPRDYSVIATLNLNGDYVSDQLAAMVGGIGIAPGANINNKTGHAIFEATHGTAPDIAGQGKANPCSLVLSAVLLLNHLGWPEVGALVEASLEKCFQRGVATGDL…	-	CYT	CYT	CYT|NC
	Sergeia podlipaevi CER4 (Albanaz et al., 2023)	-	436	MGGEKISFENGILRVPDEPIIPFIEGDGVGKEVMATAQQVFNAAIAKAYPHRRVHWMEVLAGEKAHRQTQSWLPEETMEAFQTFLVGIKGPLLTPVGGGIRSLNVALRQQLDLFVCLRPVRWFKGVGSPLRHPELVNMTIFRENTEDIYAGIEWEQGTPEAKKFCNFLSTEMRVSKVRFPATSSFGVKPVSIEGTERLVRAAVEYAIQHKLPSVTLVHKGNIMKCTEGGFKRWGYALVEREFSDKVFTMEEYKCIEAKVGKPAADAALRAAKEGGKVILKDCIADAFLQNTLLHSRDYSVVATMNLNGDYISDQLAAMVGGIGIAPGANINYNSGHAIFEATHGTAPDIAGQNRANPSSLLLSGVMMFDYLGWPKVGEYIIAAMEKLFQEGRATSDLTA…	-	CYT	CYT	PX
	Jaenimonas drosophilae Finn-02 (Albanaz et al., 2023)	-	419	MGERITFKAGRLIVPDHPIIPFIEGDGIGKEITTAAHAVFGAAVAKAYPNRQIHWKEVYAGEKSFNMTKSWLPEETMQAFSTYLVGMKGPLTTPVGGGMRSLNVALRQQLDLYVCLRPVRYFKGVGSPIKHPEQVNMTIFRENTEDIYAGIEWKSGTPECDRVIKFLMDEMKVKSIRFPGTSSIGVKPVSTEGSERLVRAAVEYAIQHHFPSVTLVHKGNIMKFTEGGFKLTGYKLAEEEFGDRVFTVPQYERIKAEKGKAAADAAWKEASAAGKVIVKDCICDAFLQNTLLKPLDYSVVATMNLNGDYVSDQLAAMVGGIGIAPGANMNYASGHAIFEATHGTAPDIAGQELANPCSLLLSGVMLFEYLGWNAVGELITKAMEKLFHDGKATSDLAAL…	-	CYT	CYT	CYT|NC
	Angomonas deanai Cavalho ATCC PRA-265 (TriTryp-60)	CAD2215408.1	419	MGDIIRIQDGKLIVPDEVIIPFIEGDGVGKEISLETQKIIDAAVAKAYPNRKIHWREVLAGEKGQAQCGSYLPDETLEVLRSHLVSIKGPLGTPVGGGMRSINVTLRQTLDLYVCQRPVRHFRGVSSPVLHPEQVDMVVFRENTEDIYSGIEWQQGTPEAEKFYRFLSEEMGVTKVRFPTTSAFGVKPVSIEGTERLVRAAIEHALAHQLPSVTLVHKGNIMKFTEGGFRNWGYALAEREFGDKTFCWTTYEAVKKEKGKAEAEKLLAEAKANKKLIIKDCIADAFLQNILLKPKDYSVVATLNLNGDYVSDALAAMVGGIGIAPGANINYQTGHALFEATHGTAPDIAGEGKANPTSLLLSAVMLCDYLGWTKVGEAVFGALEKCFGEGKATADLSSQ…	-	CYT	MT	CYT|NC
	Blechomonas ayalai B08-376 (TriTryp-60)	rna_Baya_063_0060-1-p1-CDS1	418	MGEVITFVDGKLRVPNEPIIPFIEGDGIGPEVTAATQAILNAAIKMAYPSRSVHWKEVLAGGKAFEAVGEWLPQTTIHALETHLVGIKGPLTTPVGKGIRSINVALRQQLDLYVCLRPVRWFSGVGSPLRHPEQVDMTVFRENTEDIYAGIEWMQGTPEAERFGAFLREMGVTNVRFPSTSSYGVKPVSIEGSERLVRASIKYAIEHHLPSVTLVHKGNIMKFTEGGFVTWGYALAEREFASCVFTMQQYNKMKEKQGKAAADAAWSRAEGEGKVIIKDCIADAFLQNTLLHPEEYSVIATLNLNGDYISDQLAAMVGGIGIAPGANINYMTGHAVFEATHGTAPDIAGQGKANPCSLLLSGVMLFDYLGWNEVGKLVLTALEKLFADGRATGDLARLM…	-	CYT	MT	CYT|NC
* Protein identifiers are shown only for protein annotation publicly available.

## Sheet: Table S2
group in Fig. 3C	species	mitochondrion		cytosol
		NAD+-specific activity [U/mg]	NADP+-specific activity [U/mg]	NAD+-specific activity [U/mg]	NADP+-specific activity [U/mg]
I.	Paratrypanosoma sp.	n.d.	141.707 ± 19.255	1.172 ± 0.332	307.349 ± 19.186
I.	Trypanosoma brucei	2.141 ± 0.765	3.685 ± 1.693	1.599 ± 0.698	7.213 ± 1.766
I.	Vickermania ingenoplastis	n.d.	10.273 ± 5.093	0.549 ± 0.202	73.728 ± 6.115
I.	Wallacemonas raviniae	1.050 ± 0.312	3.298 ± 3.098	33.603 ± 1.960	43.903 ± 7.937
I.	Angomonas deanei	n.d.	2.406 ± 0.469	15.647 ± 2.810	112.868 ± 10.389
I.	Herpetomonas tarakana	n.d.	9.737 ± 1.421	5.190 ± 1.603	80.796 ± 26.365
I.	Blastocrithidia nonstop	n.d.	61.531 ± 17.249	1.581 ± 1.047	215.137 ± 43.281
I.	Novymonas esmeraldas	0.555 ± 0.354	13.309 ± 2.178	16.432 ± 3.205	48.855 ± 15.764
I.	Leishmania mexicana	n.d.	n.d.	0.331 ± 0.133	22.709 ± 7.167
I.	Leptomonas seymouri	0.425 ± 0.179	13.920 ± 2.383	9.528 ± 1.659	73.664 ± 14.963
I.	Crithidia thermophila	n.d.	1.969 ± 0.354	12.395 ± 1.455	141.715 ± 11.288
I.	Crithidia brevicula	1.027 ± 0.685	1.148 ± 0.626	36.793 ± 1.551	52.654 ± 24.361
II.	Sergeia podlipaevi	0.698 ± 0.204	117.265 ± 2.544	1.147 ± 0.735	139.285 ± 16.116
II.	Jeanimonas drosophilae	5.903 ± 1.554	97.832 ± 27.654	5.821 ± 1.071	78.171 ± 20.052
II.	Phytomonas serpens	n.d.	17.530 ± 3.672	n.d.	12.690 ± 4.071
II.	Obscuromonas modryi	n.d.	39.432 ± 7.071	n.d.	42.654 ± 6.318
II.	Leptomonas pyrrhocoris	n.d.	50.364 ± 22.727	n.d.	58.108 ± 14.176
III.	Blechomonas ayalai	n.d.	212.010 ± 16.246	23.491 ± 3.100	41.287 ± 4.686
1 U = nmol of NAD/NADP per min and mg of total proteins
n.d. = activity not detected
